# Supplementary material for: Next-Generation Morphometry for pathomics-data mining in histopathology
Source: Nat Commun. 2023 Jan 28;14:470. doi: 10.1038/s41467-023-36173-0 (PMC9884209; doi:10.1038/s41467-023-36173-0)
Supplement: Supplementary file 2 — Suppl. Tables [file 41467_2023_36173_MOESM2_ESM.zip]

Archive with 9 entries (8 files):
- SupplementaryTables/
- SupplementaryTables/SupplementaryTable1.xlsx
- SupplementaryTables/SupplementaryTable10.xlsx
- SupplementaryTables/SupplementaryTable12.xlsx
- SupplementaryTables/SupplementaryTable14.xlsx
- SupplementaryTables/SupplementaryTable17.xlsx
- SupplementaryTables/SupplementaryTable4.xlsx
- SupplementaryTables/SupplementaryTable5.xlsx
- SupplementaryTables/SupplementaryTable8.xlsx
