# Supplementary material for: Next-Generation Morphometry for pathomics-data mining in histopathology
Source: Nat Commun. 2023 Jan 28;14:470. doi: 10.1038/s41467-023-36173-0 (PMC9884209; doi:10.1038/s41467-023-36173-0)
Supplement: Supplementary file 2 — Suppl. Tables [file 41467_2023_36173_MOESM2_ESM.zip › SupplementaryTables/SupplementaryTable1.xlsx]

## Sheet: SuppTable1
Cohort	Cases	Instances	Measurements	Age	Sex	eGFR	Proteinuria	Hypertension
	[n]					[mg/dl/1.73m²]	[mg/d]	[y/n]
AC_B	320	Glomeruli: 31,246	Glomeruli: 437,444	51.78	F: 129 (40.3%)	39.75	2,719.20	y = 71.4%
		Tubules: 2,386,929	Tubules: 4,773,858	(±16.06)	M: 191 (59.7%)	(±31.49)	(±4,458.70)	(n=202)
		Arteries: 169,397	Arteries: 338,794
AC_N	30	Glomeruli: 16,847	Glomeruli: 235,858	57.97	F: 16 (53.3%)	NA	NA	y = 80.0%
		Tubules: 1,376,334	Tubules: 2,752,668	(±18.22)	M: 14 (46.7%)			(n=24)
		Arteries: 178,847	Arteries: 357,694
KPMP	36	Glomeruli: 3,321	Glomeruli: 46,494	20-29: 1 (2.8%)	F: 21 (58.3%)	G1: 6 (17.7%)	<150: 4 (21.1%)	y = 79.4%
		Tubules: 211,287	Tubules: 422,574	30-39: 4 (11.1%)	M: 15 (41.7%)	G2: 8 (23.5%)	150-499: 5 (26.3%)	(n=27)
		Arteries: 18,538	Arteries: 37,076	40-49: 3 (8.3%)		G3: 17 (50.0%)	500-999: 3 (15.8%)
				50-59: 5 (13.9%)		G4: 3 (8.8%)	≥1,000: 7 (36.8%)
				60-69: 18 (50.0%)
				70-79: 5 (13.9%)
HuBMAP	9	GlomerulI: 5,898	Glomeruli: 82,572	58.56	F: 4 (44.4%)	NA	NA	y = 55.6%
		Tubules: 365,579	Tubules: 731,158	(±13.10)	M: 5 (55.6%)			(n=5)
		Arteries: 23,719	Arteries: 47,438
VALIGA	648	Glomeruli: 31,848	Glomeruli: 445,872	36.07	F: 182 (28.1%)	72.39	1,970.97	NA
		Tubules: 2,402,185	Tubules: 4,804,370	(±15.17)	M: 466 (71.9%)	(±29.95)	(±2,039.13)
		Arteries: 160,223	Arteries: 320,446
