# Supplementary material for: Next-Generation Morphometry for pathomics-data mining in histopathology
Source: Nat Commun. 2023 Jan 28;14:470. doi: 10.1038/s41467-023-36173-0 (PMC9884209; doi:10.1038/s41467-023-36173-0)
Supplement: Supplementary file 2 — Suppl. Tables [file 41467_2023_36173_MOESM2_ESM.zip › SupplementaryTables/SupplementaryTable10.xlsx]

## Sheet: SuppTable10
	HR	95% CI	p-value	HR	95% CI	p-value	HR	95% CI	p-value	HR	95% CI	p-value	HR	95% CI	p-value
Feature:	Tubular Distance			Tubular Diameter			Tuft Area			Tuft Circularity			Tuft Eccentricity
Univariate:	4.65	3.16-6.84	6.82e-15	2.86	1.93-4.24	1.84e-7	2.57	1.78-3.7	4.41e-7	3.68	2.55-5.32	4.2e-12	2.58	1.74-3.83	2.5e-6
Multivariate:
- Feature	2.03	1.24-3.32	0.0049	1.73	1.12-2.68	0.0137	1.51	1.02-2.25	0.0419	2.04	1.38-3.02	0.0003	1.73	1.15-2.61	0.0091
- Age	0.99	0.85-1.15	0.8943	1.04	0.89-1.21	0.5962	1.04	0.89-1.22	0.5887	1.03	0.88-1.21	0.6928	1.01	0.86-1.17	0.9461
- Sex	1.12	0.71-1.77	0.6345	1.06	0.67-1.67	0.8135	1.01	0.64-1.59	0.973	0.97	0.61-1.53	0.8931	1.01	0.64-1.58	0.981
- eGFR	0.82	0.74-0.92	0.0004	0.82	0.73-0.91	0.0002	0.82	0.74-0.91	0.0003	0.83	0.75-0.93	0.0008	0.81	0.73-0.91	0.0002
- M	1.66	1.13-2.43	0.0101	1.81	1.24-2.66	0.0024	1.81	1.24-2.67	0.0024	1.67	1.13-2.45	0.0096	1.59	1.07-2.34	0.0201
- E	1.08	0.6-1.95	0.8039	1.09	0.6-1.97	0.7786	1.13	0.63-2.06	0.6768	1.12	0.61-2.06	0.7047	1.02	0.56-1.84	0.9589
- S	2.41	1.19-4.88	0.0141	2.36	1.17-4.78	0.017	2.28	1.13-4.6	0.0219	2.18	1.08-4.39	0.0301	2.32	1.15-4.68	0.0189
- T	1.46	1.01-2.1	0.0446	1.62	1.14-2.3	0.0071	1.7	1.22-2.38	0.0019	1.72	1.23-2.42	0.0016	1.77	1.27-2.48	0.0008
- C	1.29	0.74-2.26	0.3732	1.37	0.78-2.42	0.2712	1.34	0.76-2.37	0.3044	1.33	0.76-2.35	0.3222	1.38	0.78-2.42	0.2674
