# Supplementary material for: Next-Generation Morphometry for pathomics-data mining in histopathology
Source: Nat Commun. 2023 Jan 28;14:470. doi: 10.1038/s41467-023-36173-0 (PMC9884209; doi:10.1038/s41467-023-36173-0)
Supplement: Supplementary file 2 — Suppl. Tables [file 41467_2023_36173_MOESM2_ESM.zip › SupplementaryTables/SupplementaryTable12.xlsx]

## Sheet: SuppTable12
	Overall	Tubular Distance [µm]		Tubular Diameter [µm]		Tuft Area [µm²]		Tuft Circularity		Tuft Eccentricity
		> 4.13	< 4.13	< 24.87	> 24.87	< 6788	> 6788	< 0.34	> 0.34	> 0.66	< 0.66
Cases	644	211 (32.8%)	433 (67.2%)	98 (15.2%)	546 (84.8%)	182 (28.3%)	462 (71.7%)	175 (27.3%)	466 (72.7%)	319 (49.8%)	322 (50.2%)
Age	36.06 (±15.2)	42.4 (±14.51)	32.96 (±14.58)	36.2 (±16.02)	36.03 (±15.07)	36.02 (±15.12)	36.07 (±15.25)	39.6 (±14.4)	34.8 (±15.26)	37.57 (±15.35)	34.66 (±14.88)
Sex	F: 181 (28.1%)	F: 40 (19.0%)	F: 141 (32.6%)	F: 25 (25.5%)	F: 156 (28.6%)	F: 53 (29.1%)	F: 128 (27.7%)	F: 45 (25.7%)	F: 134 (28.8%)	F: 90 (28.2%)	F: 89 (27.6%)
	M: 463 (71.9%)	M: 171 (81.0%)	M: 292 (67.4%)	M: 73 (74.5%)	M: 390 (71.4%)	M: 129 (70.9%)	M: 334 (72.3%)	M: 130 (74.3%)	M: 332 (71.2%)	M: 229 (71.8%)	M: 233 (72.4%)
eGFR	72.39 (±29.95)	51.63 (±25.73)	82.51 (±26.46)	59.41 (±33.77)	74.72 (±28.63)	59.09 (±30.23)	77.63 (±28.2)	56.31 (±29.21)	78.29 (±27.94)	64.92 (±30.96)	79.59 (±26.98)
M	M0: 455 (70.7%)	M0: 130 (61.6%)	M0: 325 (75.1%)	M0: 68 (69.4%)	M0: 387 (70.9%)	M0: 124 (68.1%)	M0: 331 (71.6%)	M0: 111 (63.4%)	M0: 341 (73.2%)	M0: 207 (64.9%)	M0: 245 (76.1%)
	M1: 189 (29.3%)	M1: 81 (38.4%)	M1: 108 (24.9%)	M1: 30 (30.6%)	M1: 159 (29.1%)	M1: 58 (31.9%)	M1: 131 (28.4%)	M1: 64 (36.6%)	M1: 125 (26.8%)	M1: 112 (35.1%)	M1: 77 (23.9%)
E	E0: 572 (88.8%)	E0: 193 (91.5%)	E0: 379 (87.5%)	E0: 92 (93.9%)	E0: 480 (87.9%)	E0: 168 (92.3%)	E0: 404 (87.4%)	E0: 153 (87.4%)	E0: 417 (89.5%)	E0: 286 (89.7%)	E0: 284 (88.2%)
	E1: 72 (11.2%)	E1: 18 (8.5%)	E1: 54 (12.5%)	E1: 6 (6.1%)	E1: 66 (12.1%)	E1: 14 (7.7%)	E1: 58 (12.6%)	E1: 22 (12.6%)	E1: 49 (10.5%)	E1: 33 (10.3%)	E1: 38 (11.8%)
S	S0: 166 (25.8%)	S0: 36 (17.1%)	S0: 130 (30.0%)	S0: 26 (26.5%)	S0: 140 (25.6%)	S0: 33 (18.1%)	S0: 133 (28.8%)	S0: 23 (13.1%)	S0: 141 (30.3%)	S0: 75 (23.5%)	S0: 89 (27.6%)
	S1: 478 (74.2%)	S1: 175 (82.9%)	S1: 303 (70.0%)	S1: 72 (73.5%)	S1: 406 (74.4%)	S1: 149 (81.9%)	S1: 329 (71.2%)	S1: 152 (86.9%)	S1: 325 (69.7%)	S1: 244 (76.5%)	S1: 233 (72.4%)
T	T0: 492 (76.4%)	T0: 97 (46.0%)	T0: 395 (91.2%)	T0: 49 (50.0%)	T0: 443 (81.1%)	T0: 104 (57.1%)	T0: 388 (84.0%)	T0: 98 (56.0%)	T0: 391 (83.9%)	T0: 222 (69.6%)	T0: 267 (82.9%)
	T1: 130 (20.2%)	T1: 97 (44.1%)	T1: 37 (8.6%)	T1: 37 (37.8%)	T1: 93 (17.0%)	T1: 61 (33.5%)	T1: 69 (14.9%)	T1: 66 (37.7%)	T1: 64 (13.7%)	T1: 80 (25.1%)	T1: 50 (15.5%)
	T2: 22 (3.4%)	T2: 21 (9.9%)	T2: 1 (0.2%)	T2: 12 (12.2%)	T2: 10 (1.8%)	T2: 17 (9.4%)	T2: 5 (1.1%)	T2: 11 (6.3%)	T2: 11 (2.4%)	T2: 17 (5.3%)	T2: 5 (1.6%)
C	C0: 575 (89.3%)	C0: 183 (86.7%)	C0: 392 (90.5%)	C0: 88 (89.8%)	C0: 487 (89.2%)	C0: 163 (89.6%)	C0: 412 (89.2%)	C0: 151 (86.3%)	C0: 421 (90.3%)	C0: 282 (88.4%)	C0: 290 (90.1%)
	C1: 69 (10.7%)	C1: 28 (13.3%)	C1: 41 (9.5%)	C1: 10 (10.2%)	C1: 59 (10.8%)	C1: 19 (10.4%)	C1: 50 (10.8%)	C1: 24 (13.7%)	C1: 45 (9.7%)	C1: 37 (11.6%)	C1: 32 (9.9%)
