# Supplementary material for: Next-Generation Morphometry for pathomics-data mining in histopathology
Source: Nat Commun. 2023 Jan 28;14:470. doi: 10.1038/s41467-023-36173-0 (PMC9884209; doi:10.1038/s41467-023-36173-0)
Supplement: Supplementary file 2 — Suppl. Tables [file 41467_2023_36173_MOESM2_ESM.zip › SupplementaryTables/SupplementaryTable14.xlsx]

## Sheet: SuppTable14
Class	Category	Diagnosis	Cases [n]	Overlap
Transplant	Banff Category 1	normal	32	-
	Banff Category 2	ABMR	7	-
	Banff Category 3	Borderline TCMR	13	-
	Banff Category 4	TCMR	9	-
	Banff Category 5	Other (e.g., Polyomavirus nephritis)	41	-
	Mixed	combined category 2 & 3/4 rejection	6	-
Native	Immune-complex GN	IgA nephropathy (IgAN)	47	3 (DN/HTN)
		Lupus nephritis (LN)	13	1 (Memb. GN)
		Membranous GN (Memb. GN)	9	1 (LN)
		Membranoproliferative GN (MPGN)	4	1 (Interst. Neph.)
	Pauci-immune GN	MPO/PR3 ANCA GN (Pauci)	31	1 (Interst. Neph.)
	C3 glomerulopathy	C3 glomerulopathy	3	-
	Anti-GBM GN	Anti-GBM GN	1	-
	Podocytopathy	Minimal change disease (MCD)	16	-
		primary FSGS	1	-
	Tubulointerstitial	Interstitial nephritis (Interst. Neph)	11	2 (Pauci/MPGN)
		Cast nephropathy	4	-
		Acute tubular injury (isolated)	5	-
		Light-chain proximal tubulopathy	1	-
	Vascular	Hypertensive nephropathy (HTN)	9	3 (IgAN/DN)
		Thrombotic microangiopathy	4	-
	Other	Diabetic nephropathy (DN)	8	3 (IgAN/HTN)
		Amyloidosis	7	-
		IgM nephropathy	1	-
	Normal	age-appropriate kidney biopsy	17	-
	Non-specific	descriptive biopsy report	27	-
