# Supplementary material for: Next-Generation Morphometry for pathomics-data mining in histopathology
Source: Nat Commun. 2023 Jan 28;14:470. doi: 10.1038/s41467-023-36173-0 (PMC9884209; doi:10.1038/s41467-023-36173-0)
Supplement: Supplementary file 2 — Suppl. Tables [file 41467_2023_36173_MOESM2_ESM.zip › SupplementaryTables/SupplementaryTable17.xlsx]

## Sheet: SuppTable17
Cohort	Diagnosis	Cases Training (n)	Cases Test/Validation (n)
AC_B	ABMR	2	2 (1)
	TCMR	2	1 (1)
	Polyomavirus nephritis	1	-
	Immune-complex GN	1	-
	(not further differentiated)
	IgA nephropathy	18 (2)	3 (1)
	Lupus nephritis	5	2
	Membranous GN	-	1
	Membranoproliferative GN	1	-
	Pauci-immune GN	10	1
	C3 glomerulopathy	1	-
	Minimal change disease	2	-
	Hypertensive nephropathy	1 (1)	2 (2)
	Thrombotic microangiopathy	3	-
	Diabetic nephropathy	6 (3)	2 (2)
	Amyloidosis	1	-
	Non-specific (chronic damage)	5	2
AC_N	Transplant nephrectomy	-	2
	Tumour nephrectomy	9	3
KPMP (external validation)	AKI	-	1
	CKD	-	4
HuBMAP (external validation)	Healthy nephrectomy	-	5
