# Supplementary material for: Next-Generation Morphometry for pathomics-data mining in histopathology
Source: Nat Commun. 2023 Jan 28;14:470. doi: 10.1038/s41467-023-36173-0 (PMC9884209; doi:10.1038/s41467-023-36173-0)
Supplement: Supplementary file 2 — Suppl. Tables [file 41467_2023_36173_MOESM2_ESM.zip › SupplementaryTables/SupplementaryTable4.xlsx]

## Sheet: SuppTable4
Class	Cases	Age	Sex	Glomerular Area [µm²]	Tuft Area [µm²]	Tuft Circularity	Tubular Diameter [µm]
	(Instances)
Normal	17	49.82	F: 7	16,897.73	13,425.64	0.45	30.79
	(Glomeruli: 1,967	(±18.55)	(41.1%)	(17,307.55)	(12,463.40)	(0.15)	(18.34)
	Tufts: 1,580
	Tubules: 132,898)
IgAN	44	42.05	F: 14	15,006.39	12,047.98	0.39	29.38
	(Glomeruli: 3,987	(±16.6)	(31.8%)	(16,601.41)	(12,848.73)	(0.18)	(20.41)
	Tufts: 2,981
	Tubules: 301,989)
MCD	16	51.38	F: 5	18,235.09	15,962.92	0.41	31.95
	(Glomeruli: 1,784	(±17.11)	(31.3%)	(19,933.58)	(15,162.28)	(0.16)	(19.78)
	Tufts: 1,415
	Tubules: 125,706)
Lupus	12	39.83	F: 8	18,149.40	16,071.97	0.38	29.28
	(Glomeruli: 1,500	(±15.75)	(66.7%)	(23,645.80)	(18,695.50)	(0.18)	(19.04)
	Tufts: 1,157
	Tubules: 117,257)
Membranous	8	54.38	F: 5	21,157.73	18,867.77	0.41	31.18
	(Glomeruli: 806	(±19.61)	(62.5%)	(25,670.11)	(18,320.57)	(0.18)	(20.43)
	Tufts: 636
	Tubules: 68,849)
Pauci	30	58.13	F: 7	16,900.64	11,778.88	0.36	29.67
	(Glomeruli: 3,498	(±13.83)	(23.3%)	(18,243.61)	(12,676.00)	(0.20)	(18.57)
	Tufts: 2,588
	Tubules: 299,736)
DN	5	56.4	F: 0	13,416.03	11,121.69	0.34	25.85
	(Glomeruli: 70223	(±21.2)	(0%)	(17,739.20)	(14,969.37)	(0.19)	(17.62)
	Tufts: 330
	Tubules: 48,387)
HTN	6	48.67	F: 1	12,474.17	13,651.64	0.37	26.23
	(Glomeruli: 722	(±9.5)	(16.7%)	(21,559.04)	(20,009.59)	(0.19)	(20.69)
	Tufts: 390
	Tubules: 38,267)
