# Supplementary material for: Next-Generation Morphometry for pathomics-data mining in histopathology
Source: Nat Commun. 2023 Jan 28;14:470. doi: 10.1038/s41467-023-36173-0 (PMC9884209; doi:10.1038/s41467-023-36173-0)
Supplement: Supplementary file 2 — Suppl. Tables [file 41467_2023_36173_MOESM2_ESM.zip › SupplementaryTables/SupplementaryTable5.xlsx]

## Sheet: SuppTable5
Class	Cases (Instances)	Age	Sex	Tuft Area [µm²]	Tuft Circularity
AC_B
< 3.5g/d	51	43.94	F: 19	13,026.12	0.40
	(4,839)	(±17.88)	(37.3%)	(13.429.45)	(0.18)
> 3.5g/d	24	53.0	F: 7	14,290.70	0.35
	(1,606)	(±15.14)	(29.2%)	(18,988.11)	(0.18)
MCD
< 3.5g/d	4	42.5	F: 1	18,448.18	0.41
	(329)	(±20.11)	(25.0%)	(13,204.64)	(0.13)
> 3.5g/d	3	62.0	F: 2	17,942.00	0.40
	(308)	(±16.46)	(66.7%)	(20,155.83)	(0.14)
Membranous
< 3.5g/d	2	33.0	F: 2	16,266.41	0.46
	(186)	(±8.49)	(100.0%)	(11,756.31)	(0.14)
> 3.5g/d	2	67.5	F: 2	24,563.42	0.37
	(143)	(±20.51)	(100.0%)	(21,967.46)	(0.18)
KPMP
< 1g/d	12	30-39: 3	F: 6	12,537.56	0.42
	(662)	50-59: 2	(50.0%)	(15,241.31)	(0.18)
		60-69: 6
		70-79: 1
> 1g/d	7	30-39: 1	F: 6	14,882.10	0.35
	(379)	40-49: 1	(85.7%)	(22,825.07)	(0.21)
		50-59: 1
		60-69: 1
		70-79: 3
