# Supplementary material for: Next-Generation Morphometry for pathomics-data mining in histopathology
Source: Nat Commun. 2023 Jan 28;14:470. doi: 10.1038/s41467-023-36173-0 (PMC9884209; doi:10.1038/s41467-023-36173-0)
Supplement: Supplementary file 2 — Suppl. Tables [file 41467_2023_36173_MOESM2_ESM.zip › SupplementaryTables/SupplementaryTable8.xlsx]

## Sheet: SuppTable8
Group	Cases	Age	Sex	Wall Diameter [µm]	Lumen Diameter [µm]
	(Instances)
Arteriosclerosis
none	129	45.59	F: 53	22.0	28.18
	(Arteries: 2,887	(±15.9)	(41.1%)	(11.78)	(20.80)
	Lumina: 2,720)
moderate	127	56.65	F: 53	24.02	25.34
	(Arteries: 3,945	(±14.65)	(41.7%)	(12.6)	(20.77)
	Lumina: 3,737)
severe	33	55.42	F: 9	26.98	22.62
	(Arteries: 1,181	(±14.16)	(27.3%)	(15.33)	(19.51)
	Lumina: 1,042)
Hypertension
AC_B
Hypertension	111	53.89	F: 37	23.83	25.95
	(Arteries: 3,034	(±16.23)	(33.3%)	(12.22)	(21.12)
	Lumina: 2,813)
Normotension	64	43.08	F: 23	21.94	27.81
	(Arteries: 1,575	(±17.26)	(35.9%)	(11.21)	(20.43)
	Lumina: 1,503)
AC_N
Hypertension	24	61.06	F: 16	23.5	26.24
	(Arteries: 7,270	(±17.12)	(50.0%)	(14.74)	(22.31)
	Lumina: 6,857)
Normotension	6	57.83	F: 3	21.22	27.52
	(Arteries: 1,429	(±19.07)	(50.0%)	(13.77)	(17.91)
	Lumina: 1,379)
KPMP
Hypertension	27	30-39: 2	F: 16	22.61	25.28
	(Arteries: 760	40-49: 3	(59.3%)	(13.19)	(18.52)
	Lumina: 675)	50-59: 3
		60-69: 14
		70-79: 5
Normotension	7	20-29: 1	F: 3	22.08	28.33
	(Arteries: 54	30-39: 2	(42.9%)	(9.59)	(12.5)
	Lumina: 49)	50-59: 2
		60-69: 2
HuBMAP
Hypertension	5	63.2	F: 2	24.39	29.13
	(Arteries: 762	(±10.52)	(40.0%)	(14.92)	(28.9)
	Lumina: 720)
Normotension	4	52.75	F: 2	20.27	38.4
	(Arteries: 514	(±15.13)	(50.0%)	(14.94)	(28.35)
	Lumina: 503)
