# Supplementary material for: Next-Generation Morphometry for pathomics-data mining in histopathology
Source: Nat Commun. 2023 Jan 28;14:470. doi: 10.1038/s41467-023-36173-0 (PMC9884209; doi:10.1038/s41467-023-36173-0)
Supplement: Supplementary file 4 — Source Data [file 41467_2023_36173_MOESM4_ESM.zip]

Archive with 11 entries (10 files):
- SourceData/
- SourceData/ExtendedDataFigure5.xlsx
- SourceData/ExtendedDataFigure5_PanelC.csv
- SourceData/ExtendedDataFigure6.xlsx
- SourceData/ExtendedDataFigure8.xlsx
- SourceData/Figure2.xlsx
- SourceData/Figure3.xlsx
- SourceData/Figure3_PanelC'.csv
- SourceData/Figure3_PanelC.csv
- SourceData/Figure4.xlsx
- SourceData/Figure5.xlsx
