# Supplementary material for: Next-Generation Morphometry for pathomics-data mining in histopathology
Source: Nat Commun. 2023 Jan 28;14:470. doi: 10.1038/s41467-023-36173-0 (PMC9884209; doi:10.1038/s41467-023-36173-0)
Supplement: Supplementary file 4 — Source Data [file 41467_2023_36173_MOESM4_ESM.zip › SourceData/ExtendedDataFigure5.xlsx]

## Sheet: PanelA
glomerular_area	disease_class
7329.67	IgAN
17296	IgAN
7863.09	IgAN
11282.6	IgAN
9762.62	IgAN
23911.9	IgAN
19021.8	IgAN
23168	IgAN
24468.9	IgAN
3809.42	IgAN
20292.2	IgAN
32641.8	IgAN
19715.4	IgAN
21337.2	IgAN
21729.5	IgAN
32364.2	IgAN
20969.9	IgAN
28497.3	IgAN
20647.5	IgAN
24539.3	IgAN
11044.4	IgAN
4339.31	IgAN
20629.4	IgAN
30377.6	IgAN
7027.88	IgAN
13144.9	IgAN
34286.4	IgAN
8942.66	IgAN
34368.1	IgAN
16615.7	IgAN
14627.7	IgAN
14055.4	IgAN
33411.7	IgAN
21131.8	IgAN
24088.3	IgAN
25176.4	IgAN
10751.5	IgAN
8787.67	IgAN
20264.8	IgAN
15809.3	IgAN
27012.3	IgAN
28109.9	IgAN
21698.5	IgAN
24463.5	IgAN
15877.3	IgAN
26447.4	IgAN
6816.61	IgAN
12949.7	IgAN
12480.9	IgAN
2797.51	IgAN
14386	IgAN
19328.2	IgAN
8099.95	IgAN
18598	IgAN
23986.8	IgAN
1779.57	IgAN
17196.6	IgAN
3555.28	IgAN
9642.77	IgAN
3077.92	IgAN
3071.89	IgAN
9002.13	IgAN
16679.5	IgAN
6311.39	IgAN
17982	IgAN
3371.86	IgAN
20326.6	IgAN
13461.4	IgAN
37517	IgAN
14073.3	IgAN
4010.69	IgAN
6279.44	IgAN
15628.7	IgAN
13567	IgAN
3733.8	IgAN
4832.02	IgAN
14920.2	IgAN
3343.32	IgAN
4867.95	IgAN
2031.44	IgAN
5589.1	IgAN
36454	IgAN
7376.75	IgAN
3596.21	IgAN
18931	IgAN
2197.91	IgAN
17535.2	IgAN
20675.9	IgAN
7609.28	IgAN
21677.6	IgAN
2165.62	IgAN
3087.81	IgAN
18945.5	IgAN
5514.28	IgAN
19539	IgAN
7657.61	IgAN
8375.69	IgAN
20740.8	IgAN
17044.3	IgAN
17852	IgAN
20515.2	IgAN
9737.83	IgAN
11945.6	IgAN
4817.35	IgAN
18727.8	IgAN
21724.1	IgAN
16001.2	IgAN
8222.64	IgAN
20897.7	IgAN
6186.54	IgAN
9319.15	IgAN
8672.14	IgAN
23708.8	IgAN
9859.16	IgAN
5117.32	IgAN
9515.19	IgAN
20498.5	IgAN
7960.2	IgAN
18924.3	IgAN
15102.4	IgAN
2939.08	IgAN
10865.5	IgAN
14491.4	IgAN
8128.71	IgAN
12335.9	IgAN
10946.7	IgAN
2855.05	IgAN
10233.4	IgAN
6025.98	IgAN
18733.5	IgAN
17104.6	IgAN
3928.25	IgAN
20255.8	IgAN
17611.3	IgAN
3690.36	IgAN
3337.75	IgAN
24503.5	IgAN
9267.19	Lupus
39016.7	Lupus
12556.6	Lupus
10319.2	Lupus
1922.28	Lupus
16179.1	Lupus
8575.03	Lupus
32906.7	Lupus
26992.6	Lupus
7728.11	Lupus
4822.81	Lupus
11158.8	Lupus
19484.3	Lupus
9241.71	Lupus
1985.16	Lupus
17834.7	Lupus
23365.7	Lupus
14327.4	Lupus
27109.7	Lupus
10078.1	Lupus
4481.45	Lupus
4592.77	Lupus
12548.3	Lupus
24828.9	Lupus
25443.2	Lupus
26315.7	Lupus
5641.75	Lupus
23380.6	Lupus
11868.3	Lupus
2112.97	Lupus
28338.6	Lupus
42876.4	Lupus
8186.93	Lupus
42625.4	Lupus
38254.2	Lupus
24151.3	Lupus
12941.9	Lupus
32680.3	Lupus
31329.7	Lupus
3274.41	Lupus
24092.1	Lupus
5558.86	Lupus
5762.28	Lupus
3395.17	Lupus
7376.75	Lupus
37581	Lupus
24588.5	Lupus
29195.5	Lupus
26119.7	Lupus
31325.7	Lupus
25839.6	Lupus
4197.74	Lupus
35992.6	Lupus
30913.2	Lupus
21069.4	Lupus
9939.67	Lupus
20385.8	Lupus
11764.2	Lupus
6529.15	Lupus
1830.06	Lupus
1907.27	Lupus
5744.89	Lupus
3784.17	Lupus
14788	Lupus
4323.5	Lupus
33613.8	Lupus
5534.52	Lupus
15034.5	Lupus
4796.2	Lupus
36892.5	Lupus
22993.6	Lupus
7581.08	Lupus
19138.1	Lupus
5424.45	Lupus
25798.7	Lupus
24182.5	Lupus
28939.8	Lupus
27911.1	Lupus
2904.17	Lupus
23090	Lupus
39211.7	Lupus
35887.3	Lupus
18516.1	Lupus
41235.3	Lupus
31921.4	Lupus
12342.7	Lupus
5274.12	Lupus
38059.7	Lupus
38160.1	Lupus
7442.47	Lupus
19316.9	Lupus
43547.9	Lupus
12236.5	Lupus
4661.11	Lupus
7097.13	Lupus
2297.29	Lupus
23195.9	Lupus
24087.9	Lupus
3647.84	Lupus
34982.2	Lupus
15188.2	Lupus
13216.9	Lupus
3343.43	Lupus
27397.2	Lupus
16619.7	Lupus
37782.6	Lupus
3710.49	Lupus
23836.6	Lupus
4802.34	Lupus
2669.58	Lupus
12183.4	Lupus
16720.9	Lupus
18122.3	Lupus
8193.76	Lupus
4673.16	Lupus
26609.9	Lupus
5394.2	Lupus
29791.2	Lupus
38600.9	Lupus
11783.8	Lupus
12724.2	Lupus
10314.9	Lupus
16214.7	Lupus
10462.6	Lupus
7389.14	Lupus
5523.61	Lupus
29904.9	Lupus
3136.59	Lupus
5103.44	Lupus
14391.9	Lupus
18675.1	Lupus
40911.2	Lupus
23973.9	Lupus
13256.5	Lupus
46626.3	Lupus
28896.5	Lupus
37184.7	Lupus
43673.2	Lupus
12674.8	Lupus
13776.1	Lupus
3626.91	Lupus
35367.5	Lupus
12866.2	Lupus
33906.4	Lupus
6831.39	Lupus
4097.56	Lupus
37096.6	Lupus
31598.7	Lupus
25366.2	Lupus
6862.66	Lupus
9699.85	Lupus
26544.9	Lupus
16061.7	Lupus
30051	Lupus
42770.1	Lupus
48890.3	Lupus
7168.32	Lupus
34620.4	Lupus
8884.55	Lupus
4294.05	Lupus
31797	Lupus
8845.55	Lupus
6866.87	Lupus
8058.33	Lupus
4727.74	Lupus
3361.63	Lupus
32990.7	Lupus
9862.57	Lupus
14946.9	Lupus
10825.4	Lupus
26125.5	Lupus
13766.4	Lupus
39754.6	Lupus
23472.5	Lupus
3364.01	Lupus
4903.43	Lupus
3550.61	Hypertensive
27328.2	Hypertensive
13688.5	Hypertensive
13974.5	Hypertensive
10025.5	Hypertensive
5763.76	Hypertensive
8990.41	Hypertensive
52961.1	Hypertensive
7483.52	Hypertensive
17751.4	Hypertensive
32890.6	Hypertensive
2065.21	Hypertensive
1723.97	Hypertensive
6414.07	Hypertensive
9588.76	Hypertensive
10942	Hypertensive
24184.5	Hypertensive
8715.35	Hypertensive
22780	Hypertensive
31489.1	Hypertensive
1901.24	Hypertensive
2128.55	Hypertensive
25786.7	Hypertensive
18466.1	Hypertensive
10048.6	Hypertensive
5978.68	Hypertensive
20043.5	Hypertensive
2229.07	Hypertensive
3687.86	Hypertensive
10630.9	Hypertensive
3358.21	Hypertensive
6472.41	Hypertensive
13297.5	Hypertensive
9581.94	Hypertensive
1712.82	Hypertensive
10650.2	Hypertensive
38304.6	Hypertensive
16767.9	Hypertensive
23527	Hypertensive
5849.39	Hypertensive
10047.8	Hypertensive
5197.71	Hypertensive
3310.12	Hypertensive
7627.71	Hypertensive
4028.42	Hypertensive
6034.39	Hypertensive
9839.26	Hypertensive
10830.9	Hypertensive
39625.3	Hypertensive
3669.1	Hypertensive
37011	Hypertensive
2049.18	Hypertensive
5950.47	Hypertensive
15811.5	Hypertensive
37928.5	Hypertensive
17532.6	Hypertensive
22174.1	Hypertensive
10630.7	Hypertensive
3236.43	Hypertensive
22306	Hypertensive
4508.28	Hypertensive
42454.4	Hypertensive
1824.03	Hypertensive
10974.5	Hypertensive
10890.4	Hypertensive
10953.6	Hypertensive
13312.5	Hypertensive
26843.5	Hypertensive
28336.6	Hypertensive
39852.3	Hypertensive
38855.5	Hypertensive
6090.11	Hypertensive
3096	Hypertensive
6735.19	Hypertensive
3645.33	Hypertensive
51764.6	Hypertensive
28477.9	Hypertensive
7217.21	Hypertensive
14891.9	Hypertensive
11651	Hypertensive
24849.2	Hypertensive
8634.04	Hypertensive
14849.8	Hypertensive
2212.92	Hypertensive
16331.7	Hypertensive
12184.5	Hypertensive
11791.2	Hypertensive
33029.7	Hypertensive
28875.4	Hypertensive
12283.8	Hypertensive
26043.7	Hypertensive
26773.2	Hypertensive
7581.99	Hypertensive
2342.32	Hypertensive
27670.2	Hypertensive
22893.3	Hypertensive
9542.93	Hypertensive
6164.14	Hypertensive
7809.07	Hypertensive
2257.04	Hypertensive
4320.21	Hypertensive
2380.08	Hypertensive
31837.3	Hypertensive
10830.6	Hypertensive
2571.56	Hypertensive
7543.45	Hypertensive
13294.4	Hypertensive
29280.6	Hypertensive
14549.8	IgAN
21117.9	IgAN
5351.33	IgAN
21066.4	IgAN
25794.6	IgAN
36488	IgAN
3008.1	IgAN
10722.2	IgAN
15658.3	IgAN
12714	IgAN
15573.4	IgAN
6011.76	IgAN
13092.9	IgAN
16510.5	IgAN
12354.8	IgAN
17144.7	IgAN
5313.47	IgAN
18519.4	IgAN
4736.96	IgAN
19406.3	IgAN
1730.9	IgAN
15973.8	IgAN
16064.4	IgAN
13581.5	IgAN
14738.9	IgAN
21757.4	IgAN
15235.1	IgAN
17731.9	IgAN
20738.5	IgAN
5626.97	IgAN
43033.3	IgAN
17258.5	IgAN
13471.2	IgAN
21728.4	IgAN
12238.1	IgAN
15735.4	IgAN
41355.6	IgAN
12820.1	IgAN
15078.1	IgAN
4664.52	IgAN
14652.4	IgAN
19181.2	IgAN
2600.22	IgAN
11058	IgAN
7252.23	IgAN
14590.5	IgAN
2399.18	Pauci
16063.9	Pauci
36321.9	Pauci
1807.32	Pauci
5163.26	Pauci
12335.2	Pauci
13232.8	Pauci
10738.4	Pauci
46381.1	Pauci
2266.48	Pauci
20290.5	Pauci
10458	Pauci
12261	Pauci
1937.4	Pauci
48995.6	Pauci
20332	Pauci
12837.4	Pauci
21810.6	Pauci
14223	Pauci
42855.5	Pauci
8207.97	Pauci
2376.21	Pauci
29461	Pauci
5564.2	Pauci
49410.4	Pauci
7514.56	Pauci
2134.58	MCD
16465.4	MCD
9217.15	MCD
33889.7	MCD
14979.7	MCD
6294.45	MCD
28832.1	MCD
5026.24	MCD
26978.2	MCD
30331.3	MCD
9775.7	MCD
11530.2	MCD
3334.56	MCD
13345.8	MCD
13824.8	MCD
21239	MCD
30096	MCD
45042.7	MCD
31282.8	MCD
7832.04	MCD
20556.5	MCD
18805.5	MCD
28361.2	MCD
33099.8	MCD
38695.8	MCD
10261.1	MCD
1984.25	MCD
20287.6	MCD
26127.4	MCD
1787.08	MCD
4029.11	MCD
16017	MCD
21141.2	MCD
20641.9	MCD
21802	MCD
37188.8	MCD
10366.9	MCD
24537.7	MCD
3237.57	MCD
23237.1	MCD
36437.8	MCD
26763.4	MCD
7452.93	MCD
15609.7	MCD
4815.07	MCD
16649.6	MCD
10345.3	MCD
27603.8	MCD
7433.15	MCD
12767.8	MCD
7668.07	MCD
34324.3	MCD
19046.6	MCD
3947.12	MCD
3667.17	MCD
5077.41	MCD
28878.3	MCD
15840	MCD
27947.3	MCD
34160.9	MCD
10321.7	MCD
3030.39	MCD
11056.1	MCD
1767.86	MCD
40935.5	MCD
39182.7	MCD
3551.75	MCD
21705.4	MCD
2470.02	MCD
5644.93	MCD
2605.34	MCD
22757.6	MCD
15613.3	MCD
22787.9	MCD
1842.68	MCD
27207.9	MCD
30177.4	MCD
28994.2	MCD
3794.75	MCD
47601.1	MCD
5237.62	MCD
54936.5	MCD
17980.9	MCD
2040.88	MCD
5193.73	MCD
26961.8	MCD
2565.88	MCD
23618.5	MCD
4710.46	MCD
34659.4	MCD
12061.4	MCD
6472.07	MCD
6261.02	MCD
7245.41	MCD
3118.97	MCD
11381.2	MCD
25838.5	MCD
11838.4	MCD
3371.06	MCD
2481.96	MCD
2652.87	MCD
24057.4	MCD
12714.1	MCD
2667.08	MCD
4288.03	MCD
4179.21	MCD
22576.3	MCD
18789.9	MCD
5012.59	MCD
7521.39	MCD
38317.4	MCD
10710.1	MCD
40824.5	MCD
35933.8	MCD
24978.9	MCD
1970.38	MCD
48533.5	MCD
24674.7	MCD
4020.12	MCD
7762.68	MCD
5363.96	MCD
34188.3	MCD
16905.9	MCD
34623.2	MCD
1748.64	MCD
11058.2	MCD
5555.79	Lupus
33763.3	Lupus
39610.4	Lupus
22371.5	Lupus
17662	Lupus
6495.49	Lupus
19003.7	Lupus
15088	Lupus
25769.4	Lupus
5385.33	Lupus
27916.1	Lupus
39039	Lupus
20426.2	Lupus
4534.1	Lupus
16154.1	Lupus
21192.6	Lupus
34613.7	Lupus
24908.4	Lupus
17711.2	Lupus
18777.1	Lupus
18552.2	Lupus
17290.6	Lupus
11758.2	Lupus
27230.4	Lupus
20654.2	Lupus
21601.5	Lupus
6380.41	Lupus
41793	Lupus
12128.3	Lupus
27190.7	Lupus
34046.1	Lupus
5589.44	Lupus
7210.62	Lupus
38916.5	Lupus
15880.9	Lupus
7010.94	Hypertensive
8210.13	Hypertensive
18644.3	Hypertensive
3733	Hypertensive
27648.8	Hypertensive
1825.28	Hypertensive
13914.6	Hypertensive
21411.5	Hypertensive
2344.94	Hypertensive
1932.4	Hypertensive
42363.7	Hypertensive
5731.13	Hypertensive
48117.1	Hypertensive
25329.2	Hypertensive
13448.7	Hypertensive
8734.22	Hypertensive
44378.2	Hypertensive
11236.6	Hypertensive
1962.53	Hypertensive
22863.3	Hypertensive
4982.8	Hypertensive
10080.2	Hypertensive
10325	Hypertensive
48669	Hypertensive
14876.9	Hypertensive
2017.79	Hypertensive
22193.8	Hypertensive
10524.5	Hypertensive
5890.09	Hypertensive
9369.64	Hypertensive
10144.8	Hypertensive
11284.3	Hypertensive
14147.5	Hypertensive
4488.5	Hypertensive
2001.76	Hypertensive
20478.2	Hypertensive
6141.96	Hypertensive
8512.72	Hypertensive
1767.97	Hypertensive
9616.73	Hypertensive
19535.6	Hypertensive
12388.1	Hypertensive
11377.3	Hypertensive
5706.68	Hypertensive
4838.73	Hypertensive
16260.2	Hypertensive
4962.44	Hypertensive
17973.4	Hypertensive
11685	Hypertensive
7212.78	Hypertensive
4971.43	Hypertensive
6176.53	Hypertensive
10703.2	Hypertensive
5845.41	Hypertensive
27160.6	Pauci
41285.7	Pauci
13751.4	Pauci
3148.53	Pauci
1861.21	Pauci
24080.2	Pauci
27074.9	Pauci
2734.51	Pauci
6249.31	Pauci
22805.8	Pauci
10890.3	Pauci
17574	Pauci
17840.5	Pauci
4804.16	Pauci
8259.14	Pauci
22554.3	Pauci
7728.34	Pauci
43214.1	Pauci
4608.8	Pauci
6224.74	Pauci
16961.8	Pauci
30669.1	Pauci
5887.48	Pauci
9439.23	Pauci
13139.4	Pauci
3228.7	Pauci
21829.4	Pauci
27064	Pauci
15144.9	Pauci
11456.5	Pauci
7985.67	Pauci
2876.88	Pauci
26771.6	Pauci
1964.01	Pauci
17114.7	Pauci
18412.6	Pauci
37196.7	Pauci
1886.57	Pauci
2178.35	Pauci
7068.02	Pauci
10975.7	Pauci
8825.87	Pauci
12431.5	Pauci
5238.53	Pauci
6876.42	Pauci
10255	Pauci
25243.1	Pauci
17195.9	Pauci
3805.55	Pauci
7261.56	Pauci
5310.4	Pauci
5416.6	Pauci
13682.2	Pauci
5446.85	Pauci
21813.3	Pauci
19539.7	Pauci
17627	Pauci
13510.8	Pauci
14204.2	Pauci
17805.8	Pauci
4196.49	Pauci
22895.3	Pauci
12983.6	Pauci
10185.6	Pauci
33468.8	Pauci
33983.1	Pauci
10339.8	Pauci
20647.8	Pauci
10157.2	Pauci
2462.97	Pauci
27273.1	Pauci
2253.74	Pauci
17586.7	Pauci
15242.6	Pauci
7848.87	Pauci
9705.88	Pauci
18466.4	Pauci
27225	Pauci
2176.08	Pauci
8930.37	Pauci
21600.2	Pauci
16929.2	Pauci
1749.78	Pauci
26600.9	Pauci
5618.33	Pauci
10969	Pauci
6821.5	Pauci
13883.6	Pauci
8251.18	Pauci
17735.4	Pauci
32663.5	Pauci
13104	Pauci
4934.58	IgAN
12097.3	IgAN
27492	IgAN
27371.3	IgAN
18712.2	IgAN
4743.21	IgAN
22701.2	IgAN
4508.28	IgAN
20925.8	IgAN
17969.7	IgAN
2308.67	IgAN
7789.63	IgAN
3734.14	IgAN
24164.6	IgAN
41054.5	IgAN
21777.7	IgAN
19041.8	IgAN
6409.52	IgAN
9303.35	IgAN
24000.4	IgAN
21409.7	IgAN
23291.7	IgAN
25882.3	IgAN
46437	IgAN
28342.6	IgAN
4596.52	IgAN
9813.79	IgAN
26820.9	IgAN
6511.3	IgAN
6628.08	IgAN
5831.08	IgAN
18560.8	IgAN
25595.7	IgAN
11025.5	IgAN
3181.51	IgAN
22138.3	IgAN
10404.1	IgAN
22568.4	IgAN
9230.34	IgAN
23228.1	IgAN
25415.6	IgAN
8149.75	IgAN
25998	IgAN
22573.9	IgAN
15743.3	IgAN
26016	IgAN
3123.29	IgAN
13873.5	IgAN
3935.75	IgAN
5093.55	IgAN
28360.4	IgAN
21543.3	IgAN
26637.3	IgAN
24163	IgAN
13835	IgAN
36783	IgAN
30423.3	IgAN
18495.9	IgAN
18537.8	IgAN
11524.7	IgAN
6204.85	IgAN
2949.99	IgAN
7528.44	IgAN
25750.1	IgAN
6000.17	IgAN
16441.3	IgAN
19889.2	IgAN
11074.7	IgAN
12939.8	IgAN
16408.5	IgAN
4451.31	IgAN
23140.1	IgAN
36784.8	IgAN
12385.2	IgAN
23283.2	IgAN
16341.7	IgAN
4895.13	IgAN
7996.81	IgAN
8696.59	IgAN
24505.4	IgAN
5466.41	IgAN
32306.3	IgAN
7697.18	IgAN
5802.88	IgAN
2827.87	IgAN
29447.3	IgAN
4017.51	IgAN
14715.6	IgAN
1711.69	IgAN
14402.8	IgAN
5890.89	IgAN
13481.3	IgAN
32933.2	IgAN
16032.4	IgAN
14320.9	IgAN
2217.81	IgAN
8317.59	IgAN
6222.36	IgAN
7152.17	IgAN
31093.8	IgAN
3232.22	IgAN
16983.9	IgAN
29062.4	IgAN
20044.7	IgAN
22190.3	IgAN
25914.2	IgAN
11894.4	IgAN
27647.1	IgAN
8630.06	IgAN
6020.63	IgAN
27779.6	IgAN
6280.35	IgAN
23014.2	IgAN
6026.66	IgAN
4054.92	IgAN
25895	IgAN
12918	IgAN
3580.86	IgAN
28634.1	IgAN
16377.6	IgAN
17190.1	IgAN
25768	IgAN
24052.9	IgAN
8756.06	IgAN
7252.46	IgAN
27403.3	IgAN
30391.8	IgAN
5936.83	IgAN
7378.68	IgAN
30525.8	IgAN
9170.53	IgAN
6358.35	IgAN
23939	Diabetic
36327.1	Diabetic
37418.5	Diabetic
32876	Diabetic
13988.8	Diabetic
21042.1	Diabetic
16642	Diabetic
13656.9	Diabetic
14345	Diabetic
8820.08	Diabetic
34348.9	Diabetic
6805.46	Diabetic
26454.9	Diabetic
26515.6	Diabetic
37756.5	Diabetic
16390.4	Diabetic
15704.2	Diabetic
14908.9	Diabetic
26724.2	Diabetic
11552.9	Diabetic
12524	Diabetic
50360	Diabetic
41137.9	Diabetic
7792.81	Diabetic
13135.5	Diabetic
35349	Diabetic
3663.87	Diabetic
9362.25	Diabetic
13429	Diabetic
3782.81	Diabetic
2625.01	Diabetic
15373.8	Diabetic
33322.8	Diabetic
29979.8	Diabetic
7335.47	Diabetic
20667.2	Diabetic
25547	Diabetic
15934	Diabetic
34501.6	Diabetic
40238	Diabetic
28744.1	Diabetic
28926	Diabetic
22713.5	Diabetic
7956.9	Diabetic
16714.5	Diabetic
2571.22	Diabetic
9209.65	Diabetic
1836.2	Diabetic
17335.4	Diabetic
50274.8	Diabetic
10249	Diabetic
14569.2	Diabetic
32133.7	Diabetic
13551	Diabetic
5209.42	Diabetic
14557.8	Diabetic
52441.1	Diabetic
51593.3	Diabetic
9145.97	Diabetic
31562.8	Diabetic
32974.7	Diabetic
2479.23	Diabetic
25927.4	Diabetic
8372.74	Diabetic
1942.52	Diabetic
24272.9	Diabetic
11212	Diabetic
15819.8	Diabetic
34786.1	Diabetic
22577.5	Diabetic
19285.3	Diabetic
45962.4	Diabetic
12429.9	Diabetic
16497.4	Diabetic
36801.9	Diabetic
37359.2	Diabetic
3551.41	Diabetic
2537.79	Diabetic
10277	Diabetic
2139.69	Diabetic
2462.86	Diabetic
14809.8	Diabetic
8907.97	Diabetic
7508.65	Diabetic
2874.49	Diabetic
3745.17	Diabetic
15923.8	Diabetic
7595.3	Diabetic
25049.7	Diabetic
5998.12	Diabetic
11982.8	Diabetic
17022	Diabetic
12499	Diabetic
8020.23	Diabetic
7705.83	Diabetic
18893.2	Diabetic
13726.8	Diabetic
16353.7	Diabetic
26414.3	Diabetic
4541.15	Diabetic
10238	Diabetic
61787.7	Diabetic
7017.76	Diabetic
17564.8	Diabetic
23889.7	Diabetic
13817.1	Diabetic
10584.4	Diabetic
33029.1	Diabetic
21282.1	Diabetic
4122.01	Diabetic
3681.27	Diabetic
45216.4	Diabetic
10270.7	Diabetic
3171.62	Diabetic
2702.1	Diabetic
6021.77	Diabetic
27048.6	Diabetic
15649.8	Diabetic
11482.3	Diabetic
11246.5	Diabetic
12745.8	Diabetic
15885.8	Diabetic
10192.7	Diabetic
59750.9	Diabetic
16281.1	Diabetic
12682.8	Diabetic
15345	Diabetic
6062.48	Diabetic
7673.53	Diabetic
17707.1	Diabetic
21005.5	Diabetic
16390.6	Diabetic
20214.7	Diabetic
36262.4	Diabetic
27172.2	Diabetic
8536.48	Diabetic
26245.8	Pauci
42036.6	Pauci
26410.3	Pauci
22636.8	Pauci
26016.5	Pauci
36375.6	Pauci
13208.9	Pauci
42423.9	Pauci
9049.09	Pauci
5706.22	Pauci
10381.5	Pauci
3488.75	Pauci
26364.5	Pauci
5803.11	Pauci
4765.61	Pauci
25463.1	Pauci
5250.7	Pauci
8252.09	Pauci
5462.66	Pauci
27144.5	Pauci
14865	Pauci
28555	Pauci
27810.3	Pauci
24213.8	Pauci
27700.9	Pauci
42290.7	Pauci
2581.91	Pauci
12136.9	Pauci
8014.89	Pauci
22235.3	Pauci
6591.01	Pauci
41603.1	Pauci
29504.5	Pauci
18405.5	Pauci
34508	Pauci
33570.7	Pauci
22532.9	Pauci
23867.8	Pauci
38514.9	Pauci
18209.6	Pauci
13906.2	Pauci
5081.38	Pauci
14681.2	Pauci
9975.26	Pauci
1891.35	Pauci
44857.2	Pauci
29065.5	Pauci
35032.1	Pauci
1749.89	Pauci
11085.5	Pauci
17884.2	Pauci
30256.1	Pauci
24681.5	Pauci
26307.4	Pauci
26121.4	Pauci
3615.43	Pauci
7657.16	Pauci
6145.37	Pauci
31827.8	Pauci
4684.42	Pauci
38996.2	Pauci
3366.4	Pauci
32221.3	Pauci
21061.9	Pauci
29146.8	Pauci
11223.9	Pauci
12276.8	Pauci
30119.1	Pauci
35557.4	Pauci
4580.72	Pauci
43085.1	Pauci
41537.7	Pauci
14019.5	Pauci
34881.9	Pauci
5482.1	Pauci
28241.5	Pauci
11556.9	Pauci
12802.3	Pauci
12434.9	Pauci
19186.8	Pauci
4349.66	Pauci
23415.6	Pauci
23385.7	Pauci
22572	Pauci
13578.6	Pauci
2843.33	Pauci
39654.9	Pauci
15261.2	Pauci
34701.7	Pauci
19927.4	Pauci
23258.4	Pauci
6844.47	Pauci
23739	Pauci
33135.5	Pauci
25076.4	Pauci
16288.9	Pauci
10027.9	Pauci
37796.7	Pauci
1901.01	Pauci
19889.9	Pauci
40905	Pauci
20950.8	Pauci
29626.8	Pauci
25740.5	Pauci
29614.4	Pauci
8680.1	Pauci
3306.36	Pauci
40281.9	Pauci
44324.5	Pauci
7898.11	Pauci
7641.12	Pauci
7275.89	Pauci
25056.7	Pauci
38555.4	Pauci
25713.7	Pauci
38233.7	Pauci
16023.6	Pauci
7362.76	Pauci
25422.4	Pauci
41031	Pauci
34063	Pauci
1916.82	Pauci
10456.1	Pauci
19168.2	Pauci
40111.3	Pauci
4474.74	Pauci
24541.8	Pauci
8132.47	Pauci
5772.4	Lupus
2462.52	Lupus
7266.9	Lupus
19996	Lupus
16905.5	Lupus
1975.15	Lupus
41999.9	Lupus
4792.9	Lupus
5973.79	Lupus
20893.9	Lupus
6761.12	Lupus
3535.15	Lupus
18885	Lupus
1751.71	Lupus
15378.2	Lupus
3641.47	Lupus
18567.7	Lupus
33819.3	Lupus
20697.9	Lupus
2424.31	Lupus
28658.2	Lupus
7114.53	Lupus
15057.7	Lupus
24806	Lupus
27471.6	Lupus
22605.7	Lupus
32269.4	Lupus
3355.94	Lupus
32172	Lupus
7626.57	Lupus
16984.8	Lupus
15054.3	Lupus
28298.1	Lupus
2093.41	Lupus
36838.5	Lupus
27871.8	Lupus
4699.77	Lupus
30165.8	Lupus
13035.3	Lupus
24569	Lupus
34302.3	Lupus
27592.8	Lupus
28024.9	Lupus
40782.8	Lupus
17145.4	Lupus
31521.4	Lupus
9404.32	Lupus
17625.4	Lupus
30944.6	Lupus
6681.29	Lupus
12927.1	Lupus
5375.44	Lupus
12715.3	Lupus
39721.4	Lupus
20459.8	Lupus
25431.3	Lupus
14789.5	Lupus
27999.1	Lupus
26436.9	Lupus
10402.5	Lupus
4824.06	Lupus
2222.36	Lupus
18042.9	Lupus
22329.3	Lupus
13439.5	Lupus
6610.91	Lupus
13551.5	Lupus
12067.1	Lupus
14405.3	Lupus
5513.94	Lupus
8857.49	Lupus
28518.4	Lupus
21099.2	Lupus
16040.1	Lupus
21416.9	Lupus
11269.6	Lupus
2022	Lupus
16330.1	Lupus
15401.4	Lupus
14839.9	Lupus
22146.3	Lupus
26278.3	Lupus
15485.3	Lupus
22653.1	Lupus
17412.3	Lupus
41465.5	Lupus
23270.1	Lupus
26529	Lupus
27632.2	Lupus
14356.6	Lupus
15161.4	Lupus
14166.4	Lupus
13937.6	Lupus
18925.2	Lupus
2537.11	Lupus
30398.8	Lupus
26390	Lupus
31556.6	Lupus
11478	Lupus
4280.52	Lupus
11583.1	Lupus
10765	Lupus
6815.24	Lupus
9070.58	Lupus
30560.9	Lupus
23210	Lupus
3358.9	Lupus
5244.45	Lupus
4795.4	Lupus
10406.6	Lupus
6193.36	Lupus
13256.6	Lupus
25318	Lupus
18651.3	Lupus
6950.45	Lupus
3342.75	Lupus
6103.19	Lupus
3330.47	Lupus
27211.1	Lupus
12711	Lupus
15111.9	Lupus
30977.8	Lupus
26617.6	Lupus
6116.04	Lupus
35535	Lupus
20175.9	Lupus
22743.2	Lupus
5823.46	Lupus
15966.1	Lupus
39223.3	Lupus
7222.33	Lupus
33475.2	Lupus
24593.2	Lupus
21934.5	Lupus
39826.8	Lupus
32591.8	Lupus
4793.24	Lupus
14013.7	IgAN
25191.3	IgAN
19299.2	IgAN
16028.8	IgAN
12926.6	IgAN
9504.61	IgAN
3141.25	IgAN
13165.4	IgAN
26417.9	IgAN
14314.3	IgAN
33516.3	IgAN
6578.04	IgAN
5378.4	IgAN
7879.69	IgAN
29470.7	IgAN
5248.54	IgAN
14656.6	IgAN
6724.5	IgAN
2363.47	IgAN
5116.86	IgAN
15696.6	IgAN
2294.45	IgAN
24853	IgAN
2162.78	IgAN
26481.9	IgAN
14857.9	IgAN
2126.96	IgAN
16573.7	IgAN
28996	IgAN
14886.9	IgAN
4029.79	IgAN
4994.85	IgAN
16605.6	IgAN
3753.25	IgAN
17984.8	IgAN
28888.1	IgAN
18993	IgAN
4337.6	IgAN
11943.2	IgAN
10262	IgAN
4264.49	IgAN
16335.7	IgAN
29578.4	IgAN
22254.1	IgAN
13795.7	IgAN
24550.3	IgAN
18085.5	IgAN
5293.23	IgAN
30354.9	IgAN
25417.4	IgAN
16360	IgAN
28804.4	IgAN
15143.6	IgAN
18860	IgAN
12021.5	IgAN
21742.7	IgAN
41398.5	IgAN
10423.2	IgAN
2406.12	IgAN
17987.4	IgAN
33163.8	IgAN
15304.2	IgAN
20587.2	IgAN
30583.6	IgAN
15340.1	IgAN
41658.8	IgAN
2114.79	IgAN
24228.1	IgAN
17175.9	IgAN
15861.4	IgAN
32410.7	IgAN
7248.59	IgAN
18852	IgAN
27562.5	IgAN
15427.3	IgAN
2500.72	IgAN
19874.7	IgAN
28322	IgAN
25802.2	IgAN
22778	IgAN
33127.7	IgAN
11836	IgAN
22678.9	IgAN
11480.8	IgAN
7917.44	IgAN
29110.9	IgAN
3790.2	IgAN
17326	IgAN
11587.7	IgAN
14937.1	IgAN
14169.6	IgAN
18749.2	IgAN
25601.1	IgAN
4374.45	IgAN
18373.1	IgAN
9721	IgAN
27559.9	IgAN
25878.9	IgAN
8795.4	IgAN
11983.5	IgAN
11960.1	IgAN
11693.1	IgAN
19793.7	IgAN
6386.67	IgAN
26060	IgAN
18520.8	IgAN
25764.2	IgAN
19344.8	IgAN
3645.9	IgAN
17741.2	IgAN
14322.5	IgAN
40510.2	IgAN
1824.03	IgAN
26478.9	IgAN
22215.9	IgAN
29710.2	IgAN
30792	IgAN
27389.1	IgAN
13554.6	IgAN
22056.1	IgAN
43768.9	IgAN
5279.81	IgAN
31269.4	IgAN
17858.9	IgAN
16456.7	IgAN
23168.9	IgAN
43615.3	IgAN
14955	IgAN
15262.2	IgAN
17043.2	IgAN
7684.11	IgAN
5334.96	IgAN
15823.7	IgAN
28402.4	IgAN
62764.9	IgAN
39121.4	IgAN
7909.14	IgAN
4025.13	IgAN
19958.7	IgAN
31671.9	IgAN
25095.9	IgAN
6690.05	IgAN
2726.32	IgAN
20917	IgAN
28394.4	IgAN
6381.55	IgAN
3128.18	IgAN
26360.4	IgAN
2849.36	IgAN
7434.63	IgAN
3669.21	IgAN
3442.25	IgAN
19122.6	IgAN
4726.61	IgAN
13641.8	IgAN
11415.8	IgAN
24532.4	IgAN
33361.2	IgAN
5815.16	IgAN
11095.6	IgAN
32621.8	IgAN
17733.2	IgAN
23615	IgAN
28346.1	IgAN
2370.52	IgAN
14977.8	IgAN
18561.5	IgAN
24844.8	IgAN
10320.7	IgAN
2723.94	IgAN
33430.6	IgAN
30811	IgAN
3773.83	IgAN
12794.8	IgAN
6834.69	IgAN
6958.18	IgAN
32526.1	IgAN
2006.31	IgAN
1970.38	IgAN
5360.77	IgAN
5090.6	IgAN
40633.3	IgAN
14880.6	IgAN
36597.4	IgAN
28458.3	IgAN
6650.59	IgAN
2678.57	IgAN
41723.8	IgAN
3744.49	IgAN
8150.55	IgAN
12006.6	IgAN
19311.3	IgAN
33291.4	IgAN
19761.8	IgAN
14357.1	IgAN
21198.5	IgAN
17070.6	IgAN
19667.2	IgAN
29317.4	IgAN
1986.07	IgAN
9366.57	IgAN
18701.6	IgAN
35725.4	IgAN
1830.85	IgAN
33012.1	IgAN
19616.3	IgAN
31756.1	IgAN
7215.39	IgAN
15470.3	IgAN
31028.1	IgAN
37785.3	IgAN
5280.72	IgAN
3405.4	IgAN
41809.1	IgAN
12816.7	IgAN
33273.3	IgAN
2478.44	IgAN
11496.5	IgAN
11893.4	IgAN
3015.95	IgAN
31583	IgAN
26118.9	IgAN
31531.7	IgAN
12247.4	IgAN
59759.6	IgAN
14295.4	IgAN
23823.3	IgAN
4423.34	IgAN
23238	IgAN
28589.9	IgAN
34497.2	IgAN
7274.75	IgAN
34637.8	IgAN
3344.23	IgAN
17861.8	IgAN
5909.31	IgAN
30943.7	IgAN
17903.3	IgAN
17028.5	IgAN
29322.2	IgAN
15019.9	IgAN
27695.5	IgAN
26451.8	IgAN
5114.36	IgAN
15946.2	IgAN
35738	IgAN
8898.31	IgAN
11154	IgAN
27009.9	IgAN
19414.4	IgAN
15772	IgAN
4103.93	IgAN
14661.3	IgAN
30259.1	IgAN
15786.2	IgAN
21167.1	IgAN
25293.2	IgAN
9361.91	IgAN
6128.2	IgAN
13527.1	IgAN
7164.56	IgAN
27853.1	IgAN
7949.62	IgAN
2406.68	Normal
20418.4	Normal
19126.9	Normal
8116.66	Normal
4827.92	Normal
21701.5	Normal
8981.89	Normal
2087.16	Normal
30861.6	Normal
4355.8	Normal
37596.4	Normal
52467.5	Normal
6517.09	Normal
3098.39	Normal
26921.5	Normal
2912.58	Normal
27256.9	Normal
13497.7	Normal
4907.29	Normal
23986.1	Normal
26805.9	Normal
26647.4	Normal
8311.79	Normal
32212	Normal
19246.8	Normal
18018.2	Normal
8921.96	Normal
4816.1	Normal
50680.6	Normal
2363.7	Normal
26368.9	Normal
3313.87	Normal
9698.49	Normal
27889.5	Normal
35083.7	Normal
17757.5	Normal
10905.9	Normal
39622.1	Normal
23105.1	Normal
20660.9	Normal
14768.4	Normal
32597.8	Normal
37578.3	Normal
29198.7	Normal
13590.1	Normal
5896.69	Normal
1943.66	Normal
8906.84	Normal
26118.2	Normal
6764.64	Normal
30084.6	Normal
10993.5	Normal
31124.1	Normal
22835.7	Normal
12507	Normal
40014.5	Normal
45650.8	Normal
44092.9	Normal
5621.96	Normal
3529.01	Normal
3434.74	Normal
11194.8	Normal
19490.8	Normal
14945.1	Normal
6596.69	Normal
23204.8	Normal
34480.8	Normal
37203.4	MCD
58101.1	MCD
17920.8	MCD
8988.25	MCD
12110.2	MCD
22791.2	MCD
41727.5	MCD
6567.24	MCD
36210.2	MCD
4359.21	MCD
41482.3	MCD
13009.2	Pauci
3851.26	Pauci
4815.3	Pauci
13520.9	Pauci
8154.98	Pauci
11428.7	Pauci
24298.6	Pauci
41436.7	Pauci
16895.7	Pauci
5774.22	Pauci
23383	Pauci
12710.5	Pauci
10910.9	Pauci
18125.8	Pauci
7686.72	Pauci
22768.7	Pauci
3554.25	Pauci
31877.8	Pauci
25748.3	Pauci
13462.8	Pauci
2526.08	Pauci
31026.8	Pauci
2946.58	Pauci
5852.34	Pauci
2995.02	Pauci
14980.6	Pauci
30974.8	Pauci
19646.5	Pauci
5921.25	Pauci
13888.5	Pauci
18179.6	Pauci
4226.39	Pauci
12117.5	Pauci
22099.1	Pauci
9171.78	Pauci
39697.6	Pauci
9909.65	Pauci
11280.8	Pauci
4905.25	Pauci
16924.7	Pauci
6212.69	Pauci
30630.6	Pauci
35896.4	Pauci
15616.7	Pauci
8389.34	Pauci
24015.2	Pauci
23880.1	Pauci
12859.1	Pauci
4707.85	Pauci
1886.69	Pauci
5165.99	Pauci
3340.13	Pauci
16450.3	Pauci
12345	Pauci
23421.2	Pauci
9017.93	Pauci
24930	Pauci
28938.1	Pauci
6346.76	Pauci
8384.68	Pauci
7121.69	Pauci
6347.32	Pauci
5303.46	Pauci
29295.1	Pauci
24229.2	Pauci
15122.4	Pauci
15967	Pauci
13805.9	Pauci
11239.5	Pauci
17205.3	Pauci
17758.5	Pauci
9078.54	Pauci
10576.7	Pauci
20867	Pauci
5134.72	Pauci
4186.03	Pauci
1944.56	Pauci
10004.3	Pauci
21364.6	Pauci
3704.35	Pauci
18403.2	Pauci
1951.16	Pauci
17724.2	Pauci
30930.2	Pauci
1863.38	Pauci
1837.11	Pauci
15829	Pauci
8142.25	Pauci
8478.83	Pauci
29431.1	MCD
19018.3	MCD
34788.8	MCD
38663.7	MCD
15757.1	MCD
39891.3	MCD
23505.3	MCD
10062.2	MCD
15449	MCD
31647	MCD
24313.3	MCD
28420.8	MCD
21705.3	MCD
32531.8	MCD
16386.5	MCD
6188.81	MCD
14583.7	MCD
32905.2	MCD
5118	MCD
35345.3	MCD
35963	MCD
26936.3	MCD
22689.5	MCD
36397.1	MCD
30983.4	MCD
11680.5	MCD
28894.1	MCD
28339.1	MCD
27688.2	MCD
19609.6	MCD
1824.71	MCD
5852.46	MCD
33670.1	MCD
18022.9	MCD
6445.91	MCD
16383.8	MCD
8479.97	MCD
16123.4	MCD
35129.2	MCD
3005.6	MCD
26755	MCD
31365.5	MCD
38053	MCD
28108.5	MCD
32450.2	MCD
8904.56	MCD
17971.7	MCD
6841.06	MCD
33749.2	MCD
29757	MCD
7971.91	MCD
12670.7	MCD
1939.22	MCD
33298.4	MCD
9990.95	MCD
11510.5	MCD
28476.4	MCD
33190.5	MCD
37208.5	MCD
3765.64	MCD
6121.5	MCD
11603.4	MCD
29639	MCD
18179.8	MCD
25497.3	MCD
20697.9	MCD
9099.92	MCD
30621.1	MCD
34818.2	MCD
3885.15	MCD
12605.4	MCD
3872.64	MCD
32226.2	MCD
2739.06	MCD
6086.25	MCD
19606.3	MCD
22596	MCD
16984.3	MCD
13695.6	MCD
17170.2	MCD
21937.7	MCD
26823.4	MCD
32046.5	MCD
22995.1	MCD
12412.9	MCD
34854.8	MCD
27916.5	MCD
8834.06	MCD
2206.1	MCD
32393.9	MCD
37498.7	MCD
2806.83	MCD
22346	Diabetic
19549.6	Diabetic
17798.5	Diabetic
5787.07	Diabetic
14333.5	Diabetic
8679.87	Diabetic
6883.02	Diabetic
31600.5	Diabetic
10814.1	Diabetic
13434.1	Diabetic
2147.42	Diabetic
18986.6	Diabetic
3320.01	Diabetic
18036.2	Diabetic
5185.66	Diabetic
3981.12	Diabetic
8498.5	Diabetic
10745.2	Diabetic
9394.88	Diabetic
12597.5	Diabetic
7293.17	Diabetic
10533.6	Diabetic
26822	Diabetic
1816.3	Diabetic
3510.93	Diabetic
11541.6	Diabetic
2008.7	Diabetic
16277	Diabetic
3755.63	Diabetic
2545.07	Diabetic
8255.73	Diabetic
14970.3	Diabetic
2691.87	Diabetic
14565.5	Diabetic
2823.55	Diabetic
17320.7	Diabetic
3926.54	Diabetic
6265.79	Diabetic
12774.5	Diabetic
31200.8	Diabetic
14731.5	Diabetic
11215.2	Diabetic
7851.49	Diabetic
9103.78	Diabetic
32141.7	Diabetic
2843.79	Diabetic
10945.4	Diabetic
4495.78	Diabetic
2014.27	Diabetic
2913.38	Diabetic
10885.6	Diabetic
5760.01	Diabetic
8044.34	Diabetic
16514.6	Diabetic
1817.21	Diabetic
13607.8	Diabetic
18600.1	Diabetic
18651	Diabetic
6679.02	Diabetic
28360.9	Diabetic
3756.09	Diabetic
2233.16	Diabetic
10653.5	Diabetic
8634.61	Diabetic
7709.58	Diabetic
2055.66	Diabetic
36078.7	Diabetic
3316.82	Diabetic
28584	Diabetic
11304.2	Diabetic
4152.94	Diabetic
42774.5	Diabetic
2160.96	Diabetic
12268.7	Diabetic
10250	Diabetic
11194.7	Diabetic
26885.6	Diabetic
7244.84	Diabetic
12243.1	Diabetic
9131.07	Diabetic
5365.43	Diabetic
13910.6	Diabetic
37131.6	Pauci
20181.9	Pauci
26184.6	Pauci
30054.2	Pauci
16330.3	Pauci
4697.38	Pauci
29485.4	Pauci
23528.3	Pauci
38903.6	Pauci
15816.8	Pauci
38818.2	Pauci
25512.8	Pauci
42109.6	Pauci
2594.65	Pauci
44382.6	Pauci
21474.2	Pauci
5475.05	Pauci
6008.69	Pauci
8207.63	Pauci
37801.4	Pauci
2932.37	Pauci
30706.5	Pauci
11017	Pauci
5611.05	Pauci
21539	Pauci
38243.5	Pauci
31312.3	Pauci
35619.2	Pauci
36219.4	Pauci
38012.1	Pauci
19776.8	Pauci
1917.5	Pauci
30568.2	Pauci
50390.6	Pauci
34850.2	Pauci
46855.7	Pauci
2617.96	Pauci
24829.3	Pauci
27776.4	Pauci
3426.67	Pauci
17420.7	Pauci
20511.5	Pauci
28842.8	Pauci
36112.6	Pauci
29322.2	Pauci
1932.74	Pauci
31323.3	Pauci
38623.1	Pauci
30678.9	Pauci
2519.26	Pauci
45888.6	Pauci
34593	Pauci
42167.1	Pauci
37243.5	Pauci
19768.1	Pauci
23257	Pauci
26702.3	Pauci
2781.7	Pauci
3877.42	Pauci
37329	Pauci
26433.3	Pauci
29899.5	Pauci
[truncated: 12,988 more rows]

## Sheet: PanelB
glomerular_tuft_circularity	disease_class
0.21	IgAN
0.31	IgAN
0.39	IgAN
0.39	IgAN
0.57	IgAN
0.43	IgAN
0.34	IgAN
0.42	IgAN
0.38	IgAN
0.55	IgAN
0.53	IgAN
0.48	IgAN
0.38	IgAN
0.66	IgAN
0.47	IgAN
0.5	IgAN
0.46	IgAN
0.31	IgAN
0.29	IgAN
0.56	IgAN
0.3	IgAN
0.44	IgAN
0.46	IgAN
0.53	IgAN
0.47	IgAN
0.3	IgAN
0.34	IgAN
0.55	IgAN
0.45	IgAN
0.3	IgAN
0.27	IgAN
0.53	IgAN
0.47	IgAN
0.49	IgAN
0.33	IgAN
0.35	IgAN
0.6	IgAN
0.41	IgAN
0.44	IgAN
0.6	IgAN
0.55	IgAN
0.38	IgAN
0.39	IgAN
0.2	IgAN
0.54	IgAN
0.19	IgAN
0.52	IgAN
0.27	IgAN
0.56	IgAN
0.2	IgAN
0.48	IgAN
0.33	IgAN
0.43	IgAN
0.21	IgAN
0.5	IgAN
0.36	IgAN
0.62	IgAN
0.29	IgAN
0.66	IgAN
0.49	IgAN
0.43	IgAN
0.25	IgAN
0.42	IgAN
0.23	IgAN
0.48	IgAN
0.41	IgAN
0.58	IgAN
0.52	IgAN
0.44	IgAN
0.45	IgAN
0.13	IgAN
0.25	IgAN
0.52	IgAN
0.76	IgAN
0.46	IgAN
0.42	IgAN
0.62	IgAN
0.48	IgAN
0.6	IgAN
0.53	IgAN
0.16	IgAN
0.45	IgAN
0.35	IgAN
0.53	IgAN
0.29	IgAN
0.41	IgAN
0.62	IgAN
0.44	IgAN
0.52	IgAN
0.44	IgAN
0.73	IgAN
0.61	IgAN
0.54	IgAN
0.43	IgAN
0.27	IgAN
0.32	IgAN
0.64	IgAN
0.52	IgAN
0.34	IgAN
0.48	IgAN
0.51	IgAN
0.61	IgAN
0.43	IgAN
0.37	IgAN
0.33	IgAN
0.47	IgAN
0.57	IgAN
0.51	IgAN
0.5	IgAN
0.62	IgAN
0.51	IgAN
0.3	IgAN
0.53	IgAN
0.51	IgAN
0.49	IgAN
0.57	IgAN
0.49	IgAN
0.51	Lupus
0.23	Lupus
0.57	Lupus
0.54	Lupus
0.51	Lupus
0.22	Lupus
0.51	Lupus
0.39	Lupus
0.5	Lupus
0.51	Lupus
0.28	Lupus
0.34	Lupus
0.49	Lupus
0.52	Lupus
0.27	Lupus
0.46	Lupus
0.53	Lupus
0.5	Lupus
0.39	Lupus
0.39	Lupus
0.55	Lupus
0.38	Lupus
0.46	Lupus
0.4	Lupus
0.63	Lupus
0.56	Lupus
0.37	Lupus
0.44	Lupus
0.27	Lupus
0.38	Lupus
0.46	Lupus
0.47	Lupus
0.27	Lupus
0.42	Lupus
0.49	Lupus
0.43	Lupus
0.33	Lupus
0.38	Lupus
0.26	Lupus
0.49	Lupus
0.63	Lupus
0.66	Lupus
0.32	Lupus
0.47	Lupus
0.48	Lupus
0.5	Lupus
0.54	Lupus
0.31	Lupus
0.44	Lupus
0.6	Lupus
0.52	Lupus
0.49	Lupus
0.44	Lupus
0.53	Lupus
0.15	Lupus
0.32	Lupus
0.33	Lupus
0.33	Lupus
0.49	Lupus
0.7	Lupus
0.33	Lupus
0.51	Lupus
0.37	Lupus
0.21	Lupus
0.42	Lupus
0.36	Lupus
0.47	Lupus
0.5	Lupus
0.49	Lupus
0.36	Lupus
0.52	Lupus
0.44	Lupus
0.5	Lupus
0.46	Lupus
0.2	Lupus
0.52	Lupus
0.29	Lupus
0.26	Lupus
0.46	Lupus
0.36	Lupus
0.32	Lupus
0.51	Lupus
0.26	Lupus
0.4	Lupus
0.54	Lupus
0.51	Lupus
0.47	Lupus
0.39	Lupus
0.21	Lupus
0.51	Lupus
0.52	Lupus
0.39	Lupus
0.54	Lupus
0.47	Lupus
0.58	Lupus
0.52	Lupus
0.48	Lupus
0.42	Lupus
0.52	Lupus
0.24	Lupus
0.36	Lupus
0.44	Lupus
0.37	Lupus
0.44	Lupus
0.33	Lupus
0.29	Lupus
0.34	Lupus
0.19	Lupus
0.45	Lupus
0.42	Lupus
0.55	Lupus
0.45	Lupus
0.33	Hypertensive
0.39	Hypertensive
0.23	Hypertensive
0.34	Hypertensive
0.16	Hypertensive
0.39	Hypertensive
0.41	Hypertensive
0.43	Hypertensive
0.23	Hypertensive
0.21	Hypertensive
0.33	Hypertensive
0.35	Hypertensive
0.48	Hypertensive
0.43	Hypertensive
0.5	Hypertensive
0.35	Hypertensive
0.55	Hypertensive
0.25	Hypertensive
0.29	Hypertensive
0.53	Hypertensive
0.68	Hypertensive
0.55	Hypertensive
0.41	Hypertensive
0.25	Hypertensive
0.34	Hypertensive
0.26	Hypertensive
0.43	Hypertensive
0.35	Hypertensive
0.5	Hypertensive
0.27	Hypertensive
0.18	Hypertensive
0.39	Hypertensive
0.45	Hypertensive
0.23	Hypertensive
0.41	Hypertensive
0.19	Hypertensive
0.16	Hypertensive
0.54	Hypertensive
0.29	Hypertensive
0.37	Hypertensive
0.65	Hypertensive
0.4	Hypertensive
0.6	Hypertensive
0.21	Hypertensive
0.44	Hypertensive
0.49	Hypertensive
0.48	Hypertensive
0.47	Hypertensive
0.24	Hypertensive
0.3	Hypertensive
0.45	Hypertensive
0.28	Hypertensive
0.4	Hypertensive
0.35	Hypertensive
0.6	Hypertensive
0.34	Hypertensive
0.29	Hypertensive
0.4	Hypertensive
0.28	Hypertensive
0.25	Hypertensive
0.16	Hypertensive
0.37	Hypertensive
0.34	IgAN
0.31	IgAN
0.53	IgAN
0.43	IgAN
0.45	IgAN
0.26	IgAN
0.49	IgAN
0.35	IgAN
0.39	IgAN
0.41	IgAN
0.14	IgAN
0.42	IgAN
0.47	IgAN
0.33	IgAN
0.3	IgAN
0.41	IgAN
0.5	IgAN
0.37	IgAN
0.13	IgAN
0.4	IgAN
0.16	IgAN
0.37	IgAN
0.17	IgAN
0.31	IgAN
0.41	IgAN
0.55	IgAN
0.29	IgAN
0.35	IgAN
0.49	IgAN
0.42	IgAN
0.25	IgAN
0.39	IgAN
0.36	IgAN
0.26	IgAN
0.37	IgAN
0.38	IgAN
0.41	IgAN
0.3	Pauci
0.41	Pauci
0.43	Pauci
0.63	Pauci
0.35	Pauci
0.37	Pauci
0.49	Pauci
0.24	Pauci
0.35	Pauci
0.42	Pauci
0.24	Pauci
0.53	Pauci
0.4	Pauci
0.56	Pauci
0.37	MCD
0.5	MCD
0.6	MCD
0.63	MCD
0.23	MCD
0.59	MCD
0.35	MCD
0.23	MCD
0.45	MCD
0.42	MCD
0.35	MCD
0.4	MCD
0.38	MCD
0.38	MCD
0.53	MCD
0.61	MCD
0.49	MCD
0.33	MCD
0.23	MCD
0.3	MCD
0.4	MCD
0.25	MCD
0.48	MCD
0.52	MCD
0.19	MCD
0.49	MCD
0.24	MCD
0.44	MCD
0.25	MCD
0.24	MCD
0.58	MCD
0.44	MCD
0.47	MCD
0.36	MCD
0.15	MCD
0.39	MCD
0.32	MCD
0.19	MCD
0.41	MCD
0.38	MCD
0.39	MCD
0.56	MCD
0.35	MCD
0.55	MCD
0.56	MCD
0.59	MCD
0.47	MCD
0.51	MCD
0.27	MCD
0.58	MCD
0.33	MCD
0.26	MCD
0.51	MCD
0.27	MCD
0.22	MCD
0.61	MCD
0.59	MCD
0.54	MCD
0.46	MCD
0.46	MCD
0.46	MCD
0.35	MCD
0.27	MCD
0.42	MCD
0.4	MCD
0.59	MCD
0.61	MCD
0.6	MCD
0.63	MCD
0.29	MCD
0.55	MCD
0.46	MCD
0.52	MCD
0.2	MCD
0.57	MCD
0.69	MCD
0.44	MCD
0.32	MCD
0.21	MCD
0.65	MCD
0.45	MCD
0.44	MCD
0.28	MCD
0.48	MCD
0.42	MCD
0.48	MCD
0.43	MCD
0.34	MCD
0.25	MCD
0.3	MCD
0.6	MCD
0.37	MCD
0.6	MCD
0.53	MCD
0.65	MCD
0.51	MCD
0.26	MCD
0.4	MCD
0.38	MCD
0.4	MCD
0.24	MCD
0.61	MCD
0.46	MCD
0.45	MCD
0.48	MCD
0.66	Lupus
0.42	Lupus
0.48	Lupus
0.44	Lupus
0.43	Lupus
0.27	Lupus
0.51	Lupus
0.23	Lupus
0.3	Lupus
0.31	Lupus
0.48	Lupus
0.39	Lupus
0.41	Lupus
0.4	Lupus
0.22	Lupus
0.46	Lupus
0.56	Lupus
0.29	Lupus
0.47	Lupus
0.35	Lupus
0.58	Lupus
0.54	Lupus
0.45	Lupus
0.38	Lupus
0.4	Lupus
0.37	Lupus
0.32	Lupus
0.28	Lupus
0.26	Lupus
0.29	Lupus
0.27	Lupus
0.15	Lupus
0.46	Lupus
0.25	Lupus
0.25	Hypertensive
0.31	Hypertensive
0.47	Hypertensive
0.48	Hypertensive
0.37	Hypertensive
0.49	Hypertensive
0.35	Hypertensive
0.18	Hypertensive
0.4	Hypertensive
0.38	Hypertensive
0.35	Hypertensive
0.43	Hypertensive
0.44	Hypertensive
0.11	Hypertensive
0.28	Hypertensive
0.33	Hypertensive
0.33	Hypertensive
0.34	Hypertensive
0.17	Hypertensive
0.23	Hypertensive
0.43	Hypertensive
0.43	Hypertensive
0.35	Hypertensive
0.13	Hypertensive
0.41	Hypertensive
0.3	Hypertensive
0.28	Hypertensive
0.4	Hypertensive
0.31	Hypertensive
0.33	Hypertensive
0.33	Hypertensive
0.18	Hypertensive
0.54	Pauci
0.22	Pauci
0.49	Pauci
0.25	Pauci
0.62	Pauci
0.25	Pauci
0.3	Pauci
0.31	Pauci
0.27	Pauci
0.26	Pauci
0.41	Pauci
0.29	Pauci
0.35	Pauci
0.28	Pauci
0.45	Pauci
0.32	Pauci
0.45	Pauci
0.5	Pauci
0.46	Pauci
0.39	Pauci
0.42	Pauci
0.39	Pauci
0.38	Pauci
0.24	Pauci
0.32	Pauci
0.28	Pauci
0.15	Pauci
0.31	Pauci
0.45	Pauci
0.31	Pauci
0.31	Pauci
0.54	Pauci
0.16	Pauci
0.45	Pauci
0.53	Pauci
0.33	Pauci
0.3	Pauci
0.39	Pauci
0.21	Pauci
0.24	Pauci
0.23	Pauci
0.26	Pauci
0.46	Pauci
0.33	Pauci
0.46	Pauci
0.49	Pauci
0.53	Pauci
0.25	Pauci
0.32	Pauci
0.32	Pauci
0.16	Pauci
0.38	Pauci
0.53	Pauci
0.56	Pauci
0.4	Pauci
0.46	Pauci
0.23	Pauci
0.22	Pauci
0.48	Pauci
0.4	Pauci
0.32	Pauci
0.42	Pauci
0.39	Pauci
0.36	Pauci
0.28	Pauci
0.5	Pauci
0.25	Pauci
0.35	Pauci
0.36	Pauci
0.3	IgAN
0.47	IgAN
0.48	IgAN
0.42	IgAN
0.52	IgAN
0.59	IgAN
0.27	IgAN
0.34	IgAN
0.44	IgAN
0.24	IgAN
0.35	IgAN
0.4	IgAN
0.11	IgAN
0.42	IgAN
0.48	IgAN
0.45	IgAN
0.46	IgAN
0.27	IgAN
0.3	IgAN
0.32	IgAN
0.58	IgAN
0.44	IgAN
0.24	IgAN
0.42	IgAN
0.53	IgAN
0.59	IgAN
0.33	IgAN
0.52	IgAN
0.38	IgAN
0.54	IgAN
0.58	IgAN
0.47	IgAN
0.26	IgAN
0.42	IgAN
0.38	IgAN
0.36	IgAN
0.28	IgAN
0.42	IgAN
0.38	IgAN
0.48	IgAN
0.36	IgAN
0.57	IgAN
0.52	IgAN
0.37	IgAN
0.41	IgAN
0.52	IgAN
0.44	IgAN
0.53	IgAN
0.24	IgAN
0.35	IgAN
0.58	IgAN
0.45	IgAN
0.29	IgAN
0.4	IgAN
0.49	IgAN
0.41	IgAN
0.62	IgAN
0.38	IgAN
0.38	IgAN
0.44	IgAN
0.53	IgAN
0.4	IgAN
0.35	IgAN
0.32	IgAN
0.54	IgAN
0.37	IgAN
0.23	IgAN
0.65	IgAN
0.38	IgAN
0.44	IgAN
0.46	IgAN
0.39	IgAN
0.5	IgAN
0.48	IgAN
0.35	IgAN
0.16	IgAN
0.53	IgAN
0.52	IgAN
0.45	IgAN
0.32	IgAN
0.37	IgAN
0.55	IgAN
0.4	IgAN
0.36	IgAN
0.59	IgAN
0.42	IgAN
0.45	IgAN
0.54	IgAN
0.61	IgAN
0.43	IgAN
0.38	IgAN
0.49	IgAN
0.26	IgAN
0.47	IgAN
0.41	IgAN
0.31	IgAN
0.39	IgAN
0.3	IgAN
0.3	IgAN
0.48	IgAN
0.45	Diabetic
0.39	Diabetic
0.35	Diabetic
0.79	Diabetic
0.41	Diabetic
0.29	Diabetic
0.04	Diabetic
0.49	Diabetic
0.45	Diabetic
0.11	Diabetic
0.08	Diabetic
0.11	Diabetic
0.23	Diabetic
0.29	Diabetic
0.45	Diabetic
0.34	Diabetic
0.23	Diabetic
0.32	Diabetic
0.38	Diabetic
0.06	Diabetic
0.31	Diabetic
0.43	Diabetic
0.06	Diabetic
0.41	Diabetic
0.18	Diabetic
0.62	Diabetic
0.49	Diabetic
0.45	Diabetic
0.2	Diabetic
0.32	Diabetic
0.45	Diabetic
0.44	Diabetic
0.57	Diabetic
0.29	Diabetic
0.46	Diabetic
0.3	Diabetic
0.46	Diabetic
0.09	Diabetic
0.24	Diabetic
0.38	Diabetic
0.19	Diabetic
0.39	Diabetic
0.09	Diabetic
0.27	Diabetic
0.36	Diabetic
0.19	Diabetic
0.33	Diabetic
0.37	Diabetic
0.29	Diabetic
0.34	Diabetic
0.35	Diabetic
0.28	Diabetic
0.32	Diabetic
0.51	Diabetic
0.18	Diabetic
0.29	Diabetic
0.64	Diabetic
0.29	Diabetic
0.58	Diabetic
0.52	Diabetic
0.23	Diabetic
0.37	Diabetic
0.4	Diabetic
0.19	Diabetic
0.34	Diabetic
0.55	Diabetic
0.51	Diabetic
0.25	Diabetic
0.06	Diabetic
0.43	Diabetic
0.35	Pauci
0.33	Pauci
0.35	Pauci
0.22	Pauci
0.59	Pauci
0.17	Pauci
0.47	Pauci
0.48	Pauci
0.38	Pauci
0.16	Pauci
0.5	Pauci
0.52	Pauci
0.42	Pauci
0.35	Pauci
0.41	Pauci
0.34	Pauci
0.3	Pauci
0.07	Pauci
0.58	Pauci
0.37	Pauci
0.12	Pauci
0.22	Pauci
0.27	Pauci
0.42	Pauci
0.39	Pauci
0.16	Pauci
0.21	Pauci
0.35	Pauci
0.32	Pauci
0.32	Pauci
0.28	Pauci
0.19	Pauci
0.24	Pauci
0.46	Pauci
0.33	Pauci
0.38	Pauci
0.28	Pauci
0.32	Pauci
0.41	Pauci
0.22	Pauci
0.39	Pauci
0.3	Pauci
0.25	Pauci
0.22	Pauci
0.38	Pauci
0.27	Pauci
0.3	Pauci
0.4	Pauci
0.41	Pauci
0.38	Pauci
0.15	Pauci
0.29	Pauci
0.11	Pauci
0.36	Pauci
0.2	Pauci
0.43	Pauci
0.27	Pauci
0.41	Pauci
0.32	Pauci
0.27	Pauci
0.13	Pauci
0.47	Pauci
0.27	Pauci
0.18	Pauci
0.39	Pauci
0.27	Pauci
0.16	Pauci
0.61	Pauci
0.13	Pauci
0.64	Pauci
0.24	Pauci
0.31	Pauci
0.39	Pauci
0.33	Pauci
0.41	Pauci
0.16	Pauci
0.11	Pauci
0.41	Pauci
0.4	Pauci
0.44	Pauci
0.33	Pauci
0.34	Pauci
0.34	Pauci
0.25	Pauci
0.55	Pauci
0.19	Pauci
0.63	Pauci
0.4	Pauci
0.41	Pauci
0.31	Pauci
0.29	Lupus
0.5	Lupus
0.32	Lupus
0.15	Lupus
0.43	Lupus
0.23	Lupus
0.37	Lupus
0.31	Lupus
0.38	Lupus
0.17	Lupus
0.46	Lupus
0.26	Lupus
0.26	Lupus
0.44	Lupus
0.44	Lupus
0.26	Lupus
0.24	Lupus
0.35	Lupus
0.23	Lupus
0.33	Lupus
0.35	Lupus
0.38	Lupus
0.31	Lupus
0.34	Lupus
0.34	Lupus
0.28	Lupus
0.31	Lupus
0.2	Lupus
0.22	Lupus
0.2	Lupus
0.29	Lupus
0.34	Lupus
0.38	Lupus
0.28	Lupus
0.4	Lupus
0.32	Lupus
0.33	Lupus
0.55	Lupus
0.22	Lupus
0.34	Lupus
0.32	Lupus
0.28	Lupus
0.38	Lupus
0.16	Lupus
0.23	Lupus
0.61	Lupus
0.2	Lupus
0.31	Lupus
0.26	Lupus
0.44	Lupus
0.53	Lupus
0.36	Lupus
0.18	Lupus
0.26	Lupus
0.35	Lupus
0.28	Lupus
0.12	Lupus
0.41	Lupus
0.35	Lupus
0.35	Lupus
0.52	Lupus
0.33	Lupus
0.41	Lupus
0.51	Lupus
0.4	Lupus
0.19	Lupus
0.37	Lupus
0.39	Lupus
0.18	Lupus
0.29	Lupus
0.1	Lupus
0.08	Lupus
0.32	Lupus
0.48	Lupus
0.21	Lupus
0.31	Lupus
0.32	Lupus
0.6	Lupus
0.31	Lupus
0.19	Lupus
0.39	Lupus
0.45	Lupus
0.42	Lupus
0.36	Lupus
0.34	Lupus
0.23	Lupus
0.33	Lupus
0.28	Lupus
0.3	Lupus
0.35	Lupus
0.38	Lupus
0.22	Lupus
0.47	Lupus
0.27	Lupus
0.35	Lupus
0.12	Lupus
0.18	Lupus
0.32	Lupus
0.32	Lupus
0.3	Lupus
0.36	Lupus
0.32	Lupus
0.39	IgAN
0.23	IgAN
0.6	IgAN
0.47	IgAN
0.56	IgAN
0.44	IgAN
0.38	IgAN
0.56	IgAN
0.39	IgAN
0.59	IgAN
0.4	IgAN
0.47	IgAN
0.46	IgAN
0.37	IgAN
0.71	IgAN
0.43	IgAN
0.45	IgAN
0.37	IgAN
0.36	IgAN
0.46	IgAN
0.36	IgAN
0.46	IgAN
0.39	IgAN
0.4	IgAN
0.36	IgAN
0.56	IgAN
0.54	IgAN
0.42	IgAN
0.39	IgAN
0.34	IgAN
0.34	IgAN
0.42	IgAN
0.45	IgAN
0.25	IgAN
0.45	IgAN
0.37	IgAN
0.16	IgAN
0.64	IgAN
0.36	IgAN
0.39	IgAN
0.35	IgAN
0.49	IgAN
0.46	IgAN
0.34	IgAN
0.24	IgAN
0.42	IgAN
0.52	IgAN
0.44	IgAN
0.33	IgAN
0.47	IgAN
0.21	IgAN
0.44	IgAN
0.56	IgAN
0.59	IgAN
0.55	IgAN
0.45	IgAN
0.37	IgAN
0.5	IgAN
0.48	IgAN
0.47	IgAN
0.51	IgAN
0.45	IgAN
0.48	IgAN
0.41	IgAN
0.3	IgAN
0.36	IgAN
0.24	IgAN
0.42	IgAN
0.53	IgAN
0.54	IgAN
0.46	IgAN
0.41	IgAN
0.47	IgAN
0.47	IgAN
0.35	IgAN
0.72	IgAN
0.46	IgAN
0.51	IgAN
0.45	IgAN
0.57	IgAN
0.4	IgAN
0.66	IgAN
0.44	IgAN
0.52	IgAN
0.43	IgAN
0.48	IgAN
0.41	IgAN
0.39	IgAN
0.44	IgAN
0.27	IgAN
0.45	IgAN
0.16	IgAN
0.19	IgAN
0.34	IgAN
0.12	IgAN
0.4	IgAN
0.42	IgAN
0.3	IgAN
0.38	IgAN
0.18	IgAN
0.29	IgAN
0.47	IgAN
0.49	IgAN
0.45	IgAN
0.54	IgAN
0.43	IgAN
0.31	IgAN
0.42	IgAN
0.32	IgAN
0.41	IgAN
0.28	IgAN
0.35	IgAN
0.37	IgAN
0.4	IgAN
0.36	IgAN
0.2	IgAN
0.31	IgAN
0.51	IgAN
0.25	IgAN
0.59	IgAN
0.16	IgAN
0.37	IgAN
0.58	IgAN
0.47	IgAN
0.26	IgAN
0.46	IgAN
0.41	IgAN
0.43	IgAN
0.46	IgAN
0.46	IgAN
0.32	IgAN
0.22	IgAN
0.21	IgAN
0.35	IgAN
0.52	IgAN
0.29	IgAN
0.46	IgAN
0.41	IgAN
0.03	IgAN
0.4	IgAN
0.6	IgAN
0.56	IgAN
0.41	IgAN
0.39	IgAN
0.44	IgAN
0.35	IgAN
0.48	IgAN
0.23	IgAN
0.39	IgAN
0.27	IgAN
0.52	IgAN
0.4	IgAN
0.31	IgAN
0.48	IgAN
0.22	IgAN
0.46	IgAN
0.27	IgAN
0.47	IgAN
0.51	IgAN
0.45	IgAN
0.31	IgAN
0.37	IgAN
0.33	IgAN
0.57	IgAN
0.32	IgAN
0.36	IgAN
0.25	IgAN
0.27	IgAN
0.55	IgAN
0.48	IgAN
0.48	IgAN
0.63	IgAN
0.45	IgAN
0.29	IgAN
0.41	IgAN
0.5	IgAN
0.36	IgAN
0.62	IgAN
0.38	IgAN
0.39	IgAN
0.47	IgAN
0.25	IgAN
0.49	IgAN
0.44	IgAN
0.25	IgAN
0.11	IgAN
0.49	IgAN
0.18	IgAN
0.45	IgAN
0.44	IgAN
0.56	IgAN
0.45	IgAN
0.21	IgAN
0.17	IgAN
0.35	IgAN
0.45	IgAN
0.35	IgAN
0.14	IgAN
0.18	IgAN
0.15	IgAN
0.27	IgAN
0.35	IgAN
0.64	IgAN
0.31	IgAN
0.28	IgAN
0.3	Normal
0.21	Normal
0.4	Normal
0.43	Normal
0.33	Normal
0.39	Normal
0.2	Normal
0.25	Normal
0.29	Normal
0.15	Normal
0.29	Normal
0.27	Normal
0.55	Normal
0.35	Normal
0.36	Normal
0.5	Normal
0.5	Normal
0.47	Normal
0.25	Normal
0.29	Normal
0.27	Normal
0.48	Normal
0.27	Normal
0.5	Normal
0.19	Normal
0.29	Normal
0.41	Normal
0.13	Normal
0.51	Normal
0.36	Normal
0.24	Normal
0.17	Normal
0.42	Normal
0.41	Normal
0.52	Normal
0.5	Normal
0.47	Normal
0.26	Normal
0.58	Normal
0.51	Normal
0.54	Normal
0.13	Normal
0.43	Normal
0.49	Normal
0.22	Normal
0.45	Normal
0.42	Normal
0.29	Normal
0.48	MCD
0.3	MCD
0.3	MCD
0.38	MCD
0.52	MCD
0.51	MCD
0.45	MCD
0.31	MCD
0.35	MCD
0.42	MCD
0.34	Pauci
0.31	Pauci
0.6	Pauci
0.41	Pauci
0.66	Pauci
0.4	Pauci
0.25	Pauci
0.46	Pauci
0.31	Pauci
0.35	Pauci
0.6	Pauci
0.21	Pauci
0.29	Pauci
0.42	Pauci
0.42	Pauci
0.04	Pauci
0.46	Pauci
0.23	Pauci
0.41	Pauci
0.44	Pauci
0.54	Pauci
0.45	Pauci
0.47	Pauci
0.48	Pauci
0.39	Pauci
0.18	Pauci
0.38	Pauci
0.18	Pauci
0.28	Pauci
0.35	Pauci
0.08	Pauci
0.58	Pauci
0.37	Pauci
0.21	Pauci
0.44	Pauci
0.54	Pauci
0.57	Pauci
0.28	Pauci
0.35	Pauci
0.53	Pauci
0.35	Pauci
0.26	Pauci
0.41	Pauci
0.5	Pauci
0.13	Pauci
0.47	Pauci
0.45	Pauci
0.37	Pauci
0.48	Pauci
0.34	Pauci
0.38	Pauci
0.37	Pauci
0.4	Pauci
0.44	Pauci
0.2	Pauci
0.54	MCD
0.42	MCD
0.32	MCD
0.46	MCD
0.41	MCD
0.43	MCD
0.48	MCD
0.36	MCD
0.39	MCD
0.49	MCD
0.38	MCD
0.49	MCD
0.64	MCD
0.32	MCD
0.32	MCD
0.46	MCD
0.53	MCD
0.67	MCD
0.42	MCD
0.46	MCD
0.46	MCD
0.43	MCD
0.4	MCD
0.46	MCD
0.57	MCD
0.21	MCD
0.3	MCD
0.44	MCD
0.35	MCD
0.53	MCD
0.4	MCD
0.52	MCD
0.47	MCD
0.32	MCD
0.46	MCD
0.4	MCD
0.31	MCD
0.47	MCD
0.48	MCD
0.36	MCD
0.62	MCD
0.57	MCD
0.48	MCD
0.3	MCD
0.55	MCD
0.46	MCD
0.29	MCD
0.32	MCD
0.35	MCD
0.3	MCD
0.41	MCD
0.47	MCD
0.64	MCD
0.66	MCD
0.33	MCD
0.4	MCD
0.49	MCD
0.35	MCD
0.29	MCD
0.44	MCD
0.17	MCD
0.48	MCD
0.49	MCD
0.54	MCD
0.57	MCD
0.27	MCD
0.58	MCD
0.42	MCD
0.46	MCD
0.58	MCD
0.52	MCD
0.31	Diabetic
0.22	Diabetic
0.34	Diabetic
0.31	Diabetic
0.53	Diabetic
0.34	Diabetic
0.38	Diabetic
0.37	Diabetic
0.2	Diabetic
0.29	Diabetic
0.19	Diabetic
0.41	Diabetic
0.39	Diabetic
0.31	Diabetic
0.13	Diabetic
0.3	Diabetic
0.29	Diabetic
0.13	Diabetic
0.57	Diabetic
0.18	Diabetic
0.4	Diabetic
0.27	Diabetic
0.41	Diabetic
0.29	Diabetic
0.31	Diabetic
0.33	Diabetic
0.36	Diabetic
0.57	Diabetic
0.16	Diabetic
0.1	Pauci
0.28	Pauci
0.26	Pauci
0.33	Pauci
0.46	Pauci
0.09	Pauci
0.2	Pauci
0.46	Pauci
0.16	Pauci
0.12	Pauci
0.32	Pauci
0.2	Pauci
0.07	Pauci
0.36	Pauci
0.25	Pauci
0.19	Pauci
0.33	Pauci
0.29	Pauci
0.15	Pauci
0.16	Pauci
0.14	Pauci
0.35	Pauci
0.2	Pauci
0.1	Pauci
0.28	Pauci
0.42	Pauci
0.54	Pauci
0.18	Pauci
0.14	Pauci
0.43	Pauci
0.11	Pauci
0.15	Pauci
0.21	Pauci
0.22	Pauci
0.24	Pauci
0.16	Pauci
0.4	Pauci
0.14	Pauci
0.26	Pauci
0.09	Pauci
0.12	Pauci
0.26	Pauci
0.23	Pauci
0.24	Pauci
0.31	Pauci
0.35	Pauci
0.29	Pauci
0.25	Pauci
0.71	Pauci
0.23	Pauci
0.24	Pauci
0.21	Pauci
0.23	Pauci
0.48	Pauci
0.34	Pauci
0.31	Pauci
0.56	Pauci
0.41	Pauci
0.25	Pauci
0.06	Pauci
0.23	Pauci
0.22	Pauci
0.12	Pauci
0.26	Pauci
0.44	Pauci
0.36	Pauci
0.29	Pauci
0.15	Pauci
0.15	Pauci
0.39	Pauci
0.12	Pauci
0.43	Pauci
0.28	Pauci
0.47	Pauci
0.18	Pauci
0.42	Pauci
0.17	Pauci
0.31	Pauci
0.32	Pauci
0.31	Pauci
0.27	Pauci
0.19	Pauci
0.27	Pauci
0.18	Pauci
0.14	Pauci
0.42	Pauci
0.33	Pauci
0.24	Pauci
0.31	Pauci
0.16	Pauci
0.3	Pauci
0.24	Pauci
0.2	Pauci
0.24	Pauci
0.26	Pauci
0.29	Pauci
0.16	IgAN
0.45	IgAN
0.39	IgAN
0.33	IgAN
0.41	IgAN
0.21	IgAN
0.11	IgAN
0.11	IgAN
0.18	IgAN
0.49	IgAN
0.53	IgAN
0.29	IgAN
0.13	IgAN
0.26	IgAN
0.8	IgAN
0.25	IgAN
0.4	IgAN
0.18	IgAN
0.42	IgAN
0.53	IgAN
0.28	IgAN
0.45	IgAN
0.42	IgAN
0.47	IgAN
0.51	IgAN
0.49	IgAN
0.3	IgAN
0.46	IgAN
0.31	IgAN
0.33	IgAN
0.25	IgAN
0.15	IgAN
0.48	IgAN
0.27	IgAN
0.5	IgAN
0.23	IgAN
0.45	IgAN
0.1	IgAN
0.46	IgAN
0.22	IgAN
0.65	IgAN
0.16	IgAN
0.53	IgAN
0.15	IgAN
0.5	IgAN
0.41	IgAN
0.29	IgAN
0.48	IgAN
0.25	IgAN
0.48	IgAN
0.4	IgAN
0.23	IgAN
0.4	IgAN
0.68	IgAN
0.41	IgAN
0.45	IgAN
0.36	IgAN
0.46	IgAN
0.36	IgAN
0.54	IgAN
0.55	IgAN
0.42	IgAN
0.45	IgAN
0.16	IgAN
0.6	IgAN
0.27	IgAN
0.31	IgAN
0.51	IgAN
0.38	IgAN
0.5	IgAN
0.23	IgAN
0.19	IgAN
0.53	IgAN
0.37	IgAN
0.48	IgAN
0.23	IgAN
0.22	IgAN
0.48	IgAN
0.36	IgAN
0.25	IgAN
0.29	IgAN
0.38	IgAN
0.26	IgAN
0.47	IgAN
0.53	IgAN
0.28	IgAN
0.17	IgAN
0.35	IgAN
0.29	IgAN
0.32	IgAN
0.14	IgAN
0.26	IgAN
0.22	IgAN
0.37	IgAN
0.34	IgAN
0.39	IgAN
0.63	IgAN
0.16	IgAN
0.4	IgAN
0.3	IgAN
0.35	IgAN
0.4	IgAN
0.14	IgAN
0.38	IgAN
0.31	IgAN
0.56	IgAN
0.39	IgAN
0.6	IgAN
0.28	IgAN
0.49	IgAN
0.47	IgAN
0.29	IgAN
0.34	IgAN
0.4	IgAN
0.07	IgAN
0.44	IgAN
0.55	IgAN
0.37	IgAN
0.54	IgAN
0.31	IgAN
0.41	IgAN
0.51	Lupus
0.38	Lupus
0.43	Lupus
0.59	Lupus
0.42	Lupus
0.56	Lupus
0.25	Lupus
0.33	Lupus
0.48	Lupus
0.59	Lupus
0.47	Lupus
0.3	Lupus
0.29	Lupus
0.43	Lupus
0.43	Lupus
0.59	Lupus
0.28	Lupus
0.4	Lupus
0.46	Lupus
0.45	Lupus
0.4	Lupus
0.57	Lupus
0.67	Lupus
0.43	Lupus
0.36	Lupus
0.37	Lupus
0.31	Lupus
0.49	Lupus
0.4	Lupus
0.43	Lupus
0.33	Lupus
0.57	Lupus
0.24	Lupus
0.72	Lupus
0.34	Lupus
0.46	Lupus
0.4	Lupus
0.49	Lupus
0.59	Lupus
0.32	Lupus
0.45	Lupus
0.31	Lupus
0.54	Lupus
0.43	Lupus
0.43	Lupus
0.44	Lupus
0.44	Lupus
0.47	Lupus
0.53	Lupus
0.4	Lupus
0.36	Lupus
0.6	Lupus
0.46	Lupus
0.25	Lupus
0.4	Lupus
0.56	Lupus
0.23	Lupus
0.45	Lupus
0.63	Lupus
0.56	Lupus
0.48	Lupus
0.28	Lupus
0.35	Lupus
0.29	Lupus
0.42	Lupus
0.55	Lupus
0.19	Lupus
0.65	Lupus
0.36	Lupus
0.48	Lupus
0.48	Lupus
0.51	Lupus
0.53	Lupus
0.43	Lupus
0.45	Lupus
0.37	Lupus
0.78	Lupus
0.27	Lupus
0.54	Lupus
0.23	Lupus
0.4	Lupus
0.45	Lupus
0.57	Lupus
0.41	Lupus
0.42	Lupus
0.44	Lupus
0.46	Lupus
0.39	Lupus
0.51	Lupus
0.43	Lupus
0.16	Lupus
0.25	Lupus
0.4	Lupus
0.44	Lupus
0.53	Lupus
0.32	Lupus
0.33	Lupus
0.45	Lupus
0.38	Lupus
0.32	Lupus
0.23	Lupus
0.29	Lupus
0.2	Lupus
0.28	Lupus
0.27	Lupus
0.58	Lupus
0.42	Lupus
0.42	Lupus
0.61	Lupus
0.41	Lupus
0.27	Lupus
0.32	Lupus
0.51	Lupus
0.47	Lupus
0.44	Lupus
0.43	Lupus
0.36	Lupus
0.22	Lupus
0.36	Lupus
0.25	Lupus
0.54	Lupus
0.32	Lupus
0.26	Lupus
0.31	Lupus
0.34	Lupus
0.37	Lupus
0.41	Lupus
0.61	Lupus
0.45	Lupus
0.53	Lupus
0.53	Lupus
0.36	Lupus
0.51	Lupus
0.17	Lupus
0.34	Lupus
0.38	Lupus
0.45	Lupus
0.42	Lupus
0.52	Lupus
0.51	Lupus
0.44	Lupus
0.18	Lupus
0.26	Lupus
0.35	Lupus
0.39	Lupus
0.45	Lupus
0.34	Lupus
0.48	Lupus
0.46	Lupus
0.48	Lupus
0.41	Lupus
0.29	Lupus
0.28	Lupus
0.36	Lupus
0.42	Lupus
0.34	Lupus
0.36	Lupus
0.29	Lupus
0.19	Lupus
0.28	Lupus
0.25	Lupus
0.43	Lupus
0.26	Lupus
0.5	Lupus
0.27	Lupus
0.49	Lupus
0.37	Lupus
0.69	Lupus
0.52	Lupus
0.44	Lupus
0.6	Lupus
0.67	Lupus
0.5	Lupus
0.32	Lupus
0.33	Lupus
0.4	Lupus
0.47	Lupus
0.36	Lupus
0.2	Lupus
0.59	Lupus
0.41	Lupus
0.42	Lupus
0.55	Lupus
0.17	Lupus
0.31	Lupus
0.52	Lupus
0.36	Lupus
0.45	Lupus
0.56	Lupus
0.32	Lupus
0.12	Lupus
0.76	Lupus
0.74	Lupus
0.59	Lupus
0.45	Lupus
0.21	Lupus
0.22	Lupus
0.58	Lupus
0.43	Lupus
0.45	Lupus
0.42	Lupus
0.62	Lupus
0.38	Lupus
0.44	Lupus
0.24	Lupus
0.45	Lupus
0.34	Lupus
0.28	Lupus
0.48	Lupus
0.32	Lupus
0.18	Lupus
0.26	Lupus
0.39	Lupus
0.48	Lupus
0.33	Lupus
0.45	Lupus
0.59	Lupus
0.31	Lupus
0.39	Lupus
0.39	Lupus
0.51	Lupus
0.42	Lupus
0.31	Lupus
0.39	Lupus
0.46	Lupus
0.66	Lupus
0.24	Lupus
0.39	Lupus
0.29	Pauci
0.28	Pauci
0.15	Pauci
0.44	Pauci
0.39	Pauci
0.52	Pauci
0.16	Pauci
0.43	Pauci
0.19	Pauci
0.48	Pauci
0.37	Pauci
0.14	Pauci
0.44	Pauci
0.33	Pauci
0.39	Pauci
0.16	Pauci
0.4	Pauci
0.57	Pauci
0.32	Pauci
0.57	Pauci
0.33	Pauci
0.24	Pauci
0.47	Pauci
0.32	Pauci
0.44	Pauci
0.51	Pauci
0.43	Pauci
0.28	Pauci
0.17	Pauci
0.43	Pauci
0.23	Pauci
0.39	Pauci
0.15	Pauci
0.4	Pauci
0.08	Pauci
0.2	Pauci
0.53	Pauci
0.2	Pauci
0.23	Pauci
0.21	Pauci
0.41	Pauci
0.46	Pauci
0.54	Pauci
0.33	Pauci
0.17	Pauci
0.66	Pauci
0.41	Pauci
0.55	Pauci
0.65	Pauci
0.3	Pauci
0.33	Pauci
0.48	Pauci
0.12	Pauci
0.49	Pauci
0.36	Pauci
0.3	Pauci
0.36	Pauci
0.49	Pauci
0.4	Pauci
0.29	Pauci
0.39	Pauci
0.44	Pauci
0.37	Pauci
0.24	Pauci
0.37	Pauci
0.24	Pauci
0.42	Pauci
0.44	Pauci
0.21	Pauci
0.48	Pauci
0.27	Pauci
0.55	Pauci
0.41	Pauci
0.25	Pauci
0.51	Pauci
0.17	Pauci
0.17	Pauci
0.54	Pauci
0.45	Pauci
0.5	Pauci
0.34	Pauci
0.43	Pauci
0.29	Pauci
0.25	Pauci
0.47	Pauci
0.41	Pauci
0.55	Pauci
0.53	Pauci
0.53	Pauci
0.53	Pauci
0.63	Pauci
0.4	Pauci
0.26	Pauci
0.51	Pauci
0.49	Pauci
0.33	Pauci
0.46	Pauci
0.36	Pauci
0.41	Pauci
0.1	Pauci
0.26	Pauci
0.53	Pauci
0.49	Pauci
0.33	Pauci
0.34	Pauci
0.35	Pauci
0.42	Pauci
0.34	Pauci
0.39	Pauci
0.3	Pauci
0.21	Pauci
0.48	Pauci
0.37	Pauci
0.25	Pauci
0.39	Pauci
0.39	Pauci
0.45	Pauci
0.24	Pauci
0.31	Pauci
0.52	Pauci
0.37	Pauci
0.42	Pauci
0.45	Pauci
0.42	Pauci
0.24	Pauci
0.47	Pauci
0.32	Pauci
0.45	Pauci
0.45	Pauci
0.45	Pauci
0.34	Pauci
0.39	Pauci
0.25	Pauci
0.26	Pauci
0.51	Pauci
0.31	Pauci
0.43	Pauci
0.41	Pauci
0.31	Pauci
0.43	Pauci
0.37	Pauci
0.25	Pauci
0.32	Pauci
0.41	Pauci
0.18	Pauci
0.26	Pauci
0.37	Pauci
0.27	Pauci
0.12	Pauci
0.36	Pauci
0.31	Pauci
0.45	Pauci
0.22	Pauci
0.31	Pauci
0.38	Pauci
0.3	Pauci
0.3	Pauci
0.38	Pauci
0.43	Pauci
0.1	Pauci
0.16	Pauci
0.44	Pauci
0.38	Pauci
0.21	Pauci
0.35	Lupus
0.27	Lupus
0.12	Lupus
0.48	Lupus
0.69	Lupus
0.46	Lupus
0.44	Lupus
0.5	Lupus
0.27	Lupus
0.32	Lupus
0.22	Lupus
0.31	Lupus
0.1	Lupus
0.58	Lupus
0.19	Lupus
0.23	Lupus
0.15	Lupus
0.12	Lupus
0.47	Lupus
0.19	Lupus
0.48	Lupus
0.43	Lupus
0.3	Lupus
0.54	Lupus
0.49	Lupus
0.42	Lupus
0.48	Lupus
0.36	Lupus
[truncated: 9,078 more rows]

## Sheet: PanelC
See seperate csv file due to file size
