# Supplementary material for: Next-Generation Morphometry for pathomics-data mining in histopathology
Source: Nat Commun. 2023 Jan 28;14:470. doi: 10.1038/s41467-023-36173-0 (PMC9884209; doi:10.1038/s41467-023-36173-0)
Supplement: Supplementary file 4 — Source Data [file 41467_2023_36173_MOESM4_ESM.zip › SourceData/ExtendedDataFigure5_PanelC.csv]

	tubule_diameters	Class
1	18.6	IgAN
2	43.5	IgAN
3	32.82	IgAN
4	40.61	IgAN
5	18.99	IgAN
6	19.31	IgAN
7	57.58	IgAN
8	19.46	IgAN
9	37.63	IgAN
10	20.69	IgAN
11	15.87	IgAN
12	12.8	IgAN
13	30.71	IgAN
14	46.73	IgAN
15	30.3	IgAN
16	14.23	IgAN
17	50.04	IgAN
18	43.76	IgAN
19	34.97	IgAN
20	32.55	IgAN
21	56.24	IgAN
22	32.62	IgAN
23	38.04	IgAN
24	27.31	IgAN
25	23.76	IgAN
26	31.29	IgAN
27	26.38	IgAN
28	54.14	IgAN
29	35.61	IgAN
30	14.42	IgAN
31	49.82	IgAN
32	20.59	IgAN
33	48.47	IgAN
34	25.1	IgAN
35	28.69	IgAN
36	37.09	IgAN
37	48.41	IgAN
38	28.18	IgAN
39	16.66	IgAN
40	21.33	IgAN
41	52.04	IgAN
42	33.89	IgAN
43	23.68	IgAN
44	24.32	IgAN
45	30.71	IgAN
46	41.97	IgAN
47	23.61	IgAN
48	38.54	IgAN
49	50.9	IgAN
50	48.02	IgAN
51	35.36	IgAN
52	41.58	IgAN
53	21.3	IgAN
54	41.75	IgAN
55	15.29	IgAN
56	49.77	IgAN
57	24.1	IgAN
58	52.88	IgAN
59	47.9	IgAN
60	14.16	IgAN
61	43.88	IgAN
62	23.6	IgAN
63	40.47	IgAN
64	33.71	IgAN
65	16.9	IgAN
66	39.68	IgAN
67	45.27	IgAN
68	60.4	IgAN
69	39.28	IgAN
70	23.9	IgAN
71	16.03	IgAN
72	30.94	IgAN
73	16.91	IgAN
74	56.61	IgAN
75	38.65	IgAN
76	37.98	IgAN
77	38.31	IgAN
78	53.42	IgAN
79	37.6	IgAN
80	37.04	IgAN
81	32.06	IgAN
82	30.68	IgAN
83	15.39	IgAN
84	25.39	IgAN
85	14.79	IgAN
86	45.86	IgAN
87	23.37	IgAN
88	25.34	IgAN
89	37.41	IgAN
90	48	IgAN
91	18.15	IgAN
92	28.43	IgAN
93	53.39	IgAN
94	47.84	IgAN
95	17.17	IgAN
96	24.87	IgAN
97	55.2	IgAN
98	16.59	IgAN
99	24.44	IgAN
100	39.67	IgAN
101	55.45	IgAN
102	48.46	IgAN
103	29.71	IgAN
104	27.31	IgAN
105	16.03	IgAN
106	49.91	IgAN
107	45.33	IgAN
108	45.11	IgAN
109	20.69	IgAN
110	45.02	IgAN
111	46.46	IgAN
112	27.73	IgAN
113	42.35	IgAN
114	16.87	IgAN
115	58.02	IgAN
116	41.88	IgAN
117	58.33	IgAN
118	34.57	IgAN
119	27.73	IgAN
120	21.47	IgAN
121	14.97	IgAN
122	20.23	IgAN
123	29.41	IgAN
124	32.06	IgAN
125	18.16	IgAN
126	13.28	IgAN
127	29.87	IgAN
128	58.1	IgAN
129	56.69	IgAN
130	32.13	IgAN
131	36.82	IgAN
132	40.72	IgAN
133	48.28	IgAN
134	44.64	IgAN
135	19	IgAN
136	30.05	IgAN
137	39.9	IgAN
138	67.86	IgAN
139	18.6	IgAN
140	14.79	IgAN
141	19.84	IgAN
142	27.55	IgAN
143	16.21	IgAN
144	47.21	IgAN
145	33.8	IgAN
146	42.49	IgAN
147	41.19	IgAN
148	42.23	IgAN
149	19.56	IgAN
150	49.97	IgAN
151	27.19	IgAN
152	46.59	IgAN
153	31.95	IgAN
154	47.33	IgAN
155	56.12	IgAN
156	17.86	IgAN
157	28.08	IgAN
158	26.72	IgAN
159	23.6	IgAN
160	18.12	IgAN
161	26.45	IgAN
162	18.16	IgAN
163	33.37	IgAN
164	44.37	IgAN
165	43.44	IgAN
166	38.16	IgAN
167	57.33	IgAN
168	45.85	IgAN
169	45.87	IgAN
170	35.74	IgAN
171	10.12	IgAN
172	19.93	IgAN
173	22.26	IgAN
174	18.41	IgAN
175	13.09	IgAN
176	48.47	IgAN
177	42.83	IgAN
178	30.31	IgAN
179	13.57	IgAN
180	39.52	IgAN
181	32.48	IgAN
182	23.76	IgAN
183	40.47	IgAN
184	30.5	IgAN
185	18.9	IgAN
186	41.23	IgAN
187	14.16	IgAN
188	48.45	IgAN
189	24.76	IgAN
190	46.71	IgAN
191	16.21	IgAN
192	25.28	IgAN
193	21.3	IgAN
194	17.4	IgAN
195	19.08	IgAN
196	40.78	IgAN
197	51.95	IgAN
198	29.57	IgAN
199	26.85	IgAN
200	39.47	IgAN
201	21.43	IgAN
202	14.31	IgAN
203	46.96	IgAN
204	22.34	IgAN
205	23.69	IgAN
206	57.3	IgAN
207	32.55	IgAN
208	20.48	IgAN
209	48.86	IgAN
210	45.85	IgAN
211	30.94	IgAN
212	19.6	IgAN
213	12.97	IgAN
214	35.07	IgAN
215	64.55	IgAN
216	14.18	IgAN
217	19.42	IgAN
218	28.24	IgAN
219	22.3	IgAN
220	52.46	IgAN
221	45.87	IgAN
222	44.6	IgAN
223	39.58	IgAN
224	47.6	IgAN
225	34.4	IgAN
226	42.24	IgAN
227	24.1	IgAN
228	26.03	IgAN
229	13.64	IgAN
230	47.08	IgAN
231	32.32	IgAN
232	37.39	IgAN
233	46.4	IgAN
234	32.27	IgAN
235	38.15	IgAN
236	21.58	IgAN
237	38.18	IgAN
238	31.29	IgAN
239	13.35	IgAN
240	15.53	IgAN
241	31.05	IgAN
242	19.6	IgAN
243	22.42	IgAN
244	56.61	IgAN
245	15.51	IgAN
246	53.62	IgAN
247	37.77	IgAN
248	24.29	IgAN
249	41.02	IgAN
250	27.46	IgAN
251	31.76	IgAN
252	39.12	IgAN
253	23.72	IgAN
254	31.05	IgAN
255	24.28	IgAN
256	43.8	IgAN
257	31.75	IgAN
258	20.69	IgAN
259	33.67	IgAN
260	55.98	IgAN
261	21.18	IgAN
262	21.96	IgAN
263	27.81	IgAN
264	50.08	IgAN
265	28.25	IgAN
266	38.28	IgAN
267	27.78	IgAN
268	48.3	IgAN
269	45.08	IgAN
270	29.87	IgAN
271	46.03	IgAN
272	15.51	IgAN
273	12.16	IgAN
274	23.21	IgAN
275	20.23	IgAN
276	41.81	IgAN
277	43.84	IgAN
278	30.68	IgAN
279	13.09	IgAN
280	60.79	IgAN
281	31.58	IgAN
282	41.14	IgAN
283	24.7	IgAN
284	20.95	IgAN
285	34.81	IgAN
286	50.6	IgAN
287	52.76	IgAN
288	42.77	IgAN
289	34.4	IgAN
290	60.02	IgAN
291	14.79	IgAN
292	61.65	IgAN
293	42.87	IgAN
294	59.23	IgAN
295	46.81	IgAN
296	38.54	IgAN
297	25.63	IgAN
298	37.46	IgAN
299	47.8	IgAN
300	45.21	IgAN
301	43.92	IgAN
302	37.82	IgAN
303	48.56	IgAN
304	26.3	IgAN
305	22.94	IgAN
306	19.18	IgAN
307	35.9	IgAN
308	26.72	IgAN
309	36.72	IgAN
310	36.97	IgAN
311	25.03	IgAN
312	18.74	IgAN
313	22.33	IgAN
314	21.43	IgAN
315	41.14	IgAN
316	22.93	IgAN
317	15.39	IgAN
318	31.05	IgAN
319	16.53	IgAN
320	58.74	IgAN
321	38.58	IgAN
322	59	IgAN
323	13.09	IgAN
324	33.05	IgAN
325	25.77	IgAN
326	51.72	IgAN
327	29.87	IgAN
328	31.95	IgAN
329	43.18	IgAN
330	33.38	IgAN
331	33.6	IgAN
332	40.97	IgAN
333	27.86	IgAN
334	18.35	IgAN
335	45.64	IgAN
336	29	IgAN
337	35.21	IgAN
338	54.06	IgAN
339	32.43	IgAN
340	39.93	IgAN
341	36.22	IgAN
342	61.1	IgAN
343	25.09	IgAN
344	38.98	IgAN
345	65.76	IgAN
346	21.17	IgAN
347	54.96	IgAN
348	32.85	IgAN
349	36.51	IgAN
350	11.93	IgAN
351	30.68	IgAN
352	17.7	IgAN
353	41.27	IgAN
354	49.57	IgAN
355	18.21	IgAN
356	30.68	IgAN
357	20.24	IgAN
358	43.51	IgAN
359	17.5	IgAN
360	32.17	IgAN
361	38.06	IgAN
362	20.48	IgAN
363	58.67	IgAN
364	52.76	IgAN
365	57.67	IgAN
366	26.57	IgAN
367	25.82	IgAN
368	40.09	IgAN
369	58.08	IgAN
370	31.75	IgAN
371	23.21	IgAN
372	26.23	IgAN
373	47.7	IgAN
374	58.81	IgAN
375	29	IgAN
376	47.33	IgAN
377	38.77	IgAN
378	34.42	IgAN
379	56.48	IgAN
380	36.19	IgAN
381	28.43	IgAN
382	40.74	IgAN
383	30.35	IgAN
384	35.02	IgAN
385	50.58	IgAN
386	56.04	IgAN
387	23.26	IgAN
388	18.42	IgAN
389	25.95	IgAN
390	20.23	IgAN
391	50.55	IgAN
392	10.12	IgAN
393	31.83	IgAN
394	54	IgAN
395	21.17	IgAN
396	30.52	IgAN
397	53.18	IgAN
398	21.96	IgAN
399	42.51	IgAN
400	46.77	IgAN
401	18.74	IgAN
402	46.26	IgAN
403	68.49	IgAN
404	24.95	IgAN
405	35.59	IgAN
406	22.82	IgAN
407	53.28	IgAN
408	39.12	IgAN
409	47.27	IgAN
410	17.86	IgAN
411	36.32	IgAN
412	31.03	IgAN
413	42.58	IgAN
414	47.96	IgAN
415	12.97	IgAN
416	33.72	IgAN
417	18.35	IgAN
418	24.15	IgAN
419	28.31	IgAN
420	64.77	IgAN
421	41.8	IgAN
422	41.51	IgAN
423	31.81	IgAN
424	31.98	IgAN
425	56.04	IgAN
426	51.72	IgAN
427	37.4	IgAN
428	69.06	IgAN
429	24.74	IgAN
430	44.25	IgAN
431	46.85	IgAN
432	44.04	IgAN
433	12.31	IgAN
434	28.65	IgAN
435	29.96	IgAN
436	32.89	IgAN
437	22.46	IgAN
438	39.81	IgAN
439	15.38	IgAN
440	48.43	IgAN
441	21.59	IgAN
442	15.99	IgAN
443	22.94	IgAN
444	31.7	IgAN
445	55.5	IgAN
446	24.87	IgAN
447	43.69	IgAN
448	58.09	IgAN
449	47.27	IgAN
450	23.46	IgAN
451	18.16	IgAN
452	9.73	IgAN
453	41.55	IgAN
454	17.53	IgAN
455	50.99	IgAN
456	45.34	IgAN
457	21.75	IgAN
458	33.86	IgAN
459	49.49	IgAN
460	32.94	IgAN
461	44.66	IgAN
462	29.44	IgAN
463	37.09	IgAN
464	63.98	IgAN
465	17.34	IgAN
466	38.06	IgAN
467	24.87	IgAN
468	22.9	IgAN
469	41.16	IgAN
470	15.16	IgAN
471	41.82	IgAN
472	21.18	IgAN
473	32.04	IgAN
474	19.31	IgAN
475	21.47	IgAN
476	26.54	IgAN
477	40.75	IgAN
478	25.75	IgAN
479	32.44	IgAN
480	24.1	IgAN
481	15.38	IgAN
482	43.3	IgAN
483	25.1	IgAN
484	14.34	IgAN
485	53.95	IgAN
486	22.42	IgAN
487	29.46	IgAN
488	34.55	IgAN
489	22.25	IgAN
490	43.73	IgAN
491	26.19	IgAN
492	56.4	IgAN
493	39.1	IgAN
494	54.63	IgAN
495	28.05	IgAN
496	43.92	IgAN
497	22.18	IgAN
498	76.88	IgAN
499	18.35	IgAN
500	18.79	IgAN
501	11.45	IgAN
502	32.27	IgAN
503	44.46	IgAN
504	31.41	IgAN
505	53.4	IgAN
506	33.4	IgAN
507	51.1	IgAN
508	18.6	IgAN
509	19.42	IgAN
510	25.28	IgAN
511	9.07	IgAN
512	23.6	IgAN
513	24.95	IgAN
514	41.27	IgAN
515	42.11	IgAN
516	20.51	IgAN
517	25.59	IgAN
518	16.66	IgAN
519	27.39	IgAN
520	32.55	IgAN
521	27.81	IgAN
522	40.47	IgAN
523	43.29	IgAN
524	25.28	IgAN
525	26.06	IgAN
526	22.75	IgAN
527	57.06	IgAN
528	47.21	IgAN
529	21.72	IgAN
530	32.04	IgAN
531	29.28	IgAN
532	45.91	IgAN
533	39.58	IgAN
534	52	IgAN
535	25.82	IgAN
536	30.71	IgAN
537	17.19	IgAN
538	23.84	IgAN
539	14.18	IgAN
540	43.36	IgAN
541	13.89	IgAN
542	32.74	IgAN
543	41.41	IgAN
544	42.83	IgAN
545	51.47	IgAN
546	34.69	IgAN
547	20.41	IgAN
548	13.49	IgAN
549	22.42	IgAN
550	17.19	IgAN
551	33.96	IgAN
552	39.52	IgAN
553	16.21	IgAN
554	53.11	IgAN
555	30.54	IgAN
556	20.51	IgAN
557	18.22	IgAN
558	19.45	IgAN
559	24.02	IgAN
560	20.51	IgAN
561	31.03	IgAN
562	12.88	IgAN
563	30.65	IgAN
564	16.66	IgAN
565	17.06	IgAN
566	32.85	IgAN
567	62.05	IgAN
568	36.72	IgAN
569	31.24	IgAN
570	35.85	IgAN
571	45.87	IgAN
572	18.56	IgAN
573	21.08	IgAN
574	12.88	IgAN
575	15.57	IgAN
576	26.3	IgAN
577	24.96	IgAN
578	37.04	IgAN
579	25.64	IgAN
580	35.48	IgAN
581	23.38	IgAN
582	24.37	IgAN
583	29.67	IgAN
584	30.71	IgAN
585	15.74	IgAN
586	22.91	IgAN
587	15.38	IgAN
588	54.31	IgAN
589	29.19	IgAN
590	25.45	IgAN
591	13.09	IgAN
592	21.84	IgAN
593	53.99	IgAN
594	10.49	IgAN
595	24.99	IgAN
596	33.16	IgAN
597	17.5	IgAN
598	38.77	IgAN
599	35.21	IgAN
600	16.9	IgAN
601	31.7	IgAN
602	27.19	IgAN
603	40.96	IgAN
604	29.86	IgAN
605	42.71	IgAN
606	14.73	IgAN
607	17.81	IgAN
608	51.98	IgAN
609	36.69	IgAN
610	36.8	IgAN
611	36.9	IgAN
612	21.47	IgAN
613	31.98	IgAN
614	70.99	IgAN
615	31.09	IgAN
616	32.44	IgAN
617	30.14	IgAN
618	12.01	IgAN
619	35.59	IgAN
620	43.84	IgAN
621	45.49	IgAN
622	54.64	IgAN
623	33.07	IgAN
624	24.28	IgAN
625	11.52	IgAN
626	30.29	IgAN
627	25.34	IgAN
628	43.94	IgAN
629	47.84	IgAN
630	40.15	IgAN
631	23.95	IgAN
632	20.98	IgAN
633	27.11	IgAN
634	39.81	IgAN
635	50.74	IgAN
636	31.98	IgAN
637	16.24	IgAN
638	18.1	IgAN
639	56.3	IgAN
640	14.43	IgAN
641	50.87	IgAN
642	46.53	IgAN
643	15.53	IgAN
644	16.75	IgAN
645	54.64	IgAN
646	47.62	IgAN
647	29.46	IgAN
648	22.25	IgAN
649	37.62	IgAN
650	31.03	IgAN
651	53.5	IgAN
652	32.43	IgAN
653	26.23	IgAN
654	31.29	IgAN
655	49.18	IgAN
656	36.51	IgAN
657	36.8	IgAN
658	22.42	IgAN
659	48.98	IgAN
660	28.96	IgAN
661	35.39	IgAN
662	28.45	IgAN
663	22.02	IgAN
664	19.04	IgAN
665	20.95	IgAN
666	21.62	IgAN
667	31.81	IgAN
668	35.95	IgAN
669	23.23	IgAN
670	27.75	IgAN
671	23.84	IgAN
672	22.27	IgAN
673	53.99	IgAN
674	39.58	IgAN
675	50.33	IgAN
676	46.75	IgAN
677	35.85	IgAN
678	17.53	IgAN
679	28.65	IgAN
680	44.79	IgAN
681	28.96	IgAN
682	56.53	IgAN
683	48.68	IgAN
684	43.44	IgAN
685	58.02	IgAN
686	13.9	IgAN
687	24.28	IgAN
688	12.83	IgAN
689	18.42	IgAN
690	62.84	IgAN
691	51.63	IgAN
692	22.82	IgAN
693	21.33	IgAN
694	16.3	IgAN
695	28.69	IgAN
696	13.76	IgAN
697	15.74	IgAN
698	32.93	IgAN
699	28.96	IgAN
700	15.57	IgAN
701	25.18	IgAN
702	17.81	IgAN
703	43.44	IgAN
704	31.81	IgAN
705	24.8	IgAN
706	42.92	IgAN
707	19.31	IgAN
708	35.74	IgAN
709	13.89	IgAN
710	14.84	IgAN
711	54.94	IgAN
712	60.61	IgAN
713	27.73	IgAN
714	37.25	IgAN
715	41.93	IgAN
716	38.92	IgAN
717	26.58	IgAN
718	37.39	IgAN
719	34.4	IgAN
720	28.4	IgAN
721	33.78	IgAN
722	49.4	IgAN
723	23.02	IgAN
724	11.95	IgAN
725	41.16	IgAN
726	23.26	IgAN
727	34.98	IgAN
728	38.98	IgAN
729	26.95	IgAN
730	33.72	IgAN
731	29.93	IgAN
732	25.85	IgAN
733	37.34	IgAN
734	32.65	IgAN
735	41.6	IgAN
736	37.14	IgAN
737	37.8	IgAN
738	55.3	IgAN
739	18.81	IgAN
740	30.29	IgAN
741	30.58	IgAN
742	17.86	IgAN
743	22.12	IgAN
744	36.5	IgAN
745	50.27	IgAN
746	22.66	IgAN
747	39.81	IgAN
748	33.67	IgAN
749	37.12	IgAN
750	15.51	IgAN
751	37.21	IgAN
752	34.67	IgAN
753	44.34	IgAN
754	55.31	IgAN
755	36.47	IgAN
756	19.92	IgAN
757	34.19	IgAN
758	53.79	IgAN
759	41.41	IgAN
760	51.47	IgAN
761	59.92	IgAN
762	21.42	IgAN
763	35.85	IgAN
764	38.06	IgAN
765	39.75	IgAN
766	42.83	IgAN
767	62.72	IgAN
768	25.95	IgAN
769	26.93	IgAN
770	16.53	IgAN
771	39.7	IgAN
772	16.21	IgAN
773	25.34	IgAN
774	33.05	IgAN
775	37.5	IgAN
776	20.12	IgAN
777	17.5	IgAN
778	30.65	IgAN
779	19.08	IgAN
780	41.97	IgAN
781	46.81	IgAN
782	53.01	IgAN
783	22.94	IgAN
784	15.57	IgAN
785	13.84	IgAN
786	12.54	IgAN
787	28.31	IgAN
788	13.89	IgAN
789	24.73	IgAN
790	17.81	IgAN
791	47.25	IgAN
792	30.5	IgAN
793	57.42	IgAN
794	44.66	IgAN
795	24.87	IgAN
796	17.23	IgAN
797	69.06	IgAN
798	40.58	IgAN
799	51.12	IgAN
800	24.73	IgAN
801	46.53	IgAN
802	37.98	IgAN
803	19.45	IgAN
804	63.27	IgAN
805	56.24	IgAN
806	39.12	IgAN
807	28.14	IgAN
808	46.67	IgAN
809	33.29	IgAN
810	35	IgAN
811	30.11	IgAN
812	52.77	IgAN
813	15.38	IgAN
814	61.24	IgAN
815	57.23	IgAN
816	41.29	IgAN
817	18.21	IgAN
818	24.44	IgAN
819	25.64	IgAN
820	35.59	IgAN
821	41.99	IgAN
822	29.61	IgAN
823	21.43	IgAN
824	26.45	IgAN
825	49.61	IgAN
826	34.39	IgAN
827	36.69	IgAN
828	34.1	IgAN
829	22.75	IgAN
830	22.26	IgAN
831	41.14	IgAN
832	21.33	IgAN
833	26.93	IgAN
834	45.27	IgAN
835	42.35	IgAN
836	36.9	IgAN
837	30.2	IgAN
838	64.08	IgAN
839	18.1	IgAN
840	19.32	IgAN
841	31.7	IgAN
842	21.72	IgAN
843	16.53	IgAN
844	62.17	IgAN
845	42.6	IgAN
846	39.47	IgAN
847	33.89	IgAN
848	45.27	IgAN
849	28.36	IgAN
850	50.22	IgAN
851	28.37	IgAN
852	11.45	IgAN
853	32.44	IgAN
854	34.19	IgAN
855	39.21	IgAN
856	56.65	IgAN
857	27.65	IgAN
858	15.16	IgAN
859	31.61	IgAN
860	14.42	IgAN
861	48.26	IgAN
862	33.18	IgAN
863	19.7	IgAN
864	20.51	IgAN
865	53.11	IgAN
866	50.77	IgAN
867	41.14	IgAN
868	21.43	IgAN
869	45.65	IgAN
870	25.06	IgAN
871	30.35	IgAN
872	27.92	IgAN
873	34.93	IgAN
874	62.48	IgAN
875	22.42	IgAN
876	36.72	IgAN
877	11.64	IgAN
878	17.4	IgAN
879	58	IgAN
880	24.95	IgAN
881	20.95	IgAN
882	26.75	IgAN
883	37.82	IgAN
884	23.37	IgAN
885	18.35	IgAN
886	54.83	IgAN
887	24.7	IgAN
888	37.2	IgAN
889	20.02	IgAN
890	16.87	IgAN
891	34.56	IgAN
892	41.64	IgAN
893	18.52	IgAN
894	32.6	IgAN
895	15.39	IgAN
896	25.4	IgAN
897	40.83	IgAN
898	38.01	IgAN
899	35.9	IgAN
900	38.91	IgAN
901	29	IgAN
902	27.66	IgAN
903	42.83	IgAN
904	20.56	IgAN
905	52.09	IgAN
906	34.19	IgAN
907	46.38	IgAN
908	27.29	IgAN
909	37.68	IgAN
910	26.45	IgAN
911	32.37	IgAN
912	60.46	IgAN
913	14.16	IgAN
914	27.19	IgAN
915	36.26	IgAN
916	33.86	IgAN
917	13.35	IgAN
918	24.87	IgAN
919	46.38	IgAN
920	49.27	IgAN
921	23.41	IgAN
922	54.77	IgAN
923	37.2	IgAN
924	28.58	IgAN
925	47.21	IgAN
926	19.93	IgAN
927	26.86	IgAN
928	50.18	IgAN
929	64.76	IgAN
930	22.62	IgAN
931	19.08	IgAN
932	21.97	IgAN
933	29.01	IgAN
934	18.99	IgAN
935	53.62	IgAN
936	17.51	IgAN
937	48.58	IgAN
938	34.69	IgAN
939	46.62	IgAN
940	31.05	IgAN
941	45.37	IgAN
942	22.94	IgAN
943	56.22	IgAN
944	44.15	IgAN
945	22.89	IgAN
946	82.69	IgAN
947	14.48	IgAN
948	49.12	IgAN
949	23.09	IgAN
950	12.83	IgAN
951	36.19	IgAN
952	23.84	IgAN
953	43.26	IgAN
954	25.03	IgAN
955	15.64	IgAN
956	25.4	IgAN
957	64.86	IgAN
958	20.92	IgAN
959	30.08	IgAN
960	40.96	IgAN
961	24.07	IgAN
962	39.52	IgAN
963	38.77	IgAN
964	46.55	IgAN
965	32.13	IgAN
966	26.23	IgAN
967	16.21	IgAN
968	44.53	IgAN
969	26.61	IgAN
970	25.03	IgAN
971	54.91	IgAN
972	31.76	IgAN
973	13.66	IgAN
974	27.51	IgAN
975	41.38	IgAN
976	14.84	IgAN
977	42.25	IgAN
978	40.83	IgAN
979	73.62	IgAN
980	16.75	IgAN
981	35.74	IgAN
982	55.24	IgAN
983	22.12	IgAN
984	45.09	IgAN
985	14.84	IgAN
986	39.85	IgAN
987	53.3	IgAN
988	17.19	IgAN
989	29.44	IgAN
990	42.51	IgAN
991	18.6	IgAN
992	50.48	IgAN
993	52.67	IgAN
994	16.3	IgAN
995	32.89	IgAN
996	46.5	IgAN
997	30.35	IgAN
998	51.89	IgAN
999	58.21	IgAN
1000	43.09	IgAN
1001	48.86	IgAN
1002	43.52	IgAN
1003	33.55	IgAN
1004	47.6	IgAN
1005	31.81	IgAN
1006	36.37	IgAN
1007	15.74	IgAN
1008	34.56	IgAN
1009	40.56	IgAN
1010	48.56	IgAN
1011	27.45	IgAN
1012	37.09	IgAN
1013	26.99	IgAN
1014	17.51	IgAN
1015	17.02	IgAN
1016	27.66	IgAN
1017	18.26	IgAN
1018	26.72	IgAN
1019	18.7	IgAN
1020	23.28	IgAN
1021	34.08	IgAN
1022	45.61	IgAN
1023	37.7	IgAN
1024	22.27	IgAN
1025	80.94	IgAN
1026	37.82	IgAN
1027	11.8	IgAN
1028	48.98	IgAN
1029	18.35	IgAN
1030	33.86	IgAN
1031	29.41	IgAN
1032	30.29	IgAN
1033	23.92	IgAN
1034	11.47	IgAN
1035	23.95	IgAN
1036	17.17	IgAN
1037	14.31	IgAN
1038	10.9	IgAN
1039	53.11	IgAN
1040	26.54	IgAN
1041	14.81	IgAN
1042	11.93	IgAN
1043	17.5	IgAN
1044	13.57	IgAN
1045	17.51	IgAN
1046	26.34	IgAN
1047	29.44	IgAN
1048	55.32	IgAN
1049	20.39	IgAN
1050	19.84	IgAN
1051	16.41	IgAN
1052	12.67	IgAN
1053	20.91	IgAN
1054	24.32	IgAN
1055	30.62	IgAN
1056	20.29	IgAN
1057	23.6	IgAN
1058	40.61	IgAN
1059	27.66	IgAN
1060	21.88	IgAN
1061	36.9	IgAN
1062	37.7	IgAN
1063	34.39	IgAN
1064	42.45	IgAN
1065	42.65	IgAN
1066	57.42	IgAN
1067	34.4	IgAN
1068	16.91	IgAN
1069	26.05	IgAN
1070	29.01	IgAN
1071	33.48	IgAN
1072	50.67	IgAN
1073	52	IgAN
1074	29.28	IgAN
1075	24.21	IgAN
1076	17.27	IgAN
1077	40.15	IgAN
1078	59.08	IgAN
1079	65.13	IgAN
1080	18.52	IgAN
1081	51.93	IgAN
1082	13.3	IgAN
1083	27.66	IgAN
1084	19.45	IgAN
1085	33.32	IgAN
1086	17.19	IgAN
1087	16.19	IgAN
1088	26.72	IgAN
1089	61.37	IgAN
1090	25.64	IgAN
1091	34.02	IgAN
1092	22.51	IgAN
1093	16.7	IgAN
1094	54.13	IgAN
1095	21.11	IgAN
1096	41.62	IgAN
1097	53.36	IgAN
1098	24.1	IgAN
1099	15.16	IgAN
1100	38.45	IgAN
1101	27.05	IgAN
1102	29.93	IgAN
1103	14.48	IgAN
1104	59.9	IgAN
1105	16.86	IgAN
1106	42.57	IgAN
1107	13.84	IgAN
1108	32.37	IgAN
1109	28.68	IgAN
1110	14.79	IgAN
1111	22.09	IgAN
1112	32.94	IgAN
1113	33.4	IgAN
1114	22.97	IgAN
1115	37.4	IgAN
1116	14.23	IgAN
1117	43.02	IgAN
1118	52.98	IgAN
1119	63.79	IgAN
1120	49.74	IgAN
1121	12.97	IgAN
1122	31.35	IgAN
1123	33.07	IgAN
1124	61.92	IgAN
1125	22.9	IgAN
1126	40.15	IgAN
1127	38.45	IgAN
1128	23.53	IgAN
1129	25.63	IgAN
1130	23.56	IgAN
1131	44.95	IgAN
1132	33.27	IgAN
1133	60.49	IgAN
1134	21.11	IgAN
1135	14.97	IgAN
1136	42.25	IgAN
1137	20.51	IgAN
1138	28.14	IgAN
1139	18.6	IgAN
1140	24.52	IgAN
1141	32.41	IgAN
1142	29.63	IgAN
1143	34.35	IgAN
1144	24.51	IgAN
1145	68.79	IgAN
1146	30.62	IgAN
1147	32.58	IgAN
1148	28.43	IgAN
1149	49.53	IgAN
1150	22.62	IgAN
1151	33.6	IgAN
1152	17.65	IgAN
1153	33.18	IgAN
1154	14.93	IgAN
1155	30.94	IgAN
1156	20.05	IgAN
1157	26.02	IgAN
1158	39.24	IgAN
1159	13.28	IgAN
1160	26.19	IgAN
1161	18.7	IgAN
1162	12.67	IgAN
1163	36.97	IgAN
1164	34.82	IgAN
1165	49.63	IgAN
1166	20.59	IgAN
1167	59.77	IgAN
1168	21.33	IgAN
1169	24.88	IgAN
1170	21.33	IgAN
1171	19.45	IgAN
1172	30.05	IgAN
1173	35.64	IgAN
1174	39.65	IgAN
1175	23.02	IgAN
1176	12.31	IgAN
1177	13.49	IgAN
1178	20.92	IgAN
1179	19.6	IgAN
1180	26.68	IgAN
1181	52.94	IgAN
1182	29.2	IgAN
1183	19.31	IgAN
1184	19.56	IgAN
1185	17.86	IgAN
1186	41.95	IgAN
1187	29.87	IgAN
1188	21.47	IgAN
1189	16.86	IgAN
1190	31.05	IgAN
1191	10.56	IgAN
1192	14.31	IgAN
1193	17.65	IgAN
1194	21.58	IgAN
1195	53.99	IgAN
1196	19.31	IgAN
1197	50.74	IgAN
1198	18.99	IgAN
1199	32.63	IgAN
1200	31.61	IgAN
1201	42.92	IgAN
1202	14.43	IgAN
1203	19.56	IgAN
1204	27.05	IgAN
1205	27.45	IgAN
1206	21.72	IgAN
1207	26.75	IgAN
1208	19.66	IgAN
1209	54.64	IgAN
1210	29.13	IgAN
1211	34.34	IgAN
1212	23.02	IgAN
1213	21.59	IgAN
1214	45.64	IgAN
1215	57.47	IgAN
1216	18.7	IgAN
1217	16.03	IgAN
1218	63.43	IgAN
1219	33.6	IgAN
1220	24.44	IgAN
1221	18	IgAN
1222	57.75	IgAN
1223	33.94	IgAN
1224	33.18	IgAN
1225	51.14	IgAN
1226	18.7	IgAN
1227	18.9	IgAN
1228	11.48	IgAN
1229	34.24	IgAN
1230	22.33	IgAN
1231	39.12	IgAN
1232	33.92	IgAN
1233	17.86	IgAN
1234	16.87	IgAN
1235	20.02	IgAN
1236	40.25	IgAN
1237	29.71	IgAN
1238	34.19	IgAN
1239	37.7	IgAN
1240	32.06	IgAN
1241	27.14	IgAN
1242	25.85	IgAN
1243	48.65	IgAN
1244	21.43	IgAN
1245	27.09	IgAN
1246	17.27	IgAN
1247	49.91	IgAN
1248	25.64	IgAN
1249	31	IgAN
1250	35.33	IgAN
1251	31.29	IgAN
1252	19.56	IgAN
1253	46.23	IgAN
1254	58.04	IgAN
1255	17.19	IgAN
1256	30.2	IgAN
1257	19.57	IgAN
1258	43.68	IgAN
1259	17.81	IgAN
1260	53.95	IgAN
1261	14.48	IgAN
1262	48.03	IgAN
1263	24.8	IgAN
1264	18.15	IgAN
1265	80.66	IgAN
1266	34.69	IgAN
1267	41.41	IgAN
1268	45.91	IgAN
1269	43.92	IgAN
1270	20.51	IgAN
1271	59.26	IgAN
1272	19.66	IgAN
1273	26.88	IgAN
1274	31.75	IgAN
1275	30.16	IgAN
1276	18.22	IgAN
1277	27.65	IgAN
1278	13.9	IgAN
1279	53.33	IgAN
1280	23.37	IgAN
1281	36.72	IgAN
1282	28.96	IgAN
1283	42.35	IgAN
1284	55.29	IgAN
1285	42.45	IgAN
1286	61.93	IgAN
1287	43.18	IgAN
1288	11.52	IgAN
1289	20.05	IgAN
1290	14.23	IgAN
1291	29.65	IgAN
1292	17.7	IgAN
1293	16.03	IgAN
1294	26.93	IgAN
1295	40.47	IgAN
1296	25.95	IgAN
1297	11.22	IgAN
1298	35.95	IgAN
1299	27.66	IgAN
1300	23.6	IgAN
1301	14.03	IgAN
1302	53.57	IgAN
1303	16.2	IgAN
1304	24.21	IgAN
1305	19.6	IgAN
1306	35.41	IgAN
1307	24.87	IgAN
1308	36.47	IgAN
1309	51.95	IgAN
1310	44.34	IgAN
1311	60.02	IgAN
1312	38.93	IgAN
1313	52.37	IgAN
1314	12.4	IgAN
1315	36.47	IgAN
1316	16.33	IgAN
1317	46.15	IgAN
1318	17.27	IgAN
1319	45.73	IgAN
1320	38.77	IgAN
1321	27.65	IgAN
1322	19.6	IgAN
1323	44.99	IgAN
1324	40.75	IgAN
1325	43.71	IgAN
1326	27.05	IgAN
1327	20.94	IgAN
1328	33.72	IgAN
1329	30.3	IgAN
1330	31.7	IgAN
1331	34.99	IgAN
1332	54.02	IgAN
1333	67.08	IgAN
1334	37.73	IgAN
1335	39.95	IgAN
1336	21.12	IgAN
1337	47.21	IgAN
1338	13.76	IgAN
1339	35.1	IgAN
1340	36.5	IgAN
1341	59.12	IgAN
1342	34.26	IgAN
1343	40.54	IgAN
1344	35.41	IgAN
1345	36.07	IgAN
1346	42.47	IgAN
1347	21.58	IgAN
1348	33.83	IgAN
1349	49.91	IgAN
1350	41.97	IgAN
1351	31.02	IgAN
1352	29.22	IgAN
1353	39.24	IgAN
1354	26.27	IgAN
1355	43.84	IgAN
1356	34.42	IgAN
1357	32.27	IgAN
1358	47.02	IgAN
1359	16.3	IgAN
1360	49.6	IgAN
1361	19.64	IgAN
1362	23.95	IgAN
1363	52.53	IgAN
1364	17.17	IgAN
1365	30.05	IgAN
1366	27.68	IgAN
1367	40.07	IgAN
1368	17.59	IgAN
1369	40.47	IgAN
1370	61.41	IgAN
1371	39.12	IgAN
1372	47.05	IgAN
1373	52.38	IgAN
1374	47.11	IgAN
1375	32.91	IgAN
1376	39.72	IgAN
1377	49.05	IgAN
1378	28.05	IgAN
1379	24.51	IgAN
1380	31.59	IgAN
1381	51.27	IgAN
1382	17.02	IgAN
1383	33.54	IgAN
1384	15.26	IgAN
1385	21.77	IgAN
1386	20.59	IgAN
1387	41.93	IgAN
1388	20.12	IgAN
1389	28.33	IgAN
1390	29.71	IgAN
1391	33.57	IgAN
1392	13.49	IgAN
1393	13.39	IgAN
1394	49.34	IgAN
1395	35.92	IgAN
1396	39.93	IgAN
1397	26.52	IgAN
1398	36.36	IgAN
1399	36.29	IgAN
1400	25.81	IgAN
1401	30.79	IgAN
1402	25.09	IgAN
1403	31.99	IgAN
1404	18.7	IgAN
1405	11.93	IgAN
1406	32.44	IgAN
1407	18.6	IgAN
1408	16.31	IgAN
1409	29.87	IgAN
1410	22.42	IgAN
1411	11.22	IgAN
1412	23.84	IgAN
1413	15.39	IgAN
1414	11.48	IgAN
1415	16.7	IgAN
1416	16.9	IgAN
1417	14.42	IgAN
1418	13.49	IgAN
1419	17.96	IgAN
1420	37.82	IgAN
1421	21.97	IgAN
1422	43.25	IgAN
1423	44.56	IgAN
1424	31	IgAN
1425	44.01	IgAN
1426	13.09	IgAN
1427	19.66	IgAN
1428	27.68	IgAN
1429	20.39	IgAN
1430	33.48	IgAN
1431	27.95	IgAN
1432	45.02	IgAN
1433	28.05	IgAN
1434	23.61	IgAN
1435	39.93	IgAN
1436	12.81	IgAN
1437	39.03	IgAN
1438	26.54	IgAN
1439	51.3	IgAN
1440	54.48	IgAN
1441	61.52	IgAN
1442	31.61	IgAN
1443	30.76	IgAN
1444	17.02	IgAN
1445	13.51	IgAN
1446	32.58	IgAN
1447	57.31	IgAN
1448	34.82	IgAN
1449	32.63	IgAN
1450	41.97	IgAN
1451	28.36	IgAN
1452	42.57	IgAN
1453	18.88	IgAN
1454	74.87	IgAN
1455	15.69	IgAN
1456	30.05	IgAN
1457	30.62	IgAN
1458	37.34	IgAN
1459	57.61	IgAN
1460	51.08	IgAN
1461	18.1	IgAN
1462	18.16	IgAN
1463	39.08	IgAN
1464	14.81	IgAN
1465	50.44	IgAN
1466	38.62	IgAN
1467	24.07	IgAN
1468	45.22	IgAN
1469	12.44	IgAN
1470	33.48	IgAN
1471	25.25	IgAN
1472	45.22	IgAN
1473	30.08	IgAN
1474	37.2	IgAN
1475	35.31	IgAN
1476	16.24	IgAN
1477	25.95	IgAN
1478	26.38	IgAN
1479	52.99	IgAN
1480	12.16	IgAN
1481	42.45	IgAN
1482	24.13	IgAN
1483	44.15	IgAN
1484	23.95	IgAN
1485	32.06	IgAN
1486	34.34	IgAN
1487	25.68	IgAN
1488	37.24	IgAN
1489	25.68	IgAN
1490	40.34	IgAN
1491	16.91	IgAN
1492	39.58	IgAN
1493	36.82	IgAN
1494	35.85	IgAN
1495	43.13	IgAN
1496	32.6	IgAN
1497	22.93	IgAN
1498	35.05	IgAN
1499	23.18	IgAN
1500	30.16	IgAN
1501	39.33	IgAN
1502	33.21	IgAN
1503	34.93	IgAN
1504	36.65	IgAN
1505	22.45	IgAN
1506	36.75	IgAN
1507	16.3	IgAN
1508	35.9	IgAN
1509	23.92	IgAN
1510	49.14	IgAN
1511	28.72	IgAN
1512	27.66	IgAN
1513	67.09	IgAN
1514	26.19	IgAN
1515	17.4	IgAN
1516	52.05	IgAN
1517	27.73	IgAN
1518	25.25	IgAN
1519	59.3	IgAN
1520	44.04	IgAN
1521	56.65	IgAN
1522	28.4	IgAN
1523	15.74	IgAN
1524	17.17	IgAN
1525	21.3	IgAN
1526	26.19	IgAN
1527	27.29	IgAN
1528	17.96	IgAN
1529	37.79	IgAN
1530	15.51	IgAN
1531	15.69	IgAN
1532	19.56	IgAN
1533	12.14	IgAN
1534	16.66	IgAN
1535	32.32	IgAN
1536	22.09	IgAN
1537	52.54	IgAN
1538	37.4	IgAN
1539	38.18	IgAN
1540	34.34	IgAN
1541	20.82	IgAN
1542	25.28	IgAN
1543	32.43	IgAN
1544	20.12	IgAN
1545	29.74	IgAN
1546	17.17	IgAN
1547	27.28	IgAN
1548	35.3	IgAN
1549	48.17	IgAN
1550	34.39	IgAN
1551	29.61	IgAN
1552	23.02	IgAN
1553	37.31	IgAN
1554	19.09	IgAN
1555	20.02	IgAN
1556	35.97	IgAN
1557	31.05	IgAN
1558	20.29	IgAN
1559	53.99	IgAN
1560	16.09	IgAN
1561	21.77	IgAN
1562	39.93	IgAN
1563	62.56	IgAN
1564	36.51	IgAN
1565	22.9	IgAN
1566	29.74	IgAN
1567	41.14	IgAN
1568	36.32	IgAN
1569	40.61	IgAN
1570	13.57	IgAN
1571	41.95	IgAN
1572	35.9	IgAN
1573	34.34	IgAN
1574	24.55	IgAN
1575	21.42	IgAN
1576	31.53	IgAN
1577	62.7	IgAN
1578	48.45	IgAN
1579	50.2	IgAN
1580	30.94	IgAN
1581	49.23	IgAN
1582	37.15	IgAN
1583	35.77	IgAN
1584	40.54	IgAN
1585	48.84	IgAN
1586	19.56	IgAN
1587	24.73	IgAN
1588	21.75	IgAN
1589	33.71	IgAN
1590	39.12	IgAN
1591	22.09	IgAN
1592	15.87	IgAN
1593	22.02	IgAN
1594	59.36	IgAN
1595	22.02	IgAN
1596	17.51	IgAN
1597	25.75	IgAN
1598	43.02	IgAN
1599	23.05	IgAN
1600	17.19	IgAN
1601	20.23	IgAN
1602	28.33	IgAN
1603	38.45	IgAN
1604	39.24	IgAN
1605	41.82	IgAN
1606	17.34	IgAN
1607	39.58	IgAN
1608	14.85	IgAN
1609	26.85	IgAN
1610	32.58	IgAN
1611	20.21	IgAN
1612	48.63	IgAN
1613	20.23	IgAN
1614	14.84	IgAN
1615	39.12	IgAN
1616	25.06	IgAN
1617	39.84	IgAN
1618	62.95	IgAN
1619	11.31	IgAN
1620	23.23	IgAN
1621	24.43	IgAN
1622	49.4	IgAN
1623	16.42	IgAN
1624	19.66	IgAN
1625	18.16	IgAN
1626	24.44	IgAN
1627	24.55	IgAN
1628	22.27	IgAN
1629	56.09	IgAN
1630	27.95	IgAN
1631	16.03	IgAN
1632	15.79	IgAN
1633	36.72	IgAN
1634	16.21	IgAN
1635	48.79	IgAN
1636	42.1	IgAN
1637	46.73	IgAN
1638	18.99	IgAN
1639	49.47	IgAN
1640	56.92	IgAN
1641	44.09	IgAN
1642	33.78	IgAN
1643	46.53	IgAN
1644	32.48	IgAN
1645	34.42	IgAN
1646	63.27	IgAN
1647	15.99	IgAN
1648	29.12	IgAN
1649	41.93	IgAN
1650	38.28	IgAN
1651	33.31	IgAN
1652	43.76	IgAN
1653	23.6	IgAN
1654	24.51	IgAN
1655	27.68	IgAN
1656	30.16	IgAN
1657	23.72	IgAN
1658	19.6	IgAN
1659	48.12	IgAN
1660	37.83	IgAN
1661	30.82	IgAN
1662	48.56	IgAN
1663	28.43	IgAN
1664	35.9	IgAN
1665	22.9	IgAN
1666	22.35	IgAN
1667	47.39	IgAN
1668	29.09	IgAN
1669	42.65	IgAN
1670	43.4	IgAN
1671	33.87	IgAN
1672	33.29	IgAN
1673	36.19	IgAN
1674	55.98	IgAN
1675	56.56	IgAN
1676	59.51	IgAN
1677	19.6	IgAN
1678	37.82	IgAN
1679	25.64	IgAN
1680	33.86	IgAN
1681	53.36	IgAN
1682	21.42	IgAN
1683	41.93	IgAN
1684	18.7	IgAN
1685	14.79	IgAN
1686	25.49	IgAN
1687	35.05	IgAN
1688	9.44	IgAN
1689	56.08	IgAN
1690	14.79	IgAN
1691	46.73	IgAN
1692	25.95	IgAN
1693	32.37	IgAN
1694	19.56	IgAN
1695	30.88	IgAN
1696	47.52	IgAN
1697	13.28	IgAN
1698	41.01	IgAN
1699	23.05	IgAN
1700	27.13	IgAN
1701	34.19	IgAN
1702	31.59	IgAN
1703	45.86	IgAN
1704	43.21	IgAN
1705	38.35	IgAN
1706	10.53	IgAN
1707	49.23	IgAN
1708	32.06	IgAN
1709	25.1	IgAN
1710	47.12	IgAN
1711	16.31	IgAN
1712	32.37	IgAN
1713	33.07	IgAN
1714	17.81	IgAN
1715	58.08	IgAN
1716	12.83	IgAN
1717	18.88	IgAN
1718	35.21	IgAN
1719	31.07	IgAN
1720	26.75	IgAN
1721	14.56	IgAN
1722	23.23	IgAN
1723	43.35	IgAN
1724	22.33	IgAN
1725	29.01	IgAN
1726	24.95	IgAN
1727	35.77	IgAN
1728	24.87	IgAN
1729	43.68	IgAN
1730	33.22	IgAN
1731	38.54	IgAN
1732	46.28	IgAN
1733	12.4	IgAN
1734	30.12	IgAN
1735	28.62	IgAN
1736	28.97	IgAN
1737	18.32	IgAN
1738	49.31	IgAN
1739	35.77	IgAN
1740	20.91	IgAN
1741	21.59	IgAN
1742	29.01	IgAN
1743	21.77	IgAN
1744	33.48	IgAN
1745	53.41	IgAN
1746	18.41	IgAN
1747	25.81	IgAN
1748	29.22	IgAN
1749	30.94	IgAN
1750	47.14	IgAN
1751	18.16	IgAN
1752	49.12	IgAN
1753	41.14	IgAN
1754	43.21	IgAN
1755	21.58	IgAN
1756	35.29	IgAN
1757	28.97	IgAN
1758	35.36	IgAN
1759	39.79	IgAN
1760	47.84	IgAN
1761	15.38	IgAN
1762	32.39	IgAN
1763	52.07	IgAN
1764	33.48	IgAN
1765	15.53	IgAN
1766	18.99	IgAN
1767	22.02	IgAN
1768	23.83	IgAN
1769	15.73	IgAN
1770	18.93	IgAN
1771	12.14	IgAN
1772	18.75	IgAN
1773	45.59	IgAN
1774	53.36	IgAN
1775	25.64	IgAN
1776	16.98	IgAN
1777	27.19	IgAN
1778	39.9	IgAN
1779	25.68	IgAN
1780	40.42	IgAN
1781	25.25	IgAN
1782	35.9	IgAN
1783	36.82	IgAN
1784	57.33	IgAN
1785	24.28	IgAN
1786	19.45	IgAN
1787	17.19	IgAN
1788	27.15	IgAN
1789	54.71	IgAN
1790	47.77	IgAN
1791	31.09	IgAN
1792	65.13	IgAN
1793	48.41	IgAN
1794	18.7	IgAN
1795	27.19	IgAN
1796	41.34	IgAN
1797	31.81	IgAN
1798	46.18	IgAN
1799	24.32	IgAN
1800	58.99	IgAN
1801	23.02	IgAN
1802	33.05	IgAN
1803	27.45	IgAN
1804	48.92	IgAN
1805	24.32	IgAN
1806	35.48	IgAN
1807	25.09	IgAN
1808	25.75	IgAN
1809	51.93	IgAN
1810	35.21	IgAN
1811	59.81	IgAN
1812	36.29	IgAN
1813	35.61	IgAN
1814	60.04	IgAN
1815	55.98	IgAN
1816	50.98	IgAN
1817	36.19	IgAN
1818	43.13	IgAN
1819	45.19	IgAN
1820	24.43	IgAN
1821	26.95	IgAN
1822	33.11	IgAN
1823	35.84	IgAN
1824	30.65	IgAN
1825	24.44	IgAN
1826	28.14	IgAN
1827	76.19	IgAN
1828	46.45	IgAN
1829	28.45	IgAN
1830	34.19	IgAN
1831	32.48	IgAN
1832	25.03	IgAN
1833	30.76	IgAN
1834	19.64	IgAN
1835	33.87	IgAN
1836	30.16	IgAN
1837	38.08	IgAN
1838	61.93	IgAN
1839	36.22	IgAN
1840	22.3	IgAN
1841	36.92	IgAN
1842	21.96	IgAN
1843	31.83	IgAN
1844	16.66	IgAN
1845	51.95	IgAN
1846	31.29	IgAN
1847	44.83	IgAN
1848	21.59	IgAN
1849	11.95	IgAN
1850	14.97	IgAN
1851	28.05	IgAN
1852	23.72	IgAN
1853	18.93	IgAN
1854	22.82	IgAN
1855	28.07	IgAN
1856	13.89	IgAN
1857	21.59	IgAN
1858	10.81	IgAN
1859	21.3	IgAN
1860	31.7	IgAN
1861	21.52	IgAN
1862	30.12	IgAN
1863	43.8	IgAN
1864	40.97	IgAN
1865	16.59	IgAN
1866	10.27	IgAN
1867	14.16	IgAN
1868	36.9	IgAN
1869	12.83	IgAN
1870	29.96	IgAN
1871	21.12	IgAN
1872	41.49	IgAN
1873	43.92	IgAN
1874	15.16	IgAN
1875	31.02	IgAN
1876	35.69	IgAN
1877	27.11	IgAN
1878	41.62	IgAN
1879	61.38	IgAN
1880	58.1	IgAN
1881	45.86	IgAN
1882	27.81	IgAN
1883	27.52	IgAN
1884	33.31	IgAN
1885	22.42	IgAN
1886	53.04	IgAN
1887	35.75	IgAN
1888	28.37	IgAN
1889	30.59	IgAN
1890	14.03	IgAN
1891	38.06	IgAN
1892	41.71	IgAN
1893	18.16	IgAN
1894	21.62	IgAN
1895	33.48	IgAN
1896	42.33	IgAN
1897	32.38	IgAN
1898	24.87	IgAN
1899	42.24	IgAN
1900	13.84	IgAN
1901	40.25	IgAN
1902	57.35	IgAN
1903	32.04	IgAN
1904	18.22	IgAN
1905	26.03	IgAN
1906	22.54	IgAN
1907	37.92	IgAN
1908	20.12	IgAN
1909	26.19	IgAN
1910	48.58	IgAN
1911	43.09	IgAN
1912	52.48	IgAN
1913	27.13	IgAN
1914	50.62	IgAN
1915	52.83	IgAN
1916	38.91	IgAN
1917	27.65	IgAN
1918	11.95	IgAN
1919	32.89	IgAN
1920	35.8	IgAN
1921	40.75	IgAN
1922	54.5	IgAN
1923	27.11	IgAN
1924	66.37	IgAN
1925	24.33	IgAN
1926	21.77	IgAN
1927	29.87	IgAN
1928	21.17	IgAN
1929	15.51	IgAN
1930	51.88	IgAN
1931	24.8	IgAN
1932	45.55	IgAN
1933	42.71	IgAN
1934	34.82	IgAN
1935	25.18	IgAN
1936	20.91	IgAN
1937	23.02	IgAN
1938	33.38	IgAN
1939	27.81	IgAN
1940	18.81	IgAN
1941	13.25	IgAN
1942	10.56	IgAN
1943	23.95	IgAN
1944	38.18	IgAN
1945	26.3	IgAN
1946	51.27	IgAN
1947	26.38	IgAN
1948	19.56	IgAN
1949	45.02	IgAN
1950	46.98	IgAN
1951	18.21	IgAN
1952	36.69	IgAN
1953	31.14	IgAN
1954	27.81	IgAN
1955	35.21	IgAN
1956	42.65	IgAN
1957	30.52	IgAN
1958	64	IgAN
1959	25.1	IgAN
1960	61.35	IgAN
1961	29.44	IgAN
1962	39.52	IgAN
1963	23.83	IgAN
1964	15.22	IgAN
1965	45.67	IgAN
1966	41.32	IgAN
1967	12.21	IgAN
1968	34.45	IgAN
1969	24.28	IgAN
1970	31.09	IgAN
1971	21.33	IgAN
1972	26.02	IgAN
1973	62.49	IgAN
1974	41.32	IgAN
1975	34.24	IgAN
1976	29.22	IgAN
1977	37.7	IgAN
1978	25.06	IgAN
1979	15.92	IgAN
1980	55.59	IgAN
1981	19.84	IgAN
1982	29.67	IgAN
1983	29	IgAN
1984	30.94	IgAN
1985	44.83	IgAN
1986	58.99	IgAN
1987	11.8	IgAN
1988	37.12	IgAN
1989	48.98	IgAN
1990	31.37	IgAN
1991	43.34	IgAN
1992	17.51	IgAN
1993	17.34	IgAN
1994	45.43	IgAN
1995	34.67	IgAN
1996	33.48	IgAN
1997	28.33	IgAN
1998	26.61	IgAN
1999	47.9	IgAN
[truncated: 998,000+ more rows]
