# Supplementary material for: Next-Generation Morphometry for pathomics-data mining in histopathology
Source: Nat Commun. 2023 Jan 28;14:470. doi: 10.1038/s41467-023-36173-0 (PMC9884209; doi:10.1038/s41467-023-36173-0)
Supplement: Supplementary file 4 — Source Data [file 41467_2023_36173_MOESM4_ESM.zip › SourceData/ExtendedDataFigure6.xlsx]

## Sheet: PanelA
artery_diameters_wall	arteriosclerosis_scored
16.15	moderate
21.26	moderate
15.22	moderate
23.23	moderate
29.54	moderate
21.08	moderate
46.11	moderate
51.38	moderate
25.76	moderate
24.96	moderate
25.05	moderate
46.27	moderate
53.21	moderate
20.33	none
28.06	none
27.31	none
85.65	none
36.5	none
28.98	none
37.19	none
28.87	none
19.63	none
94.35	none
53.65	none
16.36	none
15.77	none
26.37	none
59.23	none
66.75	none
14.18	none
18.44	none
12.62	none
18.96	none
99.47	none
30.33	none
30.02	none
19.58	none
15.04	none
12.2	none
99.78	none
15.99	none
29.7	none
47.42	none
84.3	none
28.23	none
22.61	none
36.5	none
57.12	none
39.95	none
9.12	none
20.97	none
18.6	none
29.11	none
20.38	none
12.89	none
27.88	none
16.4	none
14.16	none
16.15	none
18.38	none
10.03	none
44.77	none
15.53	none
26.52	none
24.13	none
11.05	none
46.74	none
18.36	none
25.81	none
21.35	none
38.05	severe
28.97	severe
40.02	severe
23.29	severe
35.79	severe
32.28	severe
43.6	severe
91.92	severe
34.42	severe
35.5	severe
37.32	severe
68.53	severe
27.85	severe
46.96	severe
27.91	severe
47.62	severe
30.44	severe
26.85	severe
43.87	severe
21.96	severe
28.57	severe
39.47	severe
39.98	severe
94.75	severe
29.08	severe
45.31	severe
27.61	severe
33.08	severe
38.4	severe
26.02	severe
32.45	severe
85.12	severe
37.58	severe
29.35	severe
79.02	severe
30.31	severe
29.28	severe
19.84	severe
31.32	severe
27.81	severe
25.03	severe
67.38	severe
20.63	severe
27.7	severe
17.44	severe
26.29	severe
52.3	severe
41.54	severe
17.63	severe
33.03	severe
24.7	severe
24.31	severe
39.45	severe
33.36	severe
95.45	severe
38.77	severe
43.51	severe
23.41	severe
27.73	severe
20.99	moderate
16.65	moderate
47.05	moderate
31.65	moderate
36.78	moderate
24.1	moderate
66.66	moderate
21	moderate
6.49	moderate
56.96	moderate
20.61	moderate
39.52	moderate
21.6	moderate
78.58	moderate
54.97	moderate
32.08	moderate
23.2	moderate
74.53	moderate
36.87	moderate
26.7	moderate
27.31	moderate
66.89	moderate
29.02	moderate
22.92	moderate
51.7	moderate
41.21	moderate
16.95	moderate
41.12	moderate
36.76	moderate
34.46	moderate
39.92	moderate
46.94	moderate
36.18	moderate
38.06	moderate
66.12	moderate
16.24	none
29.6	none
36.88	none
29.96	none
34.46	none
36.09	none
21.86	none
28.47	none
18.45	none
34.26	none
33.38	none
18.15	none
15.97	none
21.23	none
51.64	none
55.96	none
13.81	none
20.83	none
20.22	none
21.66	none
18.37	none
32.46	none
17	none
26.33	none
15.29	none
11.03	none
46.57	none
28.45	none
28.72	none
27.72	none
20.75	none
16.22	none
25.3	moderate
23.64	moderate
16.81	moderate
17	moderate
22.18	moderate
18.93	moderate
41.36	none
39.89	none
34.67	none
16.85	none
43.47	none
17.95	none
30.15	none
33.78	none
36.11	none
12.53	none
20.19	none
5.26	none
34.22	none
20.58	none
12.36	none
15.64	none
29.3	none
26.67	none
15.85	none
19.4	none
18	none
27.4	none
13.97	none
10.38	none
19.06	none
19.55	none
23.36	none
25	none
19.29	none
16.38	none
18.41	none
22.64	none
14.41	none
25.7	none
26.26	none
31.55	none
17.94	none
20.33	none
27.66	none
28.06	none
21.74	none
15.1	none
26.87	none
22.87	none
25.68	none
32.7	none
19.33	none
24.85	none
26.21	none
19.63	none
16.49	none
27.82	none
103.68	none
26.87	none
27.8	none
22.76	none
38.91	none
17.96	none
39.52	none
23.77	none
23.31	none
42.64	none
58.8	none
46.4	none
31.84	none
61.31	none
36.86	none
28.22	none
48.74	none
44.16	none
92.29	none
30.32	none
36.54	none
37.42	none
18.66	none
15.25	none
29.19	none
95.74	none
22.69	none
20.73	none
17.15	none
32.04	none
36.89	none
23.14	none
78.93	none
24.64	none
37.7	none
37.33	none
35.88	none
31.39	none
23.05	none
78.64	none
12.8	none
27.44	none
30.82	none
23.05	none
26.46	none
85.06	none
69.88	none
19.94	none
71.09	none
26.19	none
100.1	none
30.03	severe
64.01	severe
25.61	severe
59.19	severe
38.01	severe
43.28	severe
27.74	severe
65.26	severe
29.27	severe
60.68	severe
25.51	severe
62.46	severe
36.93	severe
17.87	severe
60.23	severe
35.66	severe
18.75	severe
29.16	severe
46.93	severe
41.18	severe
25.67	severe
27.05	severe
48.81	severe
61.94	severe
25.61	severe
20.36	severe
43.12	severe
29.51	severe
35.99	severe
50.66	severe
36.87	severe
25.63	severe
25.29	none
14.02	none
28.34	none
24.69	none
24.53	none
32.89	none
8.85	none
22.28	none
25.24	none
16.6	none
14.02	none
22.13	none
34.65	none
23.65	none
8.94	none
13.92	none
54.73	none
23.82	none
12.82	none
45.6	none
20.77	none
37.7	none
19.31	none
25.3	none
20.87	none
20.03	none
25.55	none
20.07	none
29.3	none
45.61	none
17.87	none
18.62	none
21.69	none
21.91	none
24.48	none
22.3	none
12.6	none
17.03	none
30.03	none
43.29	none
46.67	none
24.1	none
27.74	none
20.38	none
25.97	none
16.29	none
15.32	none
45.13	none
21.21	none
26.8	none
21.15	none
22.01	none
23.29	none
13.12	none
20.73	none
16.94	none
17.74	none
20.14	none
24.46	none
27.12	none
18.58	none
11.65	none
30.37	none
17.56	none
17.01	none
16.82	none
22.78	none
36.09	severe
32.08	severe
36.25	severe
26.09	severe
37.23	severe
36.18	severe
31.8	severe
18.68	severe
29.03	severe
18.98	severe
35.2	severe
27.74	severe
19.34	severe
39.93	severe
36.8	severe
32.34	severe
35.92	severe
36.15	severe
19.45	severe
32.4	severe
42.89	none
21.82	none
25.43	none
28.91	none
23.32	none
17.65	none
17.57	none
39.79	moderate
20.38	moderate
42.34	moderate
22.46	moderate
26.08	moderate
34.46	moderate
22.46	moderate
20.91	moderate
25.88	moderate
41.81	moderate
20.73	moderate
26.89	moderate
38	moderate
22.69	moderate
23.55	moderate
23.29	moderate
30.41	moderate
35.84	moderate
26.57	moderate
45.15	moderate
37.1	moderate
38.46	moderate
24.41	moderate
20.36	moderate
25.08	moderate
19.07	moderate
41.08	moderate
23.94	moderate
33.06	moderate
29.69	moderate
34.34	none
23.76	none
29.28	none
21.4	none
34.07	none
30.05	none
31.66	none
43.07	none
15.81	none
37.55	none
20.14	none
26.43	none
38.6	none
44.8	none
5.91	none
24.88	severe
28.72	severe
23.66	severe
18.99	severe
24.97	severe
19.73	severe
23.61	severe
43.64	severe
41.7	severe
21.65	severe
30.13	severe
43.01	severe
19	severe
26.72	severe
28.55	severe
30.56	severe
43.18	severe
27.6	severe
32.39	severe
20.47	severe
32.82	severe
34.17	severe
19.78	none
25.47	none
36.03	none
13.68	none
22.96	none
15.91	none
28.91	none
21.03	none
32.5	none
23.68	none
35.38	none
16.28	none
27.86	none
26.77	none
24.38	none
10.28	moderate
17.28	moderate
50.26	moderate
14.26	moderate
22.14	moderate
24.76	moderate
17.89	moderate
26.29	moderate
21.18	moderate
47.53	moderate
9.79	moderate
16.42	moderate
19.6	moderate
25.66	moderate
16.28	moderate
14.09	moderate
25.27	moderate
19.04	moderate
20.23	moderate
17.77	moderate
12.48	moderate
41.49	moderate
21.74	moderate
23.75	moderate
19.92	moderate
24.03	moderate
22.06	moderate
11.79	moderate
9.83	moderate
30.76	moderate
17.74	moderate
30.02	moderate
15.14	moderate
30.57	moderate
15.76	moderate
26.71	moderate
23.29	moderate
26.91	moderate
88.62	moderate
25.03	moderate
31.81	moderate
30.77	moderate
26.79	moderate
34.93	moderate
32.37	moderate
40.01	moderate
41.54	moderate
18.34	moderate
39.42	moderate
28.87	moderate
49.61	moderate
47.91	moderate
21.94	moderate
29.13	moderate
33.44	moderate
19.09	moderate
42.49	moderate
19.36	moderate
21.87	moderate
48.93	moderate
16.37	moderate
30.56	moderate
32.69	moderate
29.93	moderate
35.6	moderate
44.42	moderate
50.47	moderate
15.22	moderate
41.76	moderate
49.84	moderate
50.09	moderate
32.55	moderate
69.37	none
28.33	none
51.7	none
25.17	none
57.07	none
44.03	none
96.88	none
83.39	none
72.31	none
25.78	none
12	none
14.33	none
22.07	none
68.28	none
21.5	none
25.81	none
70.53	none
30.69	none
62.34	none
57.89	none
59.3	none
71.14	none
25.24	none
20.76	none
22.81	none
32.63	none
70.04	none
21.07	none
45.75	none
14.42	none
45.63	none
27.82	none
36.73	none
32.28	none
19.99	none
35.39	none
26.48	none
23.32	none
39.2	none
19.59	none
33.17	none
20.25	none
42.74	none
30.15	none
28.74	none
19.37	none
21.04	none
18.52	none
53.47	none
14.3	none
54.72	none
31.72	none
34.63	none
18.14	none
8.64	none
36.44	none
17.58	none
12.41	none
35.09	none
28.49	none
30.5	none
52.33	none
27.05	none
20.93	none
27.7	none
47.44	none
55.41	none
25.76	none
19.49	none
27.66	none
16.39	none
20.62	none
30.77	none
52.97	none
32.73	none
15.79	none
64.76	none
37.09	none
36.4	none
48.74	none
15.37	none
42.55	none
35.64	none
26.3	none
43.3	none
30.38	none
11.8	none
22.94	none
23.75	none
18.57	none
28.77	none
16.42	none
39.1	none
16.27	none
23.89	none
25.64	none
33.53	none
13.93	none
17.2	none
20.61	none
32.18	none
21.88	none
27.47	none
22.38	none
25.64	none
17.13	none
19.71	none
22.75	none
13.65	none
42.32	none
26.74	none
19.16	none
53.52	none
14.91	none
30.07	none
17.86	none
42.12	none
31.64	none
30.95	none
43.5	none
23.98	none
17.76	none
34.5	none
15.34	none
18.93	none
19.16	none
13.59	moderate
20.12	moderate
33.26	moderate
25.98	moderate
10.45	moderate
30.28	moderate
38.73	moderate
36.76	moderate
38.46	moderate
29.68	moderate
17.91	moderate
27.99	moderate
24.28	moderate
27.55	moderate
29.76	moderate
20.75	none
16.46	none
10.07	none
22.02	none
19.87	none
19.55	none
18.86	none
11.79	none
28.93	none
23.24	none
31.6	none
26.32	none
16.65	none
9.21	none
26.49	none
9.96	none
39.22	moderate
27.6	moderate
21.8	moderate
55.88	moderate
41.59	moderate
34.67	moderate
31.91	moderate
32.75	moderate
12.88	moderate
12.73	moderate
22.77	moderate
52.85	moderate
59.91	moderate
31.71	moderate
47.46	moderate
21.05	moderate
22.13	moderate
31.11	moderate
23.31	moderate
16.57	moderate
13.82	moderate
20.72	moderate
22.92	moderate
16.84	moderate
23.5	moderate
27.26	moderate
18.77	moderate
28.27	moderate
16.6	moderate
37.22	moderate
9.78	moderate
20.07	moderate
46.87	moderate
20.81	moderate
16.84	moderate
23.28	moderate
23.14	moderate
31.62	moderate
22.03	moderate
18.24	moderate
15.03	moderate
15.29	moderate
10.75	moderate
33.46	moderate
19.11	moderate
14.69	moderate
24.42	moderate
28.15	moderate
19.38	moderate
25.31	moderate
20.12	moderate
19.54	moderate
50.18	moderate
25.63	moderate
23.53	moderate
51	moderate
24.52	moderate
23.23	moderate
21.11	moderate
26.6	moderate
22.62	moderate
10.44	moderate
11.01	moderate
21.4	none
16.5	none
33.28	none
21.03	none
22.33	none
14.31	none
20.3	none
39.34	none
26.4	none
73.7	none
24.46	none
16.1	none
35.68	none
20.43	none
24.66	none
20.67	none
15.91	none
22.68	none
30.19	none
22.73	none
24.49	none
25.6	none
23.43	none
30.7	none
37.32	none
21.65	none
29.29	none
14.92	none
14.3	none
28.12	none
24.75	none
11.9	none
14.74	none
24.7	none
18.62	none
25.61	none
25.1	none
38.44	none
25.19	none
18.36	none
38.06	none
23.04	none
35.62	none
26.27	none
21.25	none
27.27	none
51.08	moderate
21.44	moderate
57.04	moderate
31.56	moderate
71.32	moderate
21.94	moderate
22.26	moderate
22.06	moderate
59.65	moderate
10.5	moderate
6.88	moderate
55.97	moderate
21.65	moderate
23.95	moderate
21.17	moderate
20.4	moderate
30.69	moderate
31.61	moderate
35.21	moderate
40.81	moderate
28.96	moderate
22.34	moderate
19.92	moderate
41.96	moderate
85.56	moderate
51.31	moderate
22.32	moderate
24.47	moderate
17.02	moderate
38.35	moderate
23.55	moderate
23.97	moderate
46.24	moderate
87.44	moderate
21.54	moderate
50.57	moderate
43.58	moderate
86.22	moderate
74.27	moderate
39.66	moderate
91.08	moderate
19.83	moderate
40.27	moderate
20.46	moderate
20.67	moderate
21.77	moderate
24.39	moderate
25.3	moderate
22.7	moderate
27.31	moderate
18.35	moderate
47.47	moderate
40.44	moderate
15.85	moderate
27.73	moderate
75.8	moderate
59.55	moderate
17.17	moderate
21.64	moderate
44.45	moderate
45.55	moderate
69.49	moderate
46.2	moderate
47.02	moderate
25.76	moderate
18.98	moderate
44.09	moderate
61.71	moderate
29.3	moderate
54.82	moderate
65.33	moderate
17.74	moderate
88.14	moderate
22.91	moderate
21.2	moderate
14.33	moderate
48.03	moderate
18.57	none
19.9	none
20.16	none
24.89	none
16.01	none
8.2	none
82.95	none
36.58	none
25.49	none
82.04	none
26.72	none
20.97	none
18.24	none
12.7	none
17.29	none
13.5	none
56.27	none
19.81	none
26.39	none
21.7	none
35.92	none
7.74	none
22.13	none
26.85	none
21.16	none
62.78	none
18.08	none
24.02	none
23.97	none
49.87	none
17.51	none
32.91	none
29.23	none
24.04	none
19.72	none
7.41	none
25.64	none
32.49	none
32.17	none
26.15	none
29.01	none
32.8	none
25.27	none
38.37	none
21.16	none
36.22	none
25.06	none
38.11	none
19.91	none
34.35	none
27.45	none
26.28	none
32.67	none
29.56	none
22.47	none
29.37	none
24.4	none
17.14	none
23.2	none
34.01	none
13.89	none
7.88	none
25.65	none
59.49	none
26.09	none
23.75	none
35.35	none
31.18	none
42.19	moderate
16.32	moderate
20.6	moderate
23.76	moderate
45.57	moderate
25.17	moderate
40.77	moderate
27.59	moderate
22.33	moderate
27.66	moderate
22.05	moderate
22.57	moderate
21.57	moderate
26.66	moderate
14.86	moderate
26.71	moderate
27.75	moderate
25.79	moderate
25	moderate
18.42	moderate
45.56	moderate
52.48	moderate
39.55	moderate
21.03	moderate
18.17	moderate
14.62	moderate
39.95	moderate
13.37	moderate
12.78	moderate
15.2	moderate
42.84	moderate
13.05	moderate
35.92	moderate
20.19	moderate
42.35	moderate
18.31	moderate
17.61	moderate
13.87	none
23.18	none
21.75	none
28.17	none
36.52	none
25.07	none
17.35	none
37.02	none
30.01	none
15.77	none
19.77	none
25.76	none
25.56	none
22.81	none
12.02	none
45.75	none
23.73	none
21.34	none
30.19	none
47.28	none
22.01	none
51.52	none
48.45	none
11.33	none
34.33	none
35.45	none
15.64	none
48.56	none
28.85	none
21.43	none
30.77	moderate
33.84	moderate
18.9	moderate
29.81	moderate
18.04	moderate
23.94	moderate
23.22	moderate
27.17	moderate
31.75	moderate
28.63	moderate
20.06	moderate
19.46	moderate
29.85	moderate
20	moderate
11.24	moderate
41.02	moderate
36.41	moderate
24.11	moderate
37.39	moderate
19.71	moderate
29.77	moderate
15.01	moderate
24.26	moderate
23.8	moderate
21.45	moderate
20.59	moderate
20.77	moderate
32.26	moderate
28.51	moderate
22.57	moderate
23.68	moderate
26.52	moderate
14.2	moderate
21.07	moderate
22.03	moderate
23.35	moderate
15.1	moderate
20.88	moderate
25.87	moderate
26.4	moderate
22.8	moderate
20.47	moderate
26.06	moderate
30.01	moderate
22.73	moderate
42.69	moderate
24.59	moderate
18.68	moderate
23.41	moderate
21.6	moderate
29.68	moderate
23.83	moderate
30.29	moderate
33.81	moderate
24.7	moderate
33.83	moderate
17.19	moderate
7.83	moderate
38.65	moderate
38.36	moderate
19.24	moderate
21.91	moderate
22.07	moderate
26.94	moderate
23.82	moderate
23.27	moderate
23.63	moderate
29.7	moderate
21.31	moderate
26.03	moderate
23.39	moderate
24.83	moderate
21.33	moderate
21.18	moderate
18.57	moderate
21.79	moderate
23.07	moderate
32.18	moderate
23.26	moderate
27.82	moderate
22.02	moderate
19.99	moderate
20.68	moderate
28.13	moderate
38.03	moderate
34.05	moderate
18.59	moderate
24.73	moderate
25.38	moderate
28.01	moderate
22.31	moderate
29.13	moderate
20.71	moderate
19.74	moderate
34.7	moderate
21.51	moderate
30.48	moderate
23.27	moderate
19.52	moderate
20.55	moderate
24.45	moderate
18.51	moderate
16.59	moderate
25.68	moderate
18.51	moderate
20.07	moderate
17.28	moderate
20.51	none
52.91	none
18.83	none
20.49	none
18.22	none
28.57	none
17.88	none
27.43	none
21.02	none
16.73	none
12.3	none
29.29	moderate
16.76	moderate
52.66	moderate
23.7	moderate
31.33	moderate
85.63	moderate
28.71	moderate
26.44	moderate
94.57	moderate
58.31	moderate
23.16	moderate
26.02	moderate
52.07	moderate
85.5	moderate
25.08	moderate
51.59	moderate
10.74	moderate
38.91	moderate
8.49	moderate
45.32	moderate
53.93	moderate
25.52	moderate
18.06	moderate
22.09	moderate
16.66	moderate
17.48	moderate
15.82	moderate
21.62	moderate
22.55	moderate
22.46	moderate
27.15	moderate
25.94	moderate
15.67	moderate
20.73	moderate
28.38	moderate
11.57	moderate
21.49	moderate
18.67	moderate
22.96	moderate
22.02	moderate
15.12	moderate
16.49	moderate
16.37	moderate
18.49	moderate
22.77	moderate
16.85	moderate
16.56	moderate
15.58	moderate
16.58	moderate
13.23	moderate
13.3	moderate
13.12	moderate
12.09	moderate
11.79	moderate
22.01	none
21.71	none
24.86	none
34.14	none
25.97	none
13.28	none
22.8	none
15.61	none
50.58	none
150.22	none
16.44	none
51.25	none
55.22	none
162.37	none
19.12	none
9.14	none
13.76	none
24.34	none
32.86	none
21.77	none
33.72	none
26.66	none
27.99	none
32.48	none
24.13	none
24.06	none
16.52	none
18.16	none
15.83	none
29.15	none
105.83	none
14.16	none
17.15	none
21.83	none
24.95	none
23.77	none
18.14	moderate
13.4	moderate
24.82	moderate
96.77	moderate
18.16	moderate
21.91	moderate
17.19	moderate
24.61	moderate
22.94	moderate
23.72	moderate
20.68	moderate
18.12	moderate
18.61	moderate
32.73	moderate
22.01	none
13.55	none
21.44	none
21.51	none
16.45	none
22.73	none
7.26	none
19.93	none
16.14	none
11.19	none
22.51	none
17.76	none
39.2	none
15.78	none
53.89	none
10.75	none
24.99	none
17.25	none
27.51	none
10.63	none
20.25	none
15.11	none
7.82	none
20.51	none
21.53	none
24.08	none
20.13	severe
25.07	severe
25.27	severe
25.73	severe
14.51	severe
13.17	severe
32	severe
13.71	severe
10.66	severe
17.34	severe
23.04	severe
20.82	severe
28.02	severe
33.69	severe
42.83	severe
19.49	severe
21.48	severe
10.97	severe
31.88	severe
15.34	severe
20.54	severe
46.55	severe
23.35	severe
29.28	severe
45.08	none
44.31	none
32.59	none
34.53	none
17.41	none
16.32	none
31.07	none
16.55	none
29.07	none
21.77	none
33.1	none
35.61	none
32.78	none
17.83	none
30.43	none
19.36	none
28.34	none
49.6	none
40.93	none
33.65	none
34.16	none
42.55	none
27.3	none
41.04	none
32.43	none
24.19	none
35.17	none
31.2	none
30.84	none
25.29	none
39.87	none
29.06	none
38.12	none
28.29	none
30.13	none
31.27	none
20.9	none
11.95	none
17.38	none
20.58	none
25.78	none
40.87	moderate
32.59	moderate
36.4	moderate
28.16	moderate
25.04	moderate
49.3	moderate
17.41	moderate
8.84	moderate
22.39	moderate
36.77	moderate
25.5	moderate
24.46	moderate
22.67	moderate
26.3	moderate
28.31	moderate
20.46	moderate
30.35	moderate
18.94	moderate
25.31	moderate
92.46	moderate
10.97	moderate
34.67	moderate
29.5	none
28.91	none
51.96	none
25.91	none
22.16	none
30.04	none
26.78	none
51.02	none
19.86	none
20.8	none
29.61	none
37.62	none
30.73	none
36.84	none
50.08	none
20.11	none
51.41	none
16.31	none
20.9	none
21.12	none
17	none
27.03	none
21.5	none
37.08	none
27.45	none
33.78	none
33.49	none
19.29	none
37.09	none
19.01	none
20.3	none
21.54	none
13.78	none
19.17	none
17.11	none
20.35	none
30.01	none
20.17	none
19.36	moderate
20.82	moderate
25.7	moderate
23.65	moderate
27.87	moderate
25.05	moderate
12.14	moderate
15.67	moderate
12.59	moderate
33.43	moderate
19.05	moderate
13.09	moderate
21.58	moderate
21.51	moderate
19.57	moderate
31.07	moderate
34.42	moderate
20.35	moderate
27.91	moderate
17.37	moderate
36.66	moderate
21.06	moderate
30.42	moderate
29.71	moderate
30.13	moderate
29.84	moderate
29.64	moderate
32.14	moderate
27.09	moderate
21.75	moderate
22.24	moderate
27.59	moderate
25.08	moderate
34.5	moderate
33.64	moderate
16.59	moderate
66.43	moderate
21.34	moderate
27.93	moderate
10.1	moderate
30.63	moderate
18.97	moderate
33.54	moderate
25.56	moderate
28.23	moderate
19	moderate
44.18	none
26.77	none
18.86	none
43.87	none
30.58	none
36.27	none
22.23	none
43.39	none
14.31	none
18.88	none
32.44	none
19.41	none
53.39	none
18.24	none
37.2	none
32.78	none
45.5	none
59.51	none
58.3	none
46.96	none
43.75	none
16.38	none
33.11	none
36.15	none
53.02	none
16.02	none
17.33	none
37.77	none
19.27	none
15.42	none
18.29	none
20.02	none
21.39	none
32.37	none
19.4	none
18.02	none
18.81	none
19.62	none
22.92	none
31.82	none
28.44	severe
26.73	severe
19.88	severe
45.47	severe
30.8	severe
26.66	severe
69.99	severe
60.38	severe
78.04	severe
36.85	severe
20.63	severe
22.19	severe
46.22	severe
60.49	severe
27.89	moderate
35.2	moderate
23.78	moderate
31.57	moderate
25.33	moderate
49.84	moderate
25.23	moderate
24.46	moderate
35.3	moderate
23.13	moderate
23.41	moderate
21.03	moderate
23.4	moderate
25.4	moderate
25.07	moderate
19.78	moderate
21.17	moderate
25.66	moderate
15.09	moderate
20.64	moderate
21.32	moderate
22.65	moderate
20.37	moderate
28.69	moderate
21.95	moderate
33.38	moderate
26.13	moderate
43.5	moderate
14.95	moderate
22.25	moderate
16.69	moderate
24.22	moderate
27.41	moderate
21.49	moderate
36.53	moderate
27.14	moderate
20.22	moderate
24.18	moderate
34.2	moderate
21.82	moderate
28.78	moderate
22.32	moderate
33.17	moderate
18.89	moderate
22.03	moderate
27.3	moderate
24.93	moderate
17.66	moderate
37.86	moderate
28.82	moderate
39.89	moderate
29.18	moderate
24.72	moderate
23.91	moderate
32.43	moderate
23.93	moderate
18.41	moderate
19	moderate
30.91	moderate
20.11	moderate
18.65	moderate
26.44	moderate
35.73	moderate
19.51	moderate
55.65	moderate
27.34	moderate
17.82	moderate
27.51	moderate
26.98	moderate
50.66	moderate
20.7	moderate
17.3	moderate
22.56	moderate
35.11	moderate
63.65	moderate
19.9	moderate
34.21	moderate
14.87	moderate
14.85	moderate
26.39	moderate
28.37	moderate
11.62	moderate
20.17	moderate
18.37	moderate
19.11	moderate
19.18	moderate
44.49	moderate
27.15	moderate
17.39	moderate
17.51	moderate
14.83	moderate
34.75	moderate
17.16	moderate
26.23	moderate
18.57	moderate
14.41	moderate
40.03	moderate
26.63	moderate
17.4	moderate
24.15	moderate
22.18	moderate
20.06	moderate
44.57	moderate
17.66	moderate
20.23	moderate
18.43	moderate
16.97	moderate
14.59	moderate
14.98	moderate
33.28	moderate
12.21	moderate
20.47	moderate
30.85	moderate
43.5	moderate
20.73	moderate
15.64	moderate
21.01	moderate
20.15	moderate
27.86	moderate
27.11	moderate
52.06	moderate
23.5	moderate
33.36	moderate
24.04	moderate
25.5	moderate
26.06	moderate
29.52	moderate
27.9	moderate
32.67	moderate
27.43	moderate
26.55	moderate
33.49	moderate
17.61	moderate
15.23	moderate
22.76	moderate
35.74	moderate
35.15	moderate
20.83	moderate
52.02	moderate
27.67	moderate
23.38	moderate
27.53	moderate
11.07	moderate
49.35	moderate
18.58	moderate
29.43	moderate
27.58	moderate
27.99	moderate
31.29	moderate
17.01	moderate
26.8	moderate
23.63	moderate
24.86	moderate
14.52	moderate
20.8	moderate
37.57	moderate
21.85	moderate
26.87	moderate
21.05	moderate
20.55	moderate
17.53	moderate
21.85	moderate
31.36	moderate
42.15	moderate
24.66	moderate
43.5	moderate
15.62	moderate
43.16	moderate
19.36	moderate
20.63	moderate
34.85	moderate
29.96	moderate
29.91	moderate
22.4	moderate
69.38	moderate
18.8	moderate
35.81	moderate
23.3	moderate
42.16	moderate
22.24	moderate
31.57	moderate
42.25	moderate
29.61	moderate
25.83	moderate
18.64	moderate
18.52	moderate
12.79	moderate
20.66	moderate
99.82	moderate
46.2	moderate
22.67	moderate
20.19	moderate
96.12	moderate
25.46	moderate
30.83	moderate
15.28	moderate
34.86	moderate
47.15	moderate
22.12	moderate
10.72	moderate
92.78	moderate
38.57	moderate
66.85	moderate
22.15	moderate
46.04	moderate
22.59	moderate
15.44	moderate
10.29	moderate
22.38	moderate
19.22	moderate
22.53	moderate
20.64	moderate
21.58	moderate
93.46	moderate
46.54	moderate
49.47	moderate
28.43	moderate
94.26	moderate
36.1	moderate
59.77	moderate
17.95	moderate
23.19	moderate
50.47	moderate
32.04	moderate
17.77	moderate
36.25	moderate
14.93	moderate
51.65	moderate
25.29	moderate
25.63	moderate
12.88	moderate
80.83	moderate
25.17	moderate
45.21	moderate
18.14	moderate
17.04	moderate
43.29	moderate
21.88	moderate
18.83	moderate
9.21	moderate
80.08	moderate
49.77	moderate
17.97	moderate
20.73	moderate
42.94	moderate
39.56	none
22.09	none
60.79	none
15.16	none
22.92	none
36.13	none
16.98	none
25.92	none
23.3	none
19.2	none
35.07	none
46.71	none
42.46	none
38.91	none
27.07	none
20.5	none
21.49	none
22.8	none
74.19	none
26.35	none
24.66	none
14.55	none
46.83	none
75.99	none
14.63	none
42.64	none
24.62	none
43.56	none
20.82	none
38.86	none
20.71	none
65.73	none
24.02	none
14.43	none
14.24	none
15.2	none
28.99	none
22.34	none
37.61	none
24.58	none
22.12	none
18.47	none
26.85	none
23.35	none
29.32	none
21.39	none
13.02	none
25.46	none
18.62	none
14.85	none
22.72	none
17.58	none
19.34	none
45.63	moderate
21.29	moderate
40.65	moderate
23.37	moderate
26.46	moderate
32.73	moderate
22.68	moderate
23.13	moderate
12.37	moderate
30.76	moderate
23.68	moderate
137.85	moderate
17.18	moderate
35.32	moderate
26.74	moderate
20.67	moderate
45.49	moderate
46.52	moderate
20.73	moderate
35.43	moderate
24.04	moderate
159.14	moderate
27.9	moderate
39.04	moderate
14.84	moderate
17.04	moderate
22.93	moderate
20.34	moderate
17.9	moderate
40.71	moderate
14.99	moderate
29.56	moderate
33.7	moderate
18.03	moderate
18	moderate
46.28	moderate
16.37	moderate
12	moderate
19.99	moderate
50.07	moderate
17.48	moderate
38.89	moderate
23.23	moderate
21.02	none
22.4	none
26.52	none
16.35	none
15.66	none
27.54	none
32.66	none
33.61	none
32.29	none
17.94	none
22.8	none
15.82	none
37.16	none
25	none
63.55	none
21.39	none
20.38	none
18.95	none
11.39	none
17.87	none
39.89	none
36.1	none
34.35	none
31.11	none
68.31	none
26.64	none
16.46	none
55.71	none
33.84	none
41.38	none
43.51	none
19.08	none
54.08	none
12.35	none
26.49	none
17.64	none
23.96	none
26.77	none
17.5	none
18	none
18.47	none
15.72	none
39.19	none
35.89	none
29.27	none
14.01	none
18.41	none
15.79	none
34.48	none
49.93	moderate
41.29	moderate
18.27	moderate
66.78	moderate
80.71	moderate
38	moderate
15.72	moderate
27.1	moderate
18.33	moderate
20.02	moderate
40.88	moderate
28.56	moderate
31.07	moderate
25.36	moderate
32.03	moderate
30.41	moderate
51.01	moderate
22.38	moderate
28.27	moderate
14.92	moderate
26.88	moderate
37.1	moderate
9.35	moderate
70.57	moderate
57.7	moderate
10.84	moderate
20.52	moderate
13.39	moderate
35.06	moderate
23.13	moderate
31.93	moderate
10.08	moderate
25.21	moderate
26.42	moderate
24.13	moderate
27.11	moderate
20.73	moderate
40.47	moderate
16.74	moderate
29.31	moderate
20.16	moderate
30.85	moderate
15.31	moderate
26.75	moderate
22.38	moderate
34.59	moderate
28.95	moderate
20.75	moderate
26.22	moderate
15.44	moderate
21.92	moderate
27.02	moderate
31.69	moderate
23.08	moderate
19.06	moderate
30.08	moderate
32.16	moderate
26.98	moderate
22.51	moderate
36.38	moderate
33.89	moderate
31.69	moderate
25.68	moderate
26.5	moderate
35.84	moderate
25.06	moderate
22.84	moderate
27	moderate
40.28	moderate
19.27	moderate
24.56	moderate
21.29	moderate
25.65	moderate
[truncated: 6,014 more rows]

## Sheet: PanelB
artery_diameters_lumen	arteriosclerosis_scored
25.04	moderate
85.6	moderate
26.95	moderate
60.42	moderate
32.96	moderate
40.49	moderate
34.98	moderate
49.64	moderate
18.99	moderate
35.44	moderate
75.97	moderate
34.82	moderate
57.99	moderate
16.66	none
24.28	none
31.76	none
26.19	none
4.91	none
22.93	none
21.59	none
30.14	none
27.11	none
19.7	none
6.22	none
21.18	none
49.93	none
22.33	none
105.26	none
13.25	none
51.36	none
27.98	none
37.82	none
18.56	none
57.51	none
47.93	none
27.31	none
25.39	none
37.2	none
80.48	none
56.04	none
19.97	none
47.84	none
4.72	none
24.73	none
22.27	none
9.17	none
17.06	none
106.18	none
67.75	none
66.33	none
15.39	none
34.26	none
62.12	none
27.73	none
53.95	none
38.98	none
36.42	none
34.24	none
38.73	none
46.77	none
49.39	none
34.84	none
37.4	none
51.93	none
60.32	none
47.21	none
60.33	none
39.12	severe
35.92	severe
8.79	severe
29.38	severe
59.57	severe
42.08	severe
82.03	severe
26.03	severe
60.33	severe
58.08	severe
48.56	severe
18.42	severe
46.27	severe
45.94	severe
17.17	severe
13.49	severe
8.64	severe
47.62	severe
50.55	severe
49.53	severe
58.92	severe
16.7	severe
50.92	severe
25.66	severe
27.95	severe
36.8	severe
59.61	severe
86.54	severe
28.69	severe
38.63	severe
72.64	severe
21.58	severe
16.98	severe
39.21	severe
88.09	severe
11.52	severe
17.34	severe
30.5	severe
38.7	severe
17.07	severe
31.02	severe
31.81	severe
33.55	severe
51.14	severe
23.29	severe
64.62	severe
49.5	severe
45.79	severe
3.37	severe
44.13	severe
9.54	moderate
19.6	moderate
78.15	moderate
16.68	moderate
31.46	moderate
7.89	moderate
26.88	moderate
8.12	moderate
51.03	moderate
54.96	moderate
16.98	moderate
31.98	moderate
13.35	moderate
25.71	moderate
52.49	moderate
23.21	moderate
9.59	moderate
24.88	moderate
58.31	moderate
2.7	moderate
15.57	moderate
77.85	moderate
9.37	moderate
15.57	moderate
7.87	moderate
19.93	moderate
22.46	moderate
13.35	moderate
56.91	moderate
6.88	moderate
81	moderate
33.05	none
46.77	none
49.61	none
19.84	none
34.26	none
37.77	none
35.92	none
36.15	none
32.62	none
54.23	none
11.47	none
29.81	none
30.05	none
52.48	none
33.86	none
90.58	none
24.1	none
33.54	none
33.07	none
29.67	none
28.63	none
8.58	none
26.88	none
32.05	none
33.89	none
30.82	none
23.26	none
42.25	none
29.56	none
8.12	none
54.44	none
43.02	none
40.75	moderate
4.77	moderate
47.38	moderate
41.01	moderate
39.28	moderate
42.01	moderate
23.53	none
110.2	none
57.91	none
27.46	none
93.11	none
27.05	none
44.92	none
110.49	none
57.47	none
32.65	none
25.63	none
57.2	none
98.85	none
18.26	none
34.81	none
27.81	none
37.17	none
25.2	none
29.31	none
48.84	none
52.47	none
38.75	none
32.55	none
30.11	none
17.19	none
16.98	none
23.29	none
29.31	none
16.98	none
19.92	none
18.22	none
31.99	none
38.5	none
6.22	none
21.68	none
12.01	none
15.92	none
21.11	none
24.07	none
21.79	none
56.94	none
21.72	none
26.57	none
46.71	none
18.21	none
19.6	none
38.45	none
18.65	none
47.93	none
17.51	none
99.21	none
5.76	none
4.52	none
33.87	none
22.25	none
36.26	none
22.93	none
42.06	none
10.12	none
98.08	none
45.55	none
23.95	none
32.38	none
2.78	none
10.27	none
21.11	none
41.06	none
23.56	none
67.66	none
8.87	none
3.37	none
12.16	none
21.94	none
30.88	none
10.53	none
54.64	none
15.38	none
8.77	none
35.5	none
34.4	none
34.53	none
6.94	none
38.91	none
16.53	none
47.35	none
34.1	none
51.58	none
34.72	none
16.21	none
38.01	none
26.03	none
5.27	none
5.27	none
31.18	none
6.07	none
39.9	none
24.28	none
18.22	none
37.82	none
114.83	none
14.34	severe
38.26	severe
37.09	severe
18.65	severe
18.12	severe
37.39	severe
15.74	severe
35.21	severe
30.76	severe
31.7	severe
16.09	severe
32.96	severe
31.49	severe
18.88	severe
40.43	severe
10.03	severe
27.66	severe
19.6	severe
31.76	severe
10.49	severe
31.99	severe
24.73	severe
24.07	severe
24.61	severe
23.29	none
78.76	none
46.85	none
70.81	none
86.33	none
41.41	none
62.44	none
133.03	none
23.72	none
29.87	none
21	none
66.13	none
13.35	none
38.61	none
24.1	none
2.13	none
9.07	none
39.28	none
63.42	none
39.84	none
5.56	none
12.67	none
41.88	none
21.51	none
27.19	none
10.87	none
10.79	none
61.18	none
15.87	none
29.96	none
23.41	none
14.08	none
49.6	none
44.71	none
31.21	none
16.21	none
10.21	none
60.79	none
55.03	none
5.14	none
51.05	none
25.63	none
25.59	none
18.93	none
21.62	none
52.73	none
8.09	none
41.93	none
26.38	none
10.14	none
41.01	none
29.44	none
16.98	none
20.23	none
21.52	none
19.31	none
6.74	none
41.11	none
23.28	none
34.12	none
71.02	none
24.74	none
18.9	none
20.23	none
5.44	none
5.4	severe
6.07	severe
6.68	severe
5.76	severe
28.05	severe
11.54	severe
7.45	severe
16.19	severe
17.06	severe
12.31	severe
5.44	severe
7.42	severe
13.25	severe
23.72	severe
13.84	severe
9.73	severe
27.05	severe
13.28	severe
20.92	severe
9.54	severe
2.02	none
43.44	none
6.74	none
61.61	none
15.79	none
36.15	none
17.53	none
5.14	moderate
30.47	moderate
14.29	moderate
10.47	moderate
26.34	moderate
5.56	moderate
46.23	moderate
18.12	moderate
28.17	moderate
27.45	moderate
22.93	moderate
83.04	moderate
17.06	moderate
20.33	moderate
31.09	moderate
32.17	moderate
60.99	moderate
25.77	moderate
7.54	moderate
24.87	moderate
49.2	moderate
31.49	moderate
33.07	moderate
24.87	moderate
83.92	moderate
29.01	moderate
26.72	moderate
58	moderate
34.99	none
59.75	none
9.66	none
30.54	none
22.05	none
60.84	none
45.19	none
19.57	none
68.68	none
10.27	none
52.53	none
54.5	none
39.28	none
12.44	severe
13.44	severe
15.74	severe
10.27	severe
11.47	severe
13.49	severe
20.92	severe
23.02	severe
13.39	severe
10.56	severe
15.69	severe
16.9	severe
14.43	severe
14.16	severe
12.83	severe
18.99	severe
18.12	severe
15.53	severe
18.65	severe
20.98	severe
18.41	none
9	none
19.46	none
24.73	none
21.07	none
28.31	none
11.64	none
12.14	none
34.82	none
18.35	none
29.09	none
31.38	none
32.65	none
29.18	none
34.42	none
29.5	moderate
16.41	moderate
60.76	moderate
26.34	moderate
6.4	moderate
51.05	moderate
20.02	moderate
37.79	moderate
17.5	moderate
34.08	moderate
30.82	moderate
28.69	moderate
26.99	moderate
51.88	moderate
61.43	moderate
41.99	moderate
49.79	moderate
37.82	moderate
16.86	moderate
25.04	moderate
37.31	moderate
74.33	moderate
23.61	moderate
26.27	moderate
15.53	moderate
56.61	moderate
47.66	moderate
26.54	moderate
41.14	moderate
33.38	moderate
37.21	moderate
20.12	moderate
21.68	moderate
58.24	moderate
26.71	moderate
53.76	moderate
8.77	moderate
60.66	moderate
108.72	moderate
31.6	moderate
56.77	moderate
58.19	moderate
17.7	moderate
35.34	moderate
31.03	moderate
22.93	moderate
21.59	moderate
18.41	moderate
8.09	moderate
30.5	moderate
26.27	moderate
24.95	moderate
47.19	moderate
44.42	moderate
17.82	moderate
25.95	moderate
12.96	moderate
24.73	moderate
39.12	moderate
28.24	moderate
41.9	moderate
38.45	moderate
36.32	moderate
28.37	moderate
10.49	moderate
34.5	moderate
23.28	moderate
18.16	moderate
28.63	moderate
29.86	moderate
40.48	moderate
31.98	none
17.55	none
18.74	none
59.26	none
6.22	none
64.62	none
16.91	none
12.8	none
20.23	none
29.13	none
24.88	none
17.23	none
30.3	none
14.79	none
29.22	none
33.07	none
48.56	none
6.88	none
53.43	none
30.36	none
15.8	none
11.47	none
18.93	none
18.16	none
31.24	none
12.21	none
35.9	none
27.31	none
9.05	none
39.1	none
3.02	none
40.07	none
10.79	none
5.72	none
16.33	none
22.27	none
15.8	none
14.42	none
9.73	none
25.42	none
15.73	none
25.63	none
18.52	none
23.09	none
43.02	none
8.12	none
25.81	none
34.72	none
20.23	none
17.51	none
30.31	none
18.16	none
4.72	none
23.6	none
25.04	none
9	none
5.56	none
13.57	none
27.39	none
28.62	none
22.3	none
22.42	none
43.15	none
27.95	none
31.02	none
23.86	none
5.14	none
4.72	none
34.4	none
45.65	none
48.46	none
30.3	none
16.86	none
22.51	none
27.53	none
66.69	none
44.66	none
45.09	none
11.52	none
38.63	none
33.27	none
45.69	none
16.98	none
11.22	none
26.54	none
49.47	none
42.25	none
67.13	none
36.32	none
50.73	none
40.97	none
27.09	none
16.66	none
33.21	none
35.64	none
4.77	none
39.14	none
23.72	none
7.26	none
5.4	none
44.51	none
15.51	none
46.71	none
43.76	none
37.25	none
27.31	moderate
25.1	moderate
50.73	moderate
47.6	moderate
29.28	moderate
15.08	moderate
17.51	moderate
23.21	moderate
27.45	moderate
37.09	moderate
27.73	moderate
51.54	moderate
28.65	none
43.16	none
39.88	none
17.19	none
23.21	none
61.83	none
24.32	none
45.87	none
51.62	none
48.22	none
41.55	none
46.14	none
28.33	none
50.2	none
85.65	moderate
63.04	moderate
77.96	moderate
91.66	moderate
74.91	moderate
3.93	moderate
33.72	moderate
26.19	moderate
31.14	moderate
5.14	moderate
82.41	moderate
57.71	moderate
25.75	moderate
21.59	moderate
20.51	moderate
22.33	moderate
16.59	moderate
14.79	moderate
29.74	moderate
33.32	moderate
35.07	moderate
17.59	moderate
16.75	moderate
17.07	moderate
3.93	moderate
22.51	moderate
44.99	moderate
18.32	moderate
9.44	moderate
32.44	moderate
36.26	moderate
24.55	moderate
17.19	moderate
17.34	moderate
14.43	moderate
17.29	moderate
12.88	moderate
12.6	moderate
26.77	moderate
27.45	moderate
31.98	moderate
32.55	moderate
15.69	moderate
39.33	moderate
30.62	moderate
17.7	moderate
48.64	moderate
21.58	moderate
50.2	moderate
22.62	moderate
12.14	moderate
25.45	moderate
29.38	moderate
10.27	moderate
31.81	moderate
8.58	moderate
11.8	moderate
22.26	moderate
43.97	moderate
33.89	moderate
29.58	moderate
33.27	moderate
21.96	none
31.02	none
20.33	none
38.92	none
24.52	none
35.21	none
9.54	none
19.42	none
25.59	none
33.07	none
20.95	none
32.48	none
20.78	none
16.66	none
30.94	none
19.6	none
15.53	none
19.42	none
12.67	none
4.1	none
40.31	none
26.03	none
32.55	none
65.72	none
51.58	none
21	none
21.62	none
56.3	none
2.78	none
27.22	none
43.68	none
9.47	none
26.24	none
17.65	none
89.68	none
20.91	none
19.66	none
12.44	none
90.37	none
46.93	none
10.03	none
40.58	none
71.06	moderate
14.93	moderate
59.25	moderate
21.68	moderate
57.87	moderate
7.54	moderate
13.49	moderate
18.1	moderate
58.41	moderate
29.77	moderate
45.73	moderate
57.14	moderate
32.99	moderate
16.3	moderate
19.08	moderate
33.4	moderate
17.06	moderate
16.86	moderate
85.68	moderate
7.17	moderate
24.95	moderate
14.03	moderate
8.15	moderate
93.27	moderate
51.06	moderate
20.23	moderate
11.47	moderate
18.99	moderate
13.28	moderate
19.31	moderate
9.39	moderate
16.24	moderate
105.56	moderate
13.49	moderate
52.98	moderate
13.09	moderate
45.86	moderate
18.21	moderate
46.79	moderate
95.59	moderate
22.27	moderate
8.58	moderate
12.38	moderate
27.13	moderate
10.32	moderate
8.79	moderate
22.45	moderate
6.22	moderate
48.56	moderate
14.31	moderate
37.92	moderate
4.77	moderate
27.65	moderate
31.7	moderate
18.16	moderate
57.8	moderate
27.88	moderate
45.31	moderate
111.97	moderate
52.87	moderate
121.02	moderate
5.4	moderate
53.33	moderate
22.02	moderate
23.95	moderate
26.31	moderate
30.76	moderate
64.07	moderate
26.05	moderate
110.62	moderate
38.31	moderate
50.51	moderate
34.34	moderate
43.34	moderate
35.39	none
43.61	none
28.16	none
43.97	none
25.81	none
41.02	none
59.72	none
15.8	none
46.27	none
65.78	none
14.16	none
22.34	none
48.63	none
36.32	none
22.66	none
23.84	none
98.44	none
15.51	none
8.87	none
37.73	none
35.07	none
14.31	none
22.42	none
98.31	none
32.32	none
3.37	none
15.69	none
32.27	none
48.26	none
10.14	none
18.21	none
37.57	none
7.87	none
6.11	none
11.78	none
16.24	none
9.73	none
14.03	none
19.6	none
13.89	none
16.46	none
10.32	none
5.14	none
10.12	none
20.63	none
12.72	none
27.52	none
36.72	none
31.18	none
13.49	none
12.01	none
2.02	none
46.61	moderate
34.02	moderate
29.44	moderate
12.8	moderate
44.83	moderate
19.18	moderate
46.77	moderate
28.37	moderate
14.16	moderate
14.84	moderate
10.56	moderate
14.34	moderate
33.21	moderate
17.29	moderate
35.48	moderate
27.14	moderate
15.38	moderate
7.42	moderate
16.98	moderate
49.1	moderate
38.12	moderate
37.77	moderate
22.9	moderate
27.11	moderate
38.65	moderate
35.99	moderate
26.54	moderate
38.61	moderate
20.23	moderate
47.7	moderate
39.33	moderate
71.42	moderate
11.8	moderate
24.55	moderate
31.03	moderate
28.14	moderate
38.18	none
6.88	none
12.44	none
15.8	none
18.15	none
13.49	none
16.42	none
26.75	none
19.6	none
21.17	none
10.66	none
16.21	none
19.7	none
33.29	none
9.66	none
35.36	none
13.66	none
12.97	none
5.27	none
8.45	none
7.45	none
34.61	none
34.82	none
16.42	none
30.05	none
21.33	none
16.21	none
11.48	none
7.54	none
27.14	moderate
13.09	moderate
20.69	moderate
16.19	moderate
12.4	moderate
7.45	moderate
16.9	moderate
3.93	moderate
24.44	moderate
21.75	moderate
4.32	moderate
13.28	moderate
29.71	moderate
26.5	moderate
11.48	moderate
17.65	moderate
15.38	moderate
19.6	moderate
31.03	moderate
10.29	moderate
10.12	moderate
21.94	moderate
10.03	moderate
20.94	moderate
4.72	moderate
10.27	moderate
10.27	moderate
5.14	moderate
22.27	moderate
24.73	moderate
8.87	moderate
10.53	moderate
34.55	moderate
11.12	moderate
7.04	moderate
8.58	moderate
20.54	moderate
12.06	moderate
9.96	moderate
4.52	moderate
6.68	moderate
3.44	moderate
14.73	moderate
14.59	moderate
28.97	moderate
6.74	moderate
14.48	moderate
26.44	moderate
6.74	moderate
19.08	moderate
14.23	moderate
18.1	moderate
35.97	moderate
9.82	moderate
11.78	moderate
20.91	moderate
24.87	moderate
9.66	moderate
7.17	moderate
11.78	moderate
20.03	moderate
22.9	moderate
10.14	moderate
15.38	moderate
14.93	moderate
18.1	moderate
37.34	moderate
10.66	moderate
12.14	moderate
13.76	moderate
28.07	moderate
14.48	moderate
6.22	moderate
14.85	moderate
27.98	moderate
9.96	moderate
13.64	moderate
12.4	moderate
15.64	moderate
14.79	moderate
6.11	moderate
24.95	moderate
15.08	moderate
9.54	moderate
5.4	moderate
9.39	moderate
5.14	moderate
13.49	moderate
12.14	moderate
3.44	moderate
14.59	moderate
13.9	moderate
21.18	moderate
36.5	moderate
33.11	moderate
20.95	moderate
13.89	moderate
29.87	moderate
20.21	moderate
14.9	moderate
37.25	moderate
27.55	moderate
20.91	none
11.47	none
17.53	none
24.36	none
21.96	none
20.23	none
23.38	none
11.48	none
27.33	none
42.25	none
29.09	moderate
46.61	moderate
49.97	moderate
3.37	moderate
7.54	moderate
11.48	moderate
20.92	moderate
10.32	moderate
7.69	moderate
64.5	moderate
23.9	moderate
35.74	moderate
90.68	moderate
43.25	moderate
36.9	moderate
52.91	moderate
38.31	moderate
47.62	moderate
44.38	moderate
45.86	moderate
62.06	moderate
14.73	moderate
27.31	moderate
52.28	moderate
37.98	moderate
28.07	moderate
7.04	moderate
27.39	moderate
29.03	moderate
4.77	moderate
38.63	moderate
39.24	moderate
10.21	moderate
27.13	moderate
7.42	moderate
37.09	moderate
28.72	moderate
45.24	moderate
26.98	moderate
21.33	moderate
21.12	moderate
24.18	moderate
15.22	moderate
29	moderate
21.52	moderate
30.94	moderate
21.94	moderate
24.76	moderate
32.89	moderate
35.05	moderate
40.12	moderate
40.07	moderate
46.5	none
14.81	none
67.24	none
49.51	none
32.85	none
23.9	none
23.61	none
19.46	none
35.77	none
48.63	none
17.7	none
23.23	none
27.68	none
29.31	none
18.52	none
43.77	none
46.14	none
40.97	none
46.77	none
21.55	none
8.77	none
49.74	none
26.68	none
41.29	none
26.3	none
19.66	none
49.27	none
52.82	none
9.66	none
27.65	none
36.37	none
14.97	none
75.73	none
23.92	none
16.66	moderate
37.46	moderate
14.9	moderate
111.23	moderate
16.21	moderate
18.21	moderate
21.43	moderate
49.91	moderate
16.86	moderate
26.52	moderate
24.73	moderate
24.55	moderate
28.16	moderate
31.07	moderate
94.31	none
44.53	none
43.4	none
55.61	none
39.68	none
96.84	none
39.72	none
46.85	none
19.66	none
42.47	none
36.24	none
49.62	none
52.71	none
40.52	none
29.38	none
45.87	none
37.14	none
41.02	none
84.35	none
45.31	none
41.55	none
41.99	none
38.98	none
50.11	none
37.92	none
87.27	none
22.51	severe
25.53	severe
9.82	severe
6.74	severe
26.5	severe
24.36	severe
20.51	severe
26.34	severe
33.73	severe
24.02	severe
24.29	severe
27.39	severe
32.91	severe
27.98	severe
24.44	severe
34.82	severe
36.26	severe
27.33	severe
28.07	severe
24.32	severe
17.65	none
60.87	none
31.95	none
54.6	none
24.51	none
18.7	none
31.99	none
24.32	none
27.73	none
72.73	none
25.32	none
23.23	none
59.69	none
24.95	none
30.71	none
21.18	none
38.44	none
16.7	none
70.15	none
30.54	none
24.74	none
65.98	none
29.01	none
33.71	none
17.19	none
33.72	none
59.75	none
41.8	none
16.53	none
38.45	none
46.92	none
46.26	none
30.31	none
47.27	none
34.02	none
25.28	none
22.94	none
27.13	none
29.5	none
10.79	none
33.21	none
13.89	moderate
24.95	moderate
16.2	moderate
5.72	moderate
15.38	moderate
39.12	moderate
35.29	moderate
17.7	moderate
20.51	moderate
22.89	moderate
6.64	moderate
6.36	moderate
20.95	moderate
14.16	moderate
4.05	moderate
31.24	moderate
33.29	moderate
48.35	moderate
40.75	moderate
45.19	none
26.68	none
5.44	none
22.46	none
23.56	none
7.17	none
38.7	none
24.45	none
50.35	none
63.18	none
72.77	none
28.33	none
75.81	none
29.87	none
36.5	none
43.42	none
31.29	none
23.76	none
53.13	none
62.47	none
14.84	none
36.42	none
29.67	none
35.9	none
26.19	none
36.42	none
19.74	none
37.92	none
31.38	none
18.9	moderate
15.41	moderate
29.57	moderate
5.8	moderate
41.6	moderate
38.65	moderate
30.36	moderate
45.47	moderate
59.7	moderate
28.11	moderate
33.6	moderate
23.95	moderate
18.21	moderate
38.26	moderate
11.78	moderate
29.63	moderate
30.31	moderate
31.6	moderate
3.63	moderate
20.29	moderate
13.49	moderate
20.05	moderate
26.03	moderate
9.66	moderate
26.98	moderate
5.76	moderate
32.94	moderate
23.61	moderate
6.22	moderate
14.23	moderate
10.14	moderate
41.45	moderate
40.06	moderate
35.5	moderate
27.55	moderate
28.76	moderate
126.13	moderate
7.89	moderate
20.41	moderate
39.12	moderate
22.02	moderate
36.26	moderate
19.29	moderate
24.18	moderate
35.59	moderate
22.75	moderate
58.27	none
34.13	none
14.16	none
23.56	none
2.78	none
40.16	none
28.33	none
49.35	none
22.51	none
14.85	none
5.8	none
14.97	none
65.34	none
15.64	none
64.72	none
3.02	none
54.83	none
43.61	none
45.27	none
40.52	none
40.07	none
23.37	none
5.44	none
69.79	none
35.85	none
21.33	none
21.07	none
30.16	none
40.49	none
24.8	none
51.26	none
31.35	none
28.81	none
36.42	none
23.07	none
53.99	none
29.07	none
35.9	severe
22.89	severe
15.57	severe
18.26	severe
67.53	severe
65.85	severe
42.08	severe
30.11	severe
12.16	severe
17.07	severe
47.21	severe
43.4	severe
8.12	moderate
15.39	moderate
16.91	moderate
24.37	moderate
19.6	moderate
20.23	moderate
18.16	moderate
9.07	moderate
19.56	moderate
17.96	moderate
20.63	moderate
29.26	moderate
25.75	moderate
12.44	moderate
9.66	moderate
19.45	moderate
23.6	moderate
8.79	moderate
44.35	moderate
22.09	moderate
17.07	moderate
23.6	moderate
15.51	moderate
21.51	moderate
14.18	moderate
48.23	moderate
20.23	moderate
2.43	moderate
14.29	moderate
11.48	moderate
24.8	moderate
16.46	moderate
16.31	moderate
19.32	moderate
9.37	moderate
5.4	moderate
8.58	moderate
13.09	moderate
9.17	moderate
12.97	moderate
24.36	moderate
25.63	moderate
10.21	moderate
22.82	moderate
35.59	moderate
6.22	moderate
5.4	moderate
11.93	moderate
14.08	moderate
20.51	moderate
20.95	moderate
32.6	moderate
19.17	moderate
17.19	moderate
72.01	moderate
44.21	moderate
42.27	moderate
16.31	moderate
18.41	moderate
20.12	moderate
48.15	moderate
15.26	moderate
22.51	moderate
31.78	moderate
10.32	moderate
34.4	moderate
16.3	moderate
8.79	moderate
26.06	moderate
24.73	moderate
24.44	moderate
42.08	moderate
30.77	moderate
40.15	moderate
16.87	moderate
22.67	moderate
20.29	moderate
8.77	moderate
9.54	moderate
33.92	moderate
39.69	moderate
37.21	moderate
75.42	moderate
57.72	moderate
17.17	moderate
23.64	moderate
32.32	moderate
76.23	moderate
57.26	moderate
17.53	moderate
18.26	moderate
19.45	moderate
7.42	moderate
17.86	moderate
11.47	moderate
27.68	moderate
32.48	moderate
39.28	moderate
39.1	moderate
6.68	moderate
32.63	moderate
23.6	moderate
16.53	moderate
70.14	moderate
56.47	moderate
11.31	moderate
19.31	moderate
19.7	moderate
6.78	moderate
45.47	moderate
10.47	moderate
18.41	moderate
26.68	moderate
12.96	moderate
4.27	moderate
26.44	moderate
10.32	moderate
48.41	moderate
29	moderate
70.33	moderate
16.19	moderate
35.07	moderate
9.73	moderate
15.51	moderate
2.7	moderate
23.23	moderate
57.51	moderate
13.39	moderate
22.26	moderate
39.4	moderate
52.38	moderate
19.85	moderate
2.13	moderate
30.82	moderate
28.46	moderate
36.32	moderate
33.38	moderate
12.4	moderate
21.96	moderate
34.4	moderate
33.31	moderate
16.59	moderate
17.51	moderate
19.7	moderate
43.21	moderate
19.6	moderate
17.53	moderate
21.96	moderate
3.37	moderate
27.65	moderate
18.9	moderate
28.36	moderate
14.97	moderate
26.85	moderate
26.75	moderate
6.94	moderate
21	moderate
19.56	moderate
24.73	moderate
8.77	moderate
4.77	moderate
6.78	moderate
28.58	moderate
19.64	moderate
31.47	moderate
24.07	moderate
34.12	moderate
27.73	moderate
61.74	moderate
43.97	moderate
10.79	moderate
27.51	moderate
61.07	moderate
20.78	moderate
21.59	moderate
21.79	moderate
15.38	moderate
30.48	moderate
9.05	moderate
33.57	moderate
75.68	moderate
18.22	moderate
80.42	moderate
9.66	moderate
56.1	moderate
7.87	moderate
35.48	moderate
36.8	moderate
20.51	moderate
21.96	moderate
7.42	moderate
19.84	moderate
25.64	moderate
59.35	moderate
49.23	moderate
26.31	moderate
13.9	moderate
76.79	moderate
12.21	moderate
70.28	moderate
16.86	moderate
9.07	moderate
19.1	moderate
23.84	moderate
18.15	moderate
26.34	moderate
35.85	moderate
46.45	moderate
31.03	moderate
12.16	moderate
42.49	moderate
106.66	moderate
33.72	moderate
73.31	moderate
14.93	moderate
16.24	moderate
50.98	moderate
34.61	moderate
18.99	moderate
35.85	moderate
110.95	moderate
27.65	moderate
16.59	moderate
37.39	moderate
78.57	moderate
14.23	none
51.53	none
34.72	none
14.93	none
4.52	none
28.18	none
11.8	none
6.07	none
12.16	none
6.22	none
8.58	none
4.52	none
12.16	none
7.89	none
10.03	none
10.12	none
4.72	none
13.09	none
15.16	none
40.47	none
22.26	none
11.54	none
38.82	none
23.92	none
17.53	none
19.6	none
48.14	none
21.18	none
95.33	none
16.2	none
50.78	none
27.39	none
34.55	none
21.58	none
35.3	none
73.78	none
58.89	none
99.62	none
4.72	none
9.44	none
14.42	none
10.87	none
8.53	none
8.45	none
9.82	none
29.01	none
13.51	none
32.37	none
25.04	none
23.23	none
34.47	none
24.37	none
87.93	moderate
26.58	moderate
36.67	moderate
29.61	moderate
21.96	moderate
37.77	moderate
12.97	moderate
55.2	moderate
26.88	moderate
12.97	moderate
8.45	moderate
138.84	moderate
16.2	moderate
69.28	moderate
19.74	moderate
19.6	moderate
27.05	moderate
67.53	moderate
26.75	moderate
8.53	moderate
4.05	moderate
79.28	moderate
54.31	moderate
22.67	moderate
32.69	moderate
33.78	moderate
52.26	moderate
26.02	moderate
23.49	moderate
24.61	moderate
41.28	moderate
37.09	moderate
18.79	moderate
21.33	moderate
84.25	moderate
22.82	moderate
26.77	moderate
18.7	moderate
87.33	moderate
17.53	moderate
6.03	moderate
11.95	moderate
39.58	none
48.81	none
37.82	none
57.8	none
37.48	none
24.87	none
25.04	none
4.86	none
21.17	none
46.4	none
42.96	none
66.17	none
69.02	none
80.58	none
64.2	none
21.96	none
39.1	none
57.14	none
31.95	none
34.37	none
40.67	none
5.44	none
6.07	none
26.88	none
45.49	none
35.33	none
8.77	none
29.03	none
15.08	none
47.27	none
21.59	none
5.8	none
38.35	none
48.63	none
47.29	none
122.97	none
35.64	none
19.31	none
59.57	none
40.87	none
57.75	none
5.14	none
16.31	none
45.19	none
17.23	none
44.49	none
18.6	none
42.45	moderate
14.79	moderate
21.72	moderate
11.47	moderate
39.93	moderate
20.78	moderate
60.66	moderate
18.79	moderate
14.53	moderate
48.47	moderate
4.1	moderate
30.29	moderate
4.72	moderate
38.49	moderate
21.62	moderate
29.28	moderate
36.64	moderate
34.1	moderate
17.65	moderate
36.84	moderate
53.13	moderate
78.19	moderate
97.69	moderate
28.45	moderate
10.79	moderate
31.21	moderate
21.59	moderate
11.22	moderate
22.18	moderate
37.1	moderate
5.72	moderate
9.66	moderate
17.74	moderate
12.97	moderate
13.35	moderate
24.32	moderate
24.8	moderate
18.16	moderate
10.66	moderate
35	moderate
30.08	moderate
2.02	moderate
9.73	moderate
35.07	moderate
27.09	moderate
32.78	moderate
11.54	moderate
26.98	moderate
18.16	moderate
5.44	moderate
17.55	moderate
4.52	moderate
18.75	moderate
34.82	moderate
10.81	moderate
14.97	moderate
10.66	moderate
5.72	moderate
16.3	moderate
21.08	moderate
7.63	moderate
4.72	moderate
10.29	moderate
28.36	moderate
21.11	moderate
14.29	moderate
32.17	moderate
37.82	moderate
13.76	moderate
9.44	moderate
9.66	moderate
15.51	moderate
12.83	moderate
22.42	moderate
8.34	moderate
29.77	moderate
47.96	moderate
6.88	moderate
3.93	moderate
19.18	moderate
26.86	moderate
14.03	moderate
12.88	moderate
16.19	moderate
9.17	moderate
32.69	moderate
12.16	moderate
14.81	moderate
13.25	moderate
21.33	moderate
13.84	moderate
6.4	moderate
17.7	moderate
7.89	moderate
30.65	moderate
10.79	moderate
23.49	moderate
4.27	moderate
38.49	moderate
5.14	moderate
15.57	moderate
23.76	moderate
18.42	moderate
34.4	moderate
32.39	moderate
8.77	moderate
14.29	moderate
27.39	moderate
7.69	moderate
21.96	moderate
10.49	moderate
35.59	moderate
15.57	moderate
4.72	moderate
20.05	moderate
26.98	moderate
32.38	moderate
16.19	moderate
26.27	moderate
41.01	moderate
4.72	moderate
22.89	moderate
20.12	moderate
61.38	moderate
19.84	moderate
26.44	moderate
16.03	moderate
32.88	moderate
32.48	moderate
7.26	moderate
7.42	moderate
16.03	moderate
59.62	moderate
23.76	moderate
2.86	moderate
85.15	moderate
15.87	moderate
44.52	moderate
31.7	moderate
58.52	moderate
28.63	moderate
81.72	moderate
40.58	moderate
24.29	moderate
57.8	moderate
30.3	moderate
17.86	moderate
33.05	moderate
12.88	moderate
27.19	moderate
37.79	moderate
76.14	moderate
16.9	moderate
12.8	moderate
38.44	moderate
27.46	moderate
17.19	moderate
53.65	moderate
19.56	moderate
27.65	moderate
134.22	none
7.89	none
39.12	none
38.45	none
23.6	none
6.94	none
31.02	none
20.91	none
26.88	none
14.16	none
36.02	none
35.75	none
86.23	none
25.64	none
38.54	none
35.07	none
8.12	none
17.4	none
35.62	none
20.51	none
32.94	none
25.68	none
16.86	none
21.59	none
20.48	none
15.39	none
6.22	none
27.81	none
37.83	none
33.94	none
21.11	none
21.88	none
12.81	none
28.68	none
37.1	none
29.03	none
13.57	none
31.02	none
9.07	none
85.36	none
61.52	none
110.75	none
24.7	none
16.75	none
51.63	none
24.28	none
19.6	none
36.8	none
12.38	none
32.55	none
33.38	none
43.52	none
45.24	none
79.5	none
36.32	none
9	none
[truncated: 5,500 more rows]

## Sheet: PanelD
artery_diameters_wall	hypertension	cohort
23.23	yes	AC_B
51.38	yes	AC_B
24.96	yes	AC_B
25.76	yes	AC_B
21.08	yes	AC_B
46.11	yes	AC_B
46.27	yes	AC_B
29.54	yes	AC_B
53.21	yes	AC_B
15.22	yes	AC_B
21.26	yes	AC_B
25.05	yes	AC_B
16.15	yes	AC_B
14.18	yes	AC_B
59.23	yes	AC_B
66.75	yes	AC_B
28.06	yes	AC_B
20.33	yes	AC_B
27.31	yes	AC_B
18.44	yes	AC_B
57.12	yes	AC_B
99.47	yes	AC_B
12.62	yes	AC_B
18.96	yes	AC_B
30.33	yes	AC_B
30.02	yes	AC_B
19.58	yes	AC_B
15.04	yes	AC_B
94.35	yes	AC_B
36.5	yes	AC_B
53.65	yes	AC_B
16.36	yes	AC_B
15.77	yes	AC_B
22.61	yes	AC_B
29.7	yes	AC_B
47.42	yes	AC_B
84.3	yes	AC_B
28.23	yes	AC_B
36.5	yes	AC_B
28.98	yes	AC_B
37.19	yes	AC_B
12.2	yes	AC_B
99.78	yes	AC_B
15.99	yes	AC_B
85.65	yes	AC_B
28.87	yes	AC_B
19.63	yes	AC_B
26.37	yes	AC_B
44.77	no	AC_B
10.03	no	AC_B
20.38	no	AC_B
16.15	no	AC_B
24.13	no	AC_B
15.53	no	AC_B
18.36	no	AC_B
25.81	no	AC_B
21.35	no	AC_B
26.52	no	AC_B
20.97	no	AC_B
12.89	no	AC_B
18.6	no	AC_B
29.11	no	AC_B
27.88	no	AC_B
11.05	no	AC_B
16.4	no	AC_B
14.16	no	AC_B
46.74	no	AC_B
18.38	no	AC_B
9.12	no	AC_B
39.95	no	AC_B
85.12	yes	AC_B
37.58	yes	AC_B
40.02	yes	AC_B
23.29	yes	AC_B
28.97	yes	AC_B
38.05	yes	AC_B
43.6	yes	AC_B
35.79	yes	AC_B
32.28	yes	AC_B
32.45	yes	AC_B
47.62	yes	AC_B
30.44	yes	AC_B
26.85	yes	AC_B
20.63	yes	AC_B
33.08	yes	AC_B
91.92	yes	AC_B
24.31	yes	AC_B
39.45	yes	AC_B
38.4	yes	AC_B
26.02	yes	AC_B
95.45	yes	AC_B
33.36	yes	AC_B
38.77	yes	AC_B
43.51	yes	AC_B
41.54	yes	AC_B
17.63	yes	AC_B
33.03	yes	AC_B
24.7	yes	AC_B
34.42	yes	AC_B
45.31	yes	AC_B
27.61	yes	AC_B
23.41	yes	AC_B
27.73	yes	AC_B
21.96	yes	AC_B
28.57	yes	AC_B
27.7	yes	AC_B
17.44	yes	AC_B
27.85	yes	AC_B
46.96	yes	AC_B
27.91	yes	AC_B
43.87	yes	AC_B
25.03	yes	AC_B
35.5	yes	AC_B
19.84	yes	AC_B
31.32	yes	AC_B
27.81	yes	AC_B
52.3	yes	AC_B
67.38	yes	AC_B
37.32	yes	AC_B
79.02	yes	AC_B
30.31	yes	AC_B
29.28	yes	AC_B
26.29	yes	AC_B
68.53	yes	AC_B
29.35	yes	AC_B
39.47	yes	AC_B
39.98	yes	AC_B
94.75	yes	AC_B
29.08	yes	AC_B
25.3	yes	AC_B
23.64	yes	AC_B
16.81	yes	AC_B
18.93	yes	AC_B
17	yes	AC_B
22.18	yes	AC_B
19.4	no	AC_B
15.64	no	AC_B
29.3	no	AC_B
26.67	no	AC_B
19.06	no	AC_B
27.4	no	AC_B
10.38	no	AC_B
13.97	no	AC_B
18	no	AC_B
15.85	no	AC_B
16.59	yes	AC_B
29.33	yes	AC_B
34.88	yes	AC_B
21.74	yes	AC_B
22.23	yes	AC_B
23.37	yes	AC_B
20.86	yes	AC_B
21.36	yes	AC_B
21.03	yes	AC_B
28.6	yes	AC_B
25.68	no	AC_B
22.87	no	AC_B
32.7	no	AC_B
19.33	no	AC_B
26.87	no	AC_B
20.33	no	AC_B
27.66	no	AC_B
28.06	no	AC_B
26.21	no	AC_B
19.63	no	AC_B
24.85	no	AC_B
23.36	no	AC_B
25	no	AC_B
21.74	no	AC_B
15.1	no	AC_B
19.55	no	AC_B
16.38	no	AC_B
25.7	no	AC_B
26.26	no	AC_B
31.55	no	AC_B
18.41	no	AC_B
17.94	no	AC_B
16.49	no	AC_B
19.29	no	AC_B
14.41	no	AC_B
22.64	no	AC_B
37.7	no	AC_B
32.04	no	AC_B
36.89	no	AC_B
23.14	no	AC_B
78.93	no	AC_B
24.64	no	AC_B
22.69	no	AC_B
61.31	no	AC_B
36.86	no	AC_B
95.74	no	AC_B
36.54	no	AC_B
37.42	no	AC_B
18.66	no	AC_B
92.29	no	AC_B
30.32	no	AC_B
28.22	no	AC_B
27.8	no	AC_B
78.64	no	AC_B
31.39	no	AC_B
23.05	no	AC_B
15.25	no	AC_B
22.76	no	AC_B
46.4	no	AC_B
35.88	no	AC_B
20.73	no	AC_B
37.33	no	AC_B
44.16	no	AC_B
31.84	no	AC_B
17.15	no	AC_B
29.19	no	AC_B
48.74	no	AC_B
103.68	no	AC_B
26.87	no	AC_B
38.91	no	AC_B
27.82	no	AC_B
42.64	no	AC_B
58.8	no	AC_B
17.96	no	AC_B
39.52	no	AC_B
23.77	no	AC_B
23.31	no	AC_B
25.95	yes	AC_B
43.27	yes	AC_B
27.73	yes	AC_B
29.34	yes	AC_B
23.72	yes	AC_B
20.64	yes	AC_B
26.86	yes	AC_B
21.95	yes	AC_B
32.76	yes	AC_B
26.69	yes	AC_B
25.09	yes	AC_B
26.78	yes	AC_B
31.54	yes	AC_B
25.68	yes	AC_B
18.86	yes	AC_B
18.22	yes	AC_B
30.77	yes	AC_B
22.14	yes	AC_B
42.46	yes	AC_B
35.67	yes	AC_B
29.52	yes	AC_B
19.29	yes	AC_B
21.34	yes	AC_B
36.51	yes	AC_B
24.8	yes	AC_B
41.74	yes	AC_B
35.51	yes	AC_B
39.97	yes	AC_B
23.1	yes	AC_B
30.67	yes	AC_B
12.8	no	AC_B
23.05	no	AC_B
26.46	no	AC_B
27.44	no	AC_B
30.82	no	AC_B
46.93	yes	AC_B
17.87	yes	AC_B
29.16	yes	AC_B
29.51	yes	AC_B
36.93	yes	AC_B
25.67	yes	AC_B
41.18	yes	AC_B
25.61	yes	AC_B
61.94	yes	AC_B
27.05	yes	AC_B
27.74	yes	AC_B
65.26	yes	AC_B
29.27	yes	AC_B
35.66	yes	AC_B
18.75	yes	AC_B
35.99	yes	AC_B
43.28	yes	AC_B
60.23	yes	AC_B
36.87	yes	AC_B
43.12	yes	AC_B
62.46	yes	AC_B
38.01	yes	AC_B
25.61	yes	AC_B
59.19	yes	AC_B
50.66	yes	AC_B
20.36	yes	AC_B
25.63	yes	AC_B
25.51	yes	AC_B
48.81	yes	AC_B
60.68	yes	AC_B
64.01	yes	AC_B
30.03	yes	AC_B
8.94	no	AC_B
13.92	no	AC_B
54.73	no	AC_B
23.65	no	AC_B
14.02	no	AC_B
22.13	no	AC_B
34.65	no	AC_B
25.24	no	AC_B
16.6	no	AC_B
25.29	no	AC_B
37.7	no	AC_B
14.02	no	AC_B
28.34	no	AC_B
24.53	no	AC_B
23.82	no	AC_B
45.6	no	AC_B
20.77	no	AC_B
12.82	no	AC_B
32.89	no	AC_B
24.69	no	AC_B
8.85	no	AC_B
22.28	no	AC_B
20.87	no	AC_B
18.62	no	AC_B
19.31	no	AC_B
12.6	no	AC_B
27.74	no	AC_B
24.48	no	AC_B
22.3	no	AC_B
21.91	no	AC_B
25.3	no	AC_B
20.03	no	AC_B
25.55	no	AC_B
46.67	no	AC_B
24.1	no	AC_B
43.29	no	AC_B
17.03	no	AC_B
16.29	no	AC_B
30.03	no	AC_B
20.07	no	AC_B
29.3	no	AC_B
20.38	no	AC_B
25.97	no	AC_B
15.32	no	AC_B
45.61	no	AC_B
26.8	no	AC_B
17.87	no	AC_B
45.13	no	AC_B
21.69	no	AC_B
22.01	no	AC_B
21.21	no	AC_B
21.15	no	AC_B
23.29	no	AC_B
13.12	no	AC_B
22.78	yes	AC_B
16.82	yes	AC_B
17.01	yes	AC_B
17.74	yes	AC_B
18.58	yes	AC_B
11.65	yes	AC_B
16.94	yes	AC_B
24.46	yes	AC_B
27.12	yes	AC_B
20.73	yes	AC_B
17.56	yes	AC_B
20.14	yes	AC_B
30.37	yes	AC_B
31.8	yes	AC_B
36.18	yes	AC_B
37.23	yes	AC_B
18.68	yes	AC_B
36.25	yes	AC_B
26.09	yes	AC_B
36.15	yes	AC_B
32.4	yes	AC_B
36.09	yes	AC_B
32.08	yes	AC_B
35.92	yes	AC_B
19.34	yes	AC_B
29.03	yes	AC_B
19.45	yes	AC_B
39.93	yes	AC_B
36.8	yes	AC_B
32.34	yes	AC_B
35.2	yes	AC_B
27.74	yes	AC_B
18.98	yes	AC_B
33.06	no	AC_B
29.69	no	AC_B
19.07	no	AC_B
41.08	no	AC_B
23.94	no	AC_B
39.79	no	AC_B
20.38	no	AC_B
41.81	no	AC_B
20.91	no	AC_B
30.41	no	AC_B
35.84	no	AC_B
20.73	no	AC_B
38.46	no	AC_B
42.34	no	AC_B
23.29	no	AC_B
23.55	no	AC_B
22.46	no	AC_B
26.57	no	AC_B
45.15	no	AC_B
24.41	no	AC_B
26.89	no	AC_B
38	no	AC_B
37.1	no	AC_B
22.69	no	AC_B
22.46	no	AC_B
25.88	no	AC_B
25.08	no	AC_B
20.36	no	AC_B
26.08	no	AC_B
34.46	no	AC_B
23.61	yes	AC_B
28.55	yes	AC_B
24.97	yes	AC_B
28.72	yes	AC_B
43.01	yes	AC_B
19.73	yes	AC_B
18.99	yes	AC_B
20.47	yes	AC_B
23.66	yes	AC_B
19	yes	AC_B
26.72	yes	AC_B
24.88	yes	AC_B
30.56	yes	AC_B
43.18	yes	AC_B
21.65	yes	AC_B
27.6	yes	AC_B
32.39	yes	AC_B
43.64	yes	AC_B
41.7	yes	AC_B
30.13	yes	AC_B
32.82	yes	AC_B
34.17	yes	AC_B
28.16	yes	AC_B
30.23	yes	AC_B
25.17	yes	AC_B
19.89	yes	AC_B
38.91	yes	AC_B
54.32	yes	AC_B
32.88	yes	AC_B
32.19	yes	AC_B
15.5	yes	AC_B
26.09	yes	AC_B
29.63	yes	AC_B
27.29	yes	AC_B
48.5	yes	AC_B
20.1	yes	AC_B
26.83	yes	AC_B
45.27	yes	AC_B
42.64	yes	AC_B
26.22	yes	AC_B
29.21	yes	AC_B
29	yes	AC_B
27.06	yes	AC_B
30.88	yes	AC_B
24.49	yes	AC_B
46.17	yes	AC_B
51.43	yes	AC_B
22.29	yes	AC_B
31.55	yes	AC_B
25.49	yes	AC_B
30.5	yes	AC_B
27.05	yes	AC_B
16.42	yes	AC_B
47.53	yes	AC_B
26.29	yes	AC_B
21.18	yes	AC_B
10.28	yes	AC_B
17.28	yes	AC_B
24.76	yes	AC_B
50.26	yes	AC_B
9.79	yes	AC_B
14.26	yes	AC_B
17.89	yes	AC_B
22.14	yes	AC_B
17.74	no	AC_B
26.71	no	AC_B
31.81	no	AC_B
30.76	no	AC_B
30.02	no	AC_B
11.79	no	AC_B
15.14	no	AC_B
30.57	no	AC_B
15.76	no	AC_B
23.29	no	AC_B
26.91	no	AC_B
30.77	no	AC_B
25.03	no	AC_B
9.83	no	AC_B
88.62	no	AC_B
29.93	no	AC_B
44.42	no	AC_B
50.47	no	AC_B
35.6	no	AC_B
32.69	no	AC_B
47.91	no	AC_B
21.87	no	AC_B
26.79	no	AC_B
39.42	no	AC_B
28.87	no	AC_B
49.61	no	AC_B
18.34	no	AC_B
34.93	no	AC_B
15.22	no	AC_B
41.54	no	AC_B
21.94	no	AC_B
29.13	no	AC_B
32.37	no	AC_B
33.44	no	AC_B
19.09	no	AC_B
42.49	no	AC_B
19.36	no	AC_B
41.76	no	AC_B
32.55	no	AC_B
49.84	no	AC_B
50.09	no	AC_B
16.37	no	AC_B
30.56	no	AC_B
48.93	no	AC_B
40.01	no	AC_B
11.79	yes	AC_B
20.75	yes	AC_B
18.86	yes	AC_B
26.49	yes	AC_B
16.65	yes	AC_B
9.21	yes	AC_B
28.93	yes	AC_B
23.24	yes	AC_B
31.6	yes	AC_B
26.32	yes	AC_B
9.96	yes	AC_B
10.07	yes	AC_B
16.46	yes	AC_B
19.87	yes	AC_B
19.55	yes	AC_B
22.02	yes	AC_B
13.82	yes	AC_B
21.05	yes	AC_B
22.13	yes	AC_B
31.11	yes	AC_B
23.31	yes	AC_B
16.57	yes	AC_B
20.72	yes	AC_B
47.46	yes	AC_B
22.92	yes	AC_B
16.84	yes	AC_B
23.53	yes	AC_B
19.11	yes	AC_B
14.69	yes	AC_B
24.42	yes	AC_B
51	yes	AC_B
11.01	yes	AC_B
15.29	yes	AC_B
25.63	yes	AC_B
23.23	yes	AC_B
21.11	yes	AC_B
26.6	yes	AC_B
18.24	yes	AC_B
15.03	yes	AC_B
19.54	yes	AC_B
50.18	yes	AC_B
33.46	yes	AC_B
22.03	yes	AC_B
28.27	yes	AC_B
20.07	yes	AC_B
18.77	yes	AC_B
25.31	yes	AC_B
20.12	yes	AC_B
23.14	yes	AC_B
31.62	yes	AC_B
46.87	yes	AC_B
20.81	yes	AC_B
23.28	yes	AC_B
9.78	yes	AC_B
16.84	yes	AC_B
10.44	yes	AC_B
37.22	yes	AC_B
16.6	yes	AC_B
23.5	yes	AC_B
10.75	yes	AC_B
19.38	yes	AC_B
27.26	yes	AC_B
28.15	yes	AC_B
22.62	yes	AC_B
24.52	yes	AC_B
11.23	no	AC_B
20.17	no	AC_B
26.45	no	AC_B
14.3	no	AC_B
14.89	no	AC_B
16.27	no	AC_B
28.01	no	AC_B
19.36	no	AC_B
12.18	no	AC_B
24.88	no	AC_B
17.04	no	AC_B
16.55	no	AC_B
28.39	no	AC_B
23.47	no	AC_B
17.89	no	AC_B
17	no	AC_B
17.14	no	AC_B
24.15	no	AC_B
24.17	no	AC_B
19.47	no	AC_B
16.14	no	AC_B
26.4	yes	AC_B
20.3	yes	AC_B
39.34	yes	AC_B
33.28	yes	AC_B
73.7	yes	AC_B
21.4	yes	AC_B
16.5	yes	AC_B
14.31	yes	AC_B
21.03	yes	AC_B
22.33	yes	AC_B
11.9	yes	AC_B
14.74	yes	AC_B
15.91	yes	AC_B
25.61	yes	AC_B
25.1	yes	AC_B
28.12	yes	AC_B
24.75	yes	AC_B
14.3	yes	AC_B
24.46	yes	AC_B
35.68	yes	AC_B
24.7	yes	AC_B
18.62	yes	AC_B
20.43	yes	AC_B
24.66	yes	AC_B
20.67	yes	AC_B
29.29	yes	AC_B
14.92	yes	AC_B
22.68	yes	AC_B
25.6	yes	AC_B
23.43	yes	AC_B
30.7	yes	AC_B
21.65	yes	AC_B
37.32	yes	AC_B
16.1	yes	AC_B
30.19	yes	AC_B
24.49	yes	AC_B
22.73	yes	AC_B
38.44	yes	AC_B
25.19	yes	AC_B
38.06	yes	AC_B
35.62	yes	AC_B
21.25	yes	AC_B
27.27	yes	AC_B
26.27	yes	AC_B
23.04	yes	AC_B
18.36	yes	AC_B
22.91	yes	AC_B
17.74	yes	AC_B
61.71	yes	AC_B
21.2	yes	AC_B
88.14	yes	AC_B
54.82	yes	AC_B
86.22	yes	AC_B
14.33	yes	AC_B
18.98	yes	AC_B
44.09	yes	AC_B
74.27	yes	AC_B
17.02	yes	AC_B
43.58	yes	AC_B
41.96	yes	AC_B
65.33	yes	AC_B
20.67	yes	AC_B
59.55	yes	AC_B
17.17	yes	AC_B
21.64	yes	AC_B
75.8	yes	AC_B
29.3	yes	AC_B
19.83	yes	AC_B
22.34	yes	AC_B
40.44	yes	AC_B
91.08	yes	AC_B
39.66	yes	AC_B
44.45	yes	AC_B
45.55	yes	AC_B
69.49	yes	AC_B
46.2	yes	AC_B
47.02	yes	AC_B
24.39	yes	AC_B
22.7	yes	AC_B
27.73	yes	AC_B
25.3	yes	AC_B
19.92	yes	AC_B
21.54	yes	AC_B
50.57	yes	AC_B
23.55	yes	AC_B
23.97	yes	AC_B
20.46	yes	AC_B
87.44	yes	AC_B
15.85	yes	AC_B
25.76	yes	AC_B
47.47	yes	AC_B
46.24	yes	AC_B
38.35	yes	AC_B
18.35	yes	AC_B
48.03	yes	AC_B
27.31	yes	AC_B
85.56	yes	AC_B
51.31	yes	AC_B
22.32	yes	AC_B
24.47	yes	AC_B
21.77	yes	AC_B
40.27	yes	AC_B
24.89	yes	AC_B
82.95	yes	AC_B
36.58	yes	AC_B
20.16	yes	AC_B
25.49	yes	AC_B
26.72	yes	AC_B
82.04	yes	AC_B
20.97	yes	AC_B
12.7	yes	AC_B
18.57	yes	AC_B
19.9	yes	AC_B
16.01	yes	AC_B
8.2	yes	AC_B
18.24	yes	AC_B
21.7	yes	AC_B
56.27	yes	AC_B
18.08	yes	AC_B
17.29	yes	AC_B
24.02	yes	AC_B
21.16	yes	AC_B
23.97	yes	AC_B
17.51	yes	AC_B
49.87	yes	AC_B
35.92	yes	AC_B
7.74	yes	AC_B
22.13	yes	AC_B
26.85	yes	AC_B
19.81	yes	AC_B
26.39	yes	AC_B
13.5	yes	AC_B
62.78	yes	AC_B
59.49	yes	AC_B
23.2	yes	AC_B
32.91	yes	AC_B
29.23	yes	AC_B
24.04	yes	AC_B
29.01	yes	AC_B
32.8	yes	AC_B
35.35	yes	AC_B
26.09	yes	AC_B
13.89	yes	AC_B
7.88	yes	AC_B
23.75	yes	AC_B
25.27	yes	AC_B
38.37	yes	AC_B
19.72	yes	AC_B
7.41	yes	AC_B
25.64	yes	AC_B
32.49	yes	AC_B
32.17	yes	AC_B
26.15	yes	AC_B
36.22	yes	AC_B
34.01	yes	AC_B
25.65	yes	AC_B
31.18	yes	AC_B
19.91	yes	AC_B
34.35	yes	AC_B
38.11	yes	AC_B
17.14	yes	AC_B
29.56	yes	AC_B
27.45	yes	AC_B
26.28	yes	AC_B
32.67	yes	AC_B
22.47	yes	AC_B
29.37	yes	AC_B
25.06	yes	AC_B
24.4	yes	AC_B
21.16	yes	AC_B
23.27	yes	AC_B
19.52	yes	AC_B
17.76	no	AC_B
10.63	no	AC_B
20.25	no	AC_B
39.2	no	AC_B
53.89	no	AC_B
16.14	no	AC_B
11.19	no	AC_B
22.51	no	AC_B
15.78	no	AC_B
10.75	no	AC_B
27.51	no	AC_B
24.99	no	AC_B
17.25	no	AC_B
7.26	no	AC_B
20.51	no	AC_B
21.44	no	AC_B
13.55	no	AC_B
21.51	no	AC_B
15.11	no	AC_B
7.82	no	AC_B
16.45	no	AC_B
24.08	no	AC_B
22.01	no	AC_B
22.73	no	AC_B
19.93	no	AC_B
21.53	no	AC_B
23.04	yes	AC_B
20.82	yes	AC_B
46.55	yes	AC_B
31.88	yes	AC_B
15.34	yes	AC_B
20.54	yes	AC_B
23.35	yes	AC_B
10.97	yes	AC_B
29.28	yes	AC_B
14.51	yes	AC_B
13.17	yes	AC_B
25.73	yes	AC_B
25.07	yes	AC_B
25.27	yes	AC_B
20.13	yes	AC_B
28.02	yes	AC_B
33.69	yes	AC_B
42.83	yes	AC_B
21.48	yes	AC_B
32	yes	AC_B
10.66	yes	AC_B
19.49	yes	AC_B
17.34	yes	AC_B
13.71	yes	AC_B
32.43	no	AC_B
24.19	no	AC_B
35.17	no	AC_B
31.2	no	AC_B
41.04	no	AC_B
33.1	no	AC_B
35.61	no	AC_B
28.34	no	AC_B
42.55	no	AC_B
27.3	no	AC_B
29.07	no	AC_B
21.77	no	AC_B
45.08	no	AC_B
44.31	no	AC_B
32.59	no	AC_B
38.12	no	AC_B
30.84	no	AC_B
25.29	no	AC_B
39.87	no	AC_B
29.06	no	AC_B
16.32	no	AC_B
31.07	no	AC_B
16.55	no	AC_B
49.6	no	AC_B
40.93	no	AC_B
34.53	no	AC_B
17.41	no	AC_B
34.16	no	AC_B
33.65	no	AC_B
32.78	no	AC_B
17.83	no	AC_B
30.43	no	AC_B
19.36	no	AC_B
8.84	no	AC_B
17.41	no	AC_B
25.5	no	AC_B
22.39	no	AC_B
40.87	no	AC_B
36.4	no	AC_B
28.16	no	AC_B
32.59	no	AC_B
24.46	no	AC_B
36.77	no	AC_B
30.35	no	AC_B
22.67	no	AC_B
28.31	no	AC_B
20.46	no	AC_B
26.3	no	AC_B
25.04	no	AC_B
49.3	no	AC_B
28.91	yes	AC_B
51.96	yes	AC_B
20.8	yes	AC_B
30.04	yes	AC_B
26.78	yes	AC_B
51.02	yes	AC_B
20.9	yes	AC_B
51.41	yes	AC_B
16.31	yes	AC_B
21.12	yes	AC_B
20.11	yes	AC_B
27.03	yes	AC_B
21.5	yes	AC_B
19.86	yes	AC_B
29.5	yes	AC_B
30.73	yes	AC_B
25.91	yes	AC_B
22.16	yes	AC_B
33.49	yes	AC_B
29.61	yes	AC_B
50.08	yes	AC_B
36.84	yes	AC_B
37.62	yes	AC_B
27.45	yes	AC_B
33.78	yes	AC_B
17	yes	AC_B
37.08	yes	AC_B
23.65	no	AC_B
27.87	no	AC_B
25.05	no	AC_B
22.24	no	AC_B
30.13	no	AC_B
29.84	no	AC_B
29.64	no	AC_B
27.59	no	AC_B
25.08	no	AC_B
32.14	no	AC_B
27.09	no	AC_B
21.75	no	AC_B
12.59	no	AC_B
30.42	no	AC_B
29.71	no	AC_B
19.36	no	AC_B
33.43	no	AC_B
19.05	no	AC_B
13.09	no	AC_B
17.37	no	AC_B
36.66	no	AC_B
21.06	no	AC_B
27.91	no	AC_B
20.82	no	AC_B
25.7	no	AC_B
21.58	no	AC_B
19.57	no	AC_B
21.51	no	AC_B
12.14	no	AC_B
15.67	no	AC_B
20.35	no	AC_B
31.07	no	AC_B
34.42	no	AC_B
20.7	yes	AC_B
17.82	yes	AC_B
27.51	yes	AC_B
26.98	yes	AC_B
50.66	yes	AC_B
34.75	yes	AC_B
17.16	yes	AC_B
26.23	yes	AC_B
14.41	yes	AC_B
12.21	yes	AC_B
20.47	yes	AC_B
52.06	yes	AC_B
23.5	yes	AC_B
18.57	yes	AC_B
40.03	yes	AC_B
33.28	yes	AC_B
20.15	yes	AC_B
27.86	yes	AC_B
27.11	yes	AC_B
17.51	yes	AC_B
14.83	yes	AC_B
21.01	yes	AC_B
30.85	yes	AC_B
33.36	yes	AC_B
24.04	yes	AC_B
27.15	yes	AC_B
17.39	yes	AC_B
26.55	yes	AC_B
17.3	yes	AC_B
22.56	yes	AC_B
55.65	yes	AC_B
27.34	yes	AC_B
43.5	yes	AC_B
20.73	yes	AC_B
15.64	yes	AC_B
25.5	yes	AC_B
26.06	yes	AC_B
29.52	yes	AC_B
27.9	yes	AC_B
32.67	yes	AC_B
27.43	yes	AC_B
44.49	yes	AC_B
17.61	yes	AC_B
33.49	yes	AC_B
15.23	yes	AC_B
35.73	yes	AC_B
17.66	yes	AC_B
19.18	yes	AC_B
35.11	yes	AC_B
63.65	yes	AC_B
44.57	yes	AC_B
19.11	yes	AC_B
22.18	yes	AC_B
20.06	yes	AC_B
14.98	yes	AC_B
19.51	yes	AC_B
20.23	yes	AC_B
18.43	yes	AC_B
16.97	yes	AC_B
18.37	yes	AC_B
14.59	yes	AC_B
19.9	yes	AC_B
34.21	yes	AC_B
14.87	yes	AC_B
14.85	yes	AC_B
26.39	yes	AC_B
28.37	yes	AC_B
11.62	yes	AC_B
20.17	yes	AC_B
26.63	yes	AC_B
17.4	yes	AC_B
24.15	yes	AC_B
50.47	yes	AC_B
18.14	yes	AC_B
22.53	yes	AC_B
19.22	yes	AC_B
20.64	yes	AC_B
45.21	yes	AC_B
20.73	yes	AC_B
25.17	yes	AC_B
43.29	yes	AC_B
21.88	yes	AC_B
80.83	yes	AC_B
47.15	yes	AC_B
22.12	yes	AC_B
9.21	yes	AC_B
80.08	yes	AC_B
42.94	yes	AC_B
49.77	yes	AC_B
17.97	yes	AC_B
17.04	yes	AC_B
18.83	yes	AC_B
51.65	yes	AC_B
25.29	yes	AC_B
25.63	yes	AC_B
12.88	yes	AC_B
10.72	yes	AC_B
92.78	yes	AC_B
38.57	yes	AC_B
66.85	yes	AC_B
22.15	yes	AC_B
96.12	yes	AC_B
30.83	yes	AC_B
15.28	yes	AC_B
34.86	yes	AC_B
15.44	yes	AC_B
20.19	yes	AC_B
46.04	yes	AC_B
22.59	yes	AC_B
32.04	yes	AC_B
17.77	yes	AC_B
36.25	yes	AC_B
14.93	yes	AC_B
22.38	yes	AC_B
20.66	yes	AC_B
94.26	yes	AC_B
36.1	yes	AC_B
59.77	yes	AC_B
10.29	yes	AC_B
99.82	yes	AC_B
25.46	yes	AC_B
12.79	yes	AC_B
49.47	yes	AC_B
28.43	yes	AC_B
17.95	yes	AC_B
23.19	yes	AC_B
22.67	yes	AC_B
46.2	yes	AC_B
21.58	yes	AC_B
93.46	yes	AC_B
46.54	yes	AC_B
21.02	yes	AC_B
22.4	yes	AC_B
32.29	yes	AC_B
17.94	yes	AC_B
32.66	yes	AC_B
33.61	yes	AC_B
12.35	yes	AC_B
26.49	yes	AC_B
22.8	yes	AC_B
15.66	yes	AC_B
27.54	yes	AC_B
17.64	yes	AC_B
23.96	yes	AC_B
16.35	yes	AC_B
15.82	yes	AC_B
37.16	yes	AC_B
63.55	yes	AC_B
18.47	yes	AC_B
39.19	yes	AC_B
33.84	yes	AC_B
35.89	yes	AC_B
25	yes	AC_B
18	yes	AC_B
15.72	yes	AC_B
54.08	yes	AC_B
29.27	yes	AC_B
19.08	yes	AC_B
11.39	yes	AC_B
17.87	yes	AC_B
39.89	yes	AC_B
36.1	yes	AC_B
17.5	yes	AC_B
26.77	yes	AC_B
14.01	yes	AC_B
18.41	yes	AC_B
15.79	yes	AC_B
34.48	yes	AC_B
26.52	yes	AC_B
41.38	yes	AC_B
43.51	yes	AC_B
26.64	yes	AC_B
21.39	yes	AC_B
20.38	yes	AC_B
18.95	yes	AC_B
16.46	yes	AC_B
34.35	yes	AC_B
31.11	yes	AC_B
55.71	yes	AC_B
68.31	yes	AC_B
27.02	yes	AC_B
23.08	yes	AC_B
31.69	yes	AC_B
22.38	yes	AC_B
34.59	yes	AC_B
28.95	yes	AC_B
20.75	yes	AC_B
26.22	yes	AC_B
15.44	yes	AC_B
21.92	yes	AC_B
23.13	yes	AC_B
27.11	yes	AC_B
20.73	yes	AC_B
40.47	yes	AC_B
27.29	yes	AC_B
29.16	yes	AC_B
9.52	yes	AC_B
10.08	yes	AC_B
31.93	yes	AC_B
33.85	yes	AC_B
29.45	yes	AC_B
38.6	yes	AC_B
23.24	yes	AC_B
43.28	yes	AC_B
21.55	yes	AC_B
33.63	yes	AC_B
25.21	yes	AC_B
17.01	yes	AC_B
24.87	yes	AC_B
24.46	yes	AC_B
24.13	yes	AC_B
22.51	yes	AC_B
18.65	yes	AC_B
28.61	yes	AC_B
20.31	yes	AC_B
21.52	yes	AC_B
22.91	yes	AC_B
32.26	yes	AC_B
30.08	yes	AC_B
32.16	yes	AC_B
26.98	yes	AC_B
26.75	yes	AC_B
22.84	yes	AC_B
27	yes	AC_B
40.28	yes	AC_B
19.27	yes	AC_B
24.56	yes	AC_B
21.29	yes	AC_B
19.06	yes	AC_B
36.38	yes	AC_B
33.89	yes	AC_B
31.69	yes	AC_B
25.68	yes	AC_B
26.5	yes	AC_B
35.84	yes	AC_B
25.06	yes	AC_B
29.55	yes	AC_B
35.62	yes	AC_B
16.31	yes	AC_B
30.35	yes	AC_B
38.87	yes	AC_B
24.63	yes	AC_B
28.86	yes	AC_B
18.51	yes	AC_B
18.79	yes	AC_B
21.96	yes	AC_B
25.66	yes	AC_B
19.45	yes	AC_B
25.65	yes	AC_B
31.05	yes	AC_B
24.11	yes	AC_B
27.89	yes	AC_B
19.06	yes	AC_B
25.63	yes	AC_B
23.86	yes	AC_B
35.06	yes	AC_B
16.74	yes	AC_B
29.31	yes	AC_B
20.16	yes	AC_B
30.85	yes	AC_B
15.31	yes	AC_B
25.21	yes	AC_B
26.42	yes	AC_B
25.98	yes	AC_B
26.64	yes	AC_B
45.34	yes	AC_B
15.52	yes	AC_B
30.53	yes	AC_B
26.24	yes	AC_B
95.04	yes	AC_B
19.46	yes	AC_B
24.18	yes	AC_B
21.28	yes	AC_B
19.56	yes	AC_B
33.37	yes	AC_B
31.12	yes	AC_B
37.92	yes	AC_B
8.75	yes	AC_B
20.38	yes	AC_B
38.32	no	AC_B
25.09	no	AC_B
21.1	no	AC_B
19.19	no	AC_B
24.88	no	AC_B
50.16	no	AC_B
26.81	no	AC_B
18.29	no	AC_B
10.43	no	AC_B
14	no	AC_B
15.96	no	AC_B
37.76	no	AC_B
22.26	no	AC_B
17.34	no	AC_B
32	no	AC_B
11.56	no	AC_B
34.29	no	AC_B
17.45	no	AC_B
44.67	no	AC_B
21.51	no	AC_B
22.75	no	AC_B
32.3	no	AC_B
25.49	no	AC_B
48.47	no	AC_B
17.08	no	AC_B
20.94	no	AC_B
12.82	no	AC_B
19.76	no	AC_B
28.07	no	AC_B
39.87	no	AC_B
23.01	no	AC_B
32.65	no	AC_B
37.78	no	AC_B
18.6	no	AC_B
11.21	no	AC_B
10.39	no	AC_B
15.23	no	AC_B
23.94	no	AC_B
23.09	no	AC_B
17.43	no	AC_B
24.8	yes	AC_B
23.21	yes	AC_B
24.07	yes	AC_B
22.27	yes	AC_B
23.49	yes	AC_B
23.23	yes	AC_B
25.02	yes	AC_B
12.18	yes	AC_B
20.34	yes	AC_B
26.34	yes	AC_B
24.2	yes	AC_B
34.62	yes	AC_B
22.77	yes	AC_B
27.56	yes	AC_B
26.7	yes	AC_B
27.95	yes	AC_B
21.2	yes	AC_B
22.59	yes	AC_B
24.45	yes	AC_B
21.05	yes	AC_B
17.19	no	AC_B
13.42	no	AC_B
37.22	no	AC_B
22	no	AC_B
20.79	no	AC_B
52.01	no	AC_B
38.79	no	AC_B
14.28	no	AC_B
13.34	no	AC_B
24.28	no	AC_B
18.13	no	AC_B
11.09	no	AC_B
31.57	no	AC_B
53.97	no	AC_B
13.61	no	AC_B
21.84	no	AC_B
21.62	no	AC_B
18.68	no	AC_B
20.7	no	AC_B
66.28	no	AC_B
22.23	no	AC_B
25.28	no	AC_B
37.61	no	AC_B
9.93	no	AC_B
26.59	no	AC_B
24.31	no	AC_B
15.07	no	AC_B
19.51	no	AC_B
29.79	no	AC_B
48.79	no	AC_B
64.26	no	AC_B
27.55	no	AC_B
38.72	no	AC_B
13.85	no	AC_B
14.4	no	AC_B
30.57	no	AC_B
31.09	no	AC_B
16.09	no	AC_B
24.96	no	AC_B
19.49	no	AC_B
29.11	no	AC_B
14.43	no	AC_B
20.91	no	AC_B
61.37	no	AC_B
20.55	no	AC_B
11.74	no	AC_B
25.29	no	AC_B
12.4	no	AC_B
20.51	no	AC_B
19.36	no	AC_B
18.48	no	AC_B
19.6	no	AC_B
21.38	no	AC_B
16.93	no	AC_B
25.04	no	AC_B
28.85	no	AC_B
22.38	no	AC_B
31.79	no	AC_B
17.29	no	AC_B
26.59	no	AC_B
18.02	no	AC_B
30.28	no	AC_B
24.55	no	AC_B
19.55	no	AC_B
33.69	no	AC_B
18.02	no	AC_B
19.87	no	AC_B
20.42	no	AC_B
22.93	no	AC_B
21.15	no	AC_B
12.66	no	AC_B
29.88	no	AC_B
27.92	yes	AC_B
25.63	yes	AC_B
27.66	yes	AC_B
40.19	yes	AC_B
24.75	yes	AC_B
22.27	yes	AC_B
21.76	no	AC_B
27.75	no	AC_B
17.71	no	AC_B
19.15	no	AC_B
17.28	no	AC_B
18.82	no	AC_B
21.58	no	AC_B
17.55	no	AC_B
21.3	no	AC_B
21.68	no	AC_B
18.69	no	AC_B
13.34	no	AC_B
19.73	no	AC_B
28.81	no	AC_B
17.63	no	AC_B
18.92	no	AC_B
29.28	no	AC_B
24.23	no	AC_B
9.24	no	AC_B
20.66	no	AC_B
9.39	no	AC_B
18.25	no	AC_B
23.78	no	AC_B
13.9	no	AC_B
21.56	no	AC_B
12.39	no	AC_B
21.07	no	AC_B
15.38	no	AC_B
15.11	no	AC_B
17.41	no	AC_B
14.57	no	AC_B
18.72	no	AC_B
14.91	no	AC_B
14.63	no	AC_B
13.11	no	AC_B
18.45	no	AC_B
14.16	no	AC_B
31.44	no	AC_B
17.64	no	AC_B
11.81	no	AC_B
17.35	no	AC_B
22.68	no	AC_B
13.79	no	AC_B
18.01	no	AC_B
36.71	no	AC_B
14.23	no	AC_B
31.08	no	AC_B
40.1	yes	AC_B
55.27	yes	AC_B
32.77	yes	AC_B
22.67	yes	AC_B
28.96	yes	AC_B
35.5	yes	AC_B
32.94	yes	AC_B
24.23	yes	AC_B
29.09	yes	AC_B
26.16	yes	AC_B
29.28	yes	AC_B
50.07	yes	AC_B
17.78	yes	AC_B
14.85	no	AC_B
24.74	no	AC_B
11.77	no	AC_B
20.41	no	AC_B
23.56	no	AC_B
13.04	no	AC_B
17.45	no	AC_B
18.28	no	AC_B
13.61	no	AC_B
14.07	no	AC_B
19.1	no	AC_B
39.12	no	AC_B
25.01	no	AC_B
17.89	no	AC_B
26.15	no	AC_B
16.37	no	AC_B
25.76	no	AC_B
47.36	no	AC_B
23.12	no	AC_B
14.29	no	AC_B
24.14	no	AC_B
24.63	no	AC_B
18.64	no	AC_B
13.78	no	AC_B
32.55	no	AC_B
16.62	no	AC_B
14.97	no	AC_B
14.09	no	AC_B
32.76	no	AC_B
18.44	no	AC_B
17.45	no	AC_B
24.87	no	AC_B
19.1	no	AC_B
12.92	no	AC_B
13.83	no	AC_B
16.83	no	AC_B
18.09	no	AC_B
14.05	no	AC_B
27.59	no	AC_B
24.04	no	AC_B
20.7	no	AC_B
30.03	no	AC_B
37.77	no	AC_B
24.11	no	AC_B
19.14	no	AC_B
29.17	yes	AC_B
14.08	yes	AC_B
37.17	yes	AC_B
30.82	yes	AC_B
23.98	yes	AC_B
31.79	yes	AC_B
26.26	yes	AC_B
24.18	yes	AC_B
41.14	yes	AC_B
13.57	yes	AC_B
23.25	yes	AC_B
34.66	yes	AC_B
26.54	yes	AC_B
13.53	yes	AC_B
24.28	yes	AC_B
33.55	yes	AC_B
23.15	yes	AC_B
49.18	yes	AC_B
51.48	yes	AC_B
25.01	yes	AC_B
49.59	yes	AC_B
20.36	yes	AC_B
27.31	yes	AC_B
18.48	yes	AC_B
57.15	yes	AC_B
23.29	yes	AC_B
25.49	yes	AC_B
22.25	yes	AC_B
51.7	yes	AC_B
33.93	yes	AC_B
35.12	yes	AC_B
33.99	yes	AC_B
25.62	yes	AC_B
18.12	yes	AC_B
12.87	yes	AC_B
53.19	yes	AC_B
22.24	yes	AC_B
21.01	yes	AC_B
21.7	yes	AC_B
21	yes	AC_B
23.95	yes	AC_B
20.03	yes	AC_B
21.96	yes	AC_B
24.81	yes	AC_B
64.53	yes	AC_B
21.87	yes	AC_B
22.41	yes	AC_B
77.21	yes	AC_B
20.2	yes	AC_B
24.76	yes	AC_B
84.1	yes	AC_B
30.88	yes	AC_B
11.55	yes	AC_B
18.47	yes	AC_B
28.2	yes	AC_B
31.56	yes	AC_B
19.95	yes	AC_B
26.08	yes	AC_B
21.1	yes	AC_B
22.04	yes	AC_B
28.89	yes	AC_B
69.86	yes	AC_B
27.41	yes	AC_B
28.07	yes	AC_B
15.85	yes	AC_B
56.49	yes	AC_B
29.67	yes	AC_B
18.99	yes	AC_B
17.51	yes	AC_B
77.11	yes	AC_B
27	yes	AC_B
22.57	yes	AC_B
27.35	yes	AC_B
19.51	yes	AC_B
57.82	yes	AC_B
29.27	yes	AC_B
37.48	yes	AC_B
19.09	yes	AC_B
23.42	yes	AC_B
25.36	yes	AC_B
22.2	yes	AC_B
37.1	yes	AC_B
51.51	yes	AC_B
16.44	yes	AC_B
16.05	yes	AC_B
14.46	yes	AC_B
12.33	no	AC_B
32.53	no	AC_B
18.73	no	AC_B
5.52	no	AC_B
27.31	no	AC_B
18.73	no	AC_B
26.71	no	AC_B
18.31	no	AC_B
33.66	no	AC_B
12.57	no	AC_B
41.68	no	AC_B
21.53	no	AC_B
35.64	no	AC_B
20.51	no	AC_B
12.07	no	AC_B
20.99	no	AC_B
17.27	no	AC_B
21.76	no	AC_B
16.58	no	AC_B
28.75	no	AC_B
14.76	no	AC_B
15.67	no	AC_B
17.34	no	AC_B
19.22	no	AC_B
16.88	no	AC_B
34.14	no	AC_B
19.61	no	AC_B
20.02	no	AC_B
32.34	no	AC_B
23.77	no	AC_B
34.67	no	AC_B
11.2	no	AC_B
27.92	no	AC_B
18.52	no	AC_B
21.29	no	AC_B
16.44	no	AC_B
19.37	no	AC_B
15.41	yes	AC_B
11.57	yes	AC_B
26.75	yes	AC_B
9.76	yes	AC_B
18	yes	AC_B
23.18	yes	AC_B
29.46	yes	AC_B
41.4	yes	AC_B
28.59	yes	AC_B
19.8	yes	AC_B
21.67	yes	AC_B
26.15	yes	AC_B
23.6	yes	AC_B
31.15	yes	AC_B
20.03	yes	AC_B
37.32	yes	AC_B
16.6	yes	AC_B
32.62	yes	AC_B
16.68	yes	AC_B
13.31	yes	AC_B
18.42	yes	AC_B
17.03	yes	AC_B
21.11	yes	AC_B
16.72	yes	AC_B
18.69	yes	AC_B
18.52	yes	AC_B
25.17	yes	AC_B
19.86	yes	AC_B
20.88	yes	AC_B
17.45	yes	AC_B
21.49	yes	AC_B
19.05	yes	AC_B
15.59	yes	AC_B
22.53	yes	AC_B
21.85	yes	AC_B
19.06	yes	AC_B
19.2	yes	AC_B
21.68	yes	AC_B
23.57	yes	AC_B
24.43	yes	AC_B
12.33	yes	AC_B
20.17	yes	AC_B
19.72	yes	AC_B
20.89	yes	AC_B
32.13	yes	AC_B
31.05	yes	AC_B
19.76	yes	AC_B
24.44	yes	AC_B
16.51	yes	AC_B
30.49	yes	AC_B
48.58	yes	AC_B
32.73	yes	AC_B
36.94	yes	AC_B
20.65	yes	AC_B
21.36	yes	AC_B
18.13	yes	AC_B
21.97	yes	AC_B
23.92	yes	AC_B
23.53	yes	AC_B
14.74	yes	AC_B
23.09	yes	AC_B
26.97	yes	AC_B
19.02	yes	AC_B
22.14	yes	AC_B
25.17	yes	AC_B
16.75	yes	AC_B
20.98	yes	AC_B
17.66	yes	AC_B
31.77	yes	AC_B
18.9	yes	AC_B
22.23	yes	AC_B
17.44	yes	AC_B
18.76	yes	AC_B
30.79	yes	AC_B
27.19	yes	AC_B
33.24	yes	AC_B
31.7	yes	AC_B
22.08	yes	AC_B
20.57	yes	AC_B
35.72	yes	AC_B
21.65	yes	AC_B
48.44	yes	AC_B
20.91	yes	AC_B
23.66	yes	AC_B
37.27	yes	AC_B
16.64	yes	AC_B
28.05	yes	AC_B
50.13	yes	AC_B
16.44	yes	AC_B
24.97	yes	AC_B
20.41	yes	AC_B
20.03	yes	AC_B
38.37	yes	AC_B
23.37	yes	AC_B
34.33	yes	AC_B
41.38	yes	AC_B
19.48	yes	AC_B
37.01	yes	AC_B
34.19	yes	AC_B
41.43	yes	AC_B
25.42	yes	AC_B
23.06	yes	AC_B
73.08	yes	AC_B
20.7	yes	AC_B
37.26	yes	AC_B
48.06	yes	AC_B
43.97	yes	AC_B
39.52	yes	AC_B
10.13	yes	AC_B
13.71	yes	AC_B
26	yes	AC_B
58.39	yes	AC_B
39.18	yes	AC_B
26.55	yes	AC_B
24.08	yes	AC_B
11.66	yes	AC_B
29.99	yes	AC_B
112.82	yes	AC_B
33.38	yes	AC_B
44.22	yes	AC_B
100.48	yes	AC_B
18.16	yes	AC_B
35.4	yes	AC_B
29.85	yes	AC_B
27.96	yes	AC_B
19.31	yes	AC_B
32	yes	AC_B
24.88	yes	AC_B
21.9	yes	AC_B
20.04	yes	AC_B
28.99	yes	AC_B
15.48	yes	AC_B
7.74	yes	AC_B
20.25	yes	AC_B
20.34	yes	AC_B
20.92	yes	AC_B
18.44	yes	AC_B
32.8	yes	AC_B
21.86	yes	AC_B
23.55	yes	AC_B
14.5	yes	AC_B
7.99	yes	AC_B
21.91	yes	AC_B
18.09	yes	AC_B
23.77	yes	AC_B
27.51	yes	AC_B
23.07	yes	AC_B
24.94	yes	AC_B
25.79	yes	AC_B
22.82	yes	AC_B
38.83	yes	AC_B
27.62	yes	AC_B
38.8	yes	AC_B
18.82	yes	AC_B
32.06	yes	AC_B
29.07	yes	AC_B
11.85	yes	AC_B
24.43	yes	AC_B
19.88	yes	AC_B
35.19	yes	AC_B
21.41	yes	AC_B
21.93	yes	AC_B
26.64	yes	AC_B
35.97	yes	AC_B
36.25	yes	AC_B
26.92	yes	AC_B
14.12	yes	AC_B
19.17	yes	AC_B
43.02	yes	AC_B
16.38	yes	AC_B
37.04	yes	AC_B
18.21	yes	AC_B
31.35	yes	AC_B
16.98	yes	AC_B
30.54	yes	AC_B
23.53	yes	AC_B
21.35	yes	AC_B
24.36	yes	AC_B
24.29	yes	AC_B
32.34	yes	AC_B
38.09	yes	AC_B
18.75	yes	AC_B
13.56	yes	AC_B
16.18	yes	AC_B
15.77	yes	AC_B
16.21	yes	AC_B
27.52	yes	AC_B
20.05	yes	AC_B
22.05	yes	AC_B
17.84	yes	AC_B
19.53	yes	AC_B
21.29	yes	AC_B
23.68	yes	AC_B
15.92	yes	AC_B
43.95	yes	AC_B
27.71	yes	AC_B
15.28	yes	AC_B
22.64	yes	AC_B
16.75	yes	AC_B
41.67	yes	AC_B
24.28	yes	AC_B
33.35	yes	AC_B
14.28	yes	AC_B
25.24	yes	AC_B
23	yes	AC_B
19.15	yes	AC_B
15.61	yes	AC_B
31.21	yes	AC_B
44.25	yes	AC_B
23.67	yes	AC_B
26.09	yes	AC_B
23.78	yes	AC_B
20.13	yes	AC_B
11.77	yes	AC_B
16.96	yes	AC_B
33.71	yes	AC_B
20.57	yes	AC_B
28.25	yes	AC_B
18.42	yes	AC_B
18.65	yes	AC_B
21.58	yes	AC_B
32.99	yes	AC_B
30.05	yes	AC_B
19.7	yes	AC_B
26.21	yes	AC_B
22.78	yes	AC_B
30.92	yes	AC_B
17.71	yes	AC_B
22.89	yes	AC_B
32.01	yes	AC_B
28.25	yes	AC_B
17.97	yes	AC_B
19.4	yes	AC_B
27.74	yes	AC_B
27.09	yes	AC_B
31.7	yes	AC_B
22.7	yes	AC_B
33.72	yes	AC_B
22.04	yes	AC_B
20.35	yes	AC_B
26.25	yes	AC_B
44.55	yes	AC_B
27.73	yes	AC_B
21.32	yes	AC_B
64.73	yes	AC_B
20.82	yes	AC_B
29.58	yes	AC_B
16.59	yes	AC_B
61.81	yes	AC_B
25.29	yes	AC_B
26.34	yes	AC_B
24.07	yes	AC_B
50.68	yes	AC_B
25.37	yes	AC_B
21.49	yes	AC_B
10.77	yes	AC_B
17.32	yes	AC_B
5.51	yes	AC_B
20.73	yes	AC_B
37.32	yes	AC_B
42.15	yes	AC_B
42.34	yes	AC_B
26.7	yes	AC_B
38.06	yes	AC_B
22.54	yes	AC_B
24.86	yes	AC_B
27.74	yes	AC_B
23.03	yes	AC_B
26.36	yes	AC_B
25.53	yes	AC_B
25.4	yes	AC_B
68.12	yes	AC_B
17.31	yes	AC_B
29.47	yes	AC_B
8.37	yes	AC_B
42.83	yes	AC_B
26.88	yes	AC_B
21.26	yes	AC_B
43.84	yes	AC_B
21.36	yes	AC_B
23.71	yes	AC_B
23.16	yes	AC_B
20.25	yes	AC_B
24.97	yes	AC_B
47.97	yes	AC_B
30.87	yes	AC_B
38.75	yes	AC_B
37.69	yes	AC_B
23.1	yes	AC_B
10.39	yes	AC_B
17.24	yes	AC_B
5.76	yes	AC_B
22.24	yes	AC_B
18.32	yes	AC_B
40.05	yes	AC_B
26.29	yes	AC_B
28.38	yes	AC_B
18.38	yes	AC_B
12.91	yes	AC_B
18.61	yes	AC_B
24.95	yes	AC_B
29.75	yes	AC_B
24.62	yes	AC_B
22.66	yes	AC_B
52.42	yes	AC_B
19.23	yes	AC_B
17.24	yes	AC_B
19.57	yes	AC_B
72.5	yes	AC_B
26.62	yes	AC_B
20.85	yes	AC_B
39.19	yes	AC_B
27.18	yes	AC_B
23.66	yes	AC_B
26.49	yes	AC_B
31.82	yes	AC_B
27.63	yes	AC_B
48.41	yes	AC_B
45.62	yes	AC_B
51.67	yes	AC_B
26.24	yes	AC_B
26.47	yes	AC_B
37.25	yes	AC_B
43.28	yes	AC_B
28.81	yes	AC_B
21.67	yes	AC_B
39.4	yes	AC_B
47.76	yes	AC_B
20.43	yes	AC_B
33.65	yes	AC_B
43.98	yes	AC_B
26.34	yes	AC_B
25.99	yes	AC_B
25.12	yes	AC_B
28.4	yes	AC_B
23.9	yes	AC_B
26.88	yes	AC_B
36.36	yes	AC_B
25.77	yes	AC_B
44.16	yes	AC_B
53.31	yes	AC_B
26	yes	AC_B
24.64	yes	AC_B
23.04	yes	AC_B
17.06	yes	AC_B
20.32	yes	AC_B
22.99	yes	AC_B
24.45	yes	AC_B
17.12	yes	AC_B
18.44	yes	AC_B
18.85	yes	AC_B
20.96	yes	AC_B
16.52	yes	AC_B
16.54	yes	AC_B
18.66	yes	AC_B
15.55	yes	AC_B
16.33	yes	AC_B
18.25	yes	AC_B
13.71	yes	AC_B
30.95	yes	AC_B
19.96	yes	AC_B
26.38	yes	AC_B
18.62	yes	AC_B
11.19	yes	AC_B
14.67	yes	AC_B
20.03	yes	AC_B
25.21	yes	AC_B
29.86	yes	AC_B
23.48	yes	AC_B
16.11	yes	AC_B
31.65	yes	AC_B
19.35	yes	AC_B
19.34	yes	AC_B
25.85	yes	AC_B
19.9	yes	AC_B
13.77	yes	AC_B
36.77	yes	AC_B
18.28	no	AC_B
16.35	no	AC_B
22.72	no	AC_B
27.41	no	AC_B
12.49	no	AC_B
15.84	no	AC_B
17.2	no	AC_B
28.59	no	AC_B
22.21	no	AC_B
19.02	no	AC_B
24.18	no	AC_B
31.51	no	AC_B
28.96	no	AC_B
19.65	no	AC_B
14.63	no	AC_B
14.88	no	AC_B
17.37	no	AC_B
14.38	no	AC_B
17.01	no	AC_B
24.93	yes	AC_B
25.29	yes	AC_B
21.56	yes	AC_B
21.88	yes	AC_B
21.59	yes	AC_B
23.45	yes	AC_B
37.15	yes	AC_B
24.55	yes	AC_B
58.9	yes	AC_B
35.25	yes	AC_B
68.75	yes	AC_B
17.59	yes	AC_B
21.02	yes	AC_B
25.56	yes	AC_B
33.67	yes	AC_B
25.04	yes	AC_B
13.3	yes	AC_B
31.77	yes	AC_B
16.91	yes	AC_B
25.17	yes	AC_B
30.27	yes	AC_B
31.97	yes	AC_B
34.42	yes	AC_B
34.15	yes	AC_B
40.78	yes	AC_B
[truncated: 13,399 more rows]
