# Supplementary material for: Next-Generation Morphometry for pathomics-data mining in histopathology
Source: Nat Commun. 2023 Jan 28;14:470. doi: 10.1038/s41467-023-36173-0 (PMC9884209; doi:10.1038/s41467-023-36173-0)
Supplement: Supplementary file 4 — Source Data [file 41467_2023_36173_MOESM4_ESM.zip › SourceData/Figure2.xlsx]

## Sheet: PanelC
glomerular_tuft_area	disease_class
1115.39	IgAN
10440.8	IgAN
7312.05	IgAN
2950.56	IgAN
19832.8	IgAN
13645	IgAN
17892.6	IgAN
16497.4	IgAN
1193.85	IgAN
16789.9	IgAN
26396.7	IgAN
14242.4	IgAN
12002	IgAN
17775.7	IgAN
25276.8	IgAN
16912.1	IgAN
22094.3	IgAN
11322	IgAN
18626.9	IgAN
6608.75	IgAN
11617.4	IgAN
24211.9	IgAN
6823.66	IgAN
27132.6	IgAN
5724.65	IgAN
27891	IgAN
10140	IgAN
10489.4	IgAN
7685.13	IgAN
27246.3	IgAN
11557.9	IgAN
16754.9	IgAN
17190.7	IgAN
6191.09	IgAN
1835.86	IgAN
13084	IgAN
12024.3	IgAN
20930.2	IgAN
22162.3	IgAN
17294.8	IgAN
19996.3	IgAN
6683.68	IgAN
20053.5	IgAN
3107.6	IgAN
8646.44	IgAN
6149.13	IgAN
9893.96	IgAN
10720.3	IgAN
4623.7	IgAN
10622.3	IgAN
16260.5	IgAN
12573.8	IgAN
6275.46	IgAN
1543.17	IgAN
1181.68	IgAN
7107.48	IgAN
13100.8	IgAN
4640.76	IgAN
14669.6	IgAN
13886.2	IgAN
9792.19	IgAN
29026.5	IgAN
10568.1	IgAN
2626.03	IgAN
3498.87	IgAN
12647.5	IgAN
10587.9	IgAN
11550.3	IgAN
1189.41	IgAN
571.62	IgAN
4453.59	IgAN
29370.3	IgAN
3854.33	IgAN
2017.68	IgAN
13680.2	IgAN
13983	IgAN
13790.5	IgAN
5000.2	IgAN
16999	IgAN
14882	IgAN
3388.46	IgAN
14797.3	IgAN
4600.96	IgAN
5961.85	IgAN
13903.4	IgAN
12871.2	IgAN
13563.6	IgAN
14167.3	IgAN
6996.61	IgAN
7155.35	IgAN
2837.42	IgAN
15069.3	IgAN
16766.1	IgAN
12846.3	IgAN
4752.53	IgAN
14645.2	IgAN
3084.63	IgAN
7055.4	IgAN
17120	IgAN
6436.82	IgAN
578.79	IgAN
7840.91	IgAN
15379.2	IgAN
12965	IgAN
10089.1	IgAN
7988.17	IgAN
11166.5	IgAN
5750.91	IgAN
9219.88	IgAN
7680.81	IgAN
6353.12	IgAN
2610.23	IgAN
14827.8	IgAN
13705.1	IgAN
13476.4	IgAN
13011.5	IgAN
19811.9	IgAN
32285.2	Lupus
5391.7	Lupus
566.16	Lupus
27516.3	Lupus
22834	Lupus
1907.84	Lupus
7939.84	Lupus
14276.9	Lupus
13999	Lupus
17814.1	Lupus
10296.4	Lupus
6019.38	Lupus
8846.91	Lupus
20597.8	Lupus
19696.7	Lupus
20074.8	Lupus
18134.7	Lupus
9005.99	Lupus
21426.3	Lupus
37500.5	Lupus
35870.5	Lupus
31120.4	Lupus
19287.5	Lupus
23415.7	Lupus
26654.3	Lupus
19577.1	Lupus
32953.1	Lupus
19955.2	Lupus
18784.8	Lupus
18689.5	Lupus
24589.7	Lupus
19708.1	Lupus
2792.62	Lupus
29184.7	Lupus
26304.2	Lupus
13750.2	Lupus
7623.38	Lupus
13396.5	Lupus
6518.69	Lupus
29022.8	Lupus
11301.5	Lupus
31270.1	Lupus
15885.6	Lupus
13538.4	Lupus
20811.1	Lupus
17479.4	Lupus
21409.8	Lupus
19579	Lupus
18172.1	Lupus
34564.8	Lupus
30936	Lupus
13060.3	Lupus
35102.3	Lupus
26438.5	Lupus
7918.01	Lupus
26306.7	Lupus
28941.5	Lupus
12651.4	Lupus
37722.2	Lupus
752.65	Lupus
18214.2	Lupus
20005.1	Lupus
26401.4	Lupus
10108.4	Lupus
22944.3	Lupus
11019.8	Lupus
32498.7	Lupus
19567.2	Lupus
9022.93	Lupus
11815.1	Lupus
13753.8	Lupus
21585.6	Lupus
23391.4	Lupus
32490.4	Lupus
3139.09	Lupus
7063.25	Lupus
4860.33	Lupus
7888.67	Lupus
25437.2	Lupus
33142.1	Lupus
19028.3	Lupus
10316.3	Lupus
37368.7	Lupus
22522.4	Lupus
32405.8	Lupus
36686.1	Lupus
9279.69	Lupus
8694.31	Lupus
2032.01	Lupus
29639.9	Lupus
29271.5	Lupus
1917.84	Lupus
32648.7	Lupus
26904.5	Lupus
21470.8	Lupus
22410.7	Lupus
12148.2	Lupus
25628.2	Lupus
36459.6	Lupus
39387.3	Lupus
26601.7	Lupus
6029.05	Lupus
25946.8	Lupus
5145.86	Lupus
27374.2	Lupus
6239.3	Lupus
9080.81	Lupus
5853.93	Lupus
20145	Lupus
7391.98	Lupus
33025.1	Lupus
19530.8	Lupus
18449.3	Hypertensive
10239.1	Hypertensive
7152.17	Hypertensive
37738.3	Hypertensive
12727.4	Hypertensive
4658.27	Hypertensive
14289.8	Hypertensive
15177.2	Hypertensive
20382.2	Hypertensive
657.7	Hypertensive
15503	Hypertensive
12562.2	Hypertensive
2618.07	Hypertensive
13173.3	Hypertensive
5576.71	Hypertensive
8210.81	Hypertensive
5904.99	Hypertensive
31427	Hypertensive
3239.27	Hypertensive
16987.3	Hypertensive
2128.43	Hypertensive
33378.9	Hypertensive
1868.38	Hypertensive
30497.3	Hypertensive
9402.39	Hypertensive
23492.6	Hypertensive
10439.3	Hypertensive
14417.1	Hypertensive
7229.15	Hypertensive
12308.5	Hypertensive
32947	Hypertensive
6302.3	Hypertensive
6649.57	Hypertensive
4946.07	Hypertensive
7460.89	Hypertensive
2566.56	Hypertensive
4408.1	Hypertensive
31923.9	Hypertensive
25979.8	Hypertensive
1792.65	Hypertensive
822.24	Hypertensive
35590.6	Hypertensive
21973.4	Hypertensive
5879.41	Hypertensive
15487.6	Hypertensive
9204.19	Hypertensive
7119.31	Hypertensive
1339.4	Hypertensive
17548.6	Hypertensive
20077.1	Hypertensive
7152.62	Hypertensive
20716.2	Hypertensive
19156.7	Hypertensive
3066.55	Hypertensive
21467.4	Hypertensive
13554.3	Hypertensive
1530.77	Hypertensive
1039.77	Hypertensive
25505.5	Hypertensive
7509.56	Hypertensive
7826.81	Hypertensive
21229.2	Hypertensive
8829.4	IgAN
14008	IgAN
3354.8	IgAN
15997	IgAN
16696.9	IgAN
26887.1	IgAN
6710.4	IgAN
9628.78	IgAN
4303.95	IgAN
2672.88	IgAN
6075.44	IgAN
12475.5	IgAN
6668.78	IgAN
12194.1	IgAN
952.44	IgAN
14613.6	IgAN
14393	IgAN
513.18	IgAN
3786.56	IgAN
10363.9	IgAN
8698.97	IgAN
14713.8	IgAN
2288.43	IgAN
8623.47	IgAN
14008	IgAN
2257.16	IgAN
33900.2	IgAN
12381.5	IgAN
14933.8	IgAN
4090.62	IgAN
32609.9	IgAN
9923.07	IgAN
8092.9	IgAN
8592.65	IgAN
1133.81	IgAN
2478.21	IgAN
8303.37	IgAN
11337.9	Pauci
26153.1	Pauci
697.16	Pauci
29836.5	Pauci
14150.9	Pauci
8060.26	Pauci
38920.4	Pauci
13104.7	Pauci
8465.07	Pauci
16019.8	Pauci
9288.45	Pauci
34627.9	Pauci
21690.5	Pauci
34365.5	Pauci
11472	MCD
3787.24	MCD
27826.9	MCD
11334.7	MCD
2953.75	MCD
21584.7	MCD
2230.55	MCD
16424.7	MCD
23051.6	MCD
8616.87	MCD
6540.63	MCD
1452.54	MCD
7484.77	MCD
7988.96	MCD
16553.5	MCD
22174.6	MCD
32754.7	MCD
22374.8	MCD
1532.7	MCD
13970.7	MCD
11175	MCD
14959.2	MCD
25095.5	MCD
30004	MCD
7039.48	MCD
20883.4	MCD
9416.15	MCD
15241	MCD
14232.2	MCD
10388.3	MCD
28843.3	MCD
4289.73	MCD
18372.7	MCD
16966.8	MCD
25950.6	MCD
15199.8	MCD
3942.69	MCD
9319.83	MCD
11829.4	MCD
5035.45	MCD
21351.9	MCD
2878.13	MCD
8351.36	MCD
2552.58	MCD
25734.3	MCD
13980.4	MCD
1731.36	MCD
1596.95	MCD
1496.66	MCD
21916.1	MCD
10874.6	MCD
18645.5	MCD
23591.3	MCD
2183.7	MCD
6782.61	MCD
31234	MCD
31018.1	MCD
16712	MCD
643.6	MCD
3447.02	MCD
17906.1	MCD
11729.7	MCD
10266.4	MCD
20320.1	MCD
21462.8	MCD
20917.7	MCD
1869.74	MCD
33386.4	MCD
2031.67	MCD
33315.3	MCD
14281.6	MCD
3475.34	MCD
19981.1	MCD
1070.59	MCD
18356.4	MCD
2306.62	MCD
20423.2	MCD
5857.23	MCD
2353.81	MCD
1054.78	MCD
8123.83	MCD
20296.2	MCD
7559.71	MCD
465.76	MCD
13845.5	MCD
9040.11	MCD
2362.45	MCD
959.94	MCD
15482.5	MCD
11078.6	MCD
3069.16	MCD
3023.68	MCD
29673.8	MCD
31683.3	MCD
29503.3	MCD
18597.1	MCD
30632.2	MCD
17645.3	MCD
1248.66	MCD
4262.44	MCD
22356.5	MCD
12102.9	MCD
25330.4	MCD
855.44	MCD
4746.28	MCD
2501.52	Lupus
27306.2	Lupus
31899.1	Lupus
15836.4	Lupus
11275.9	Lupus
1796.74	Lupus
14553.6	Lupus
5946.95	Lupus
16403.1	Lupus
19847.8	Lupus
32935.4	Lupus
12753.9	Lupus
2048.72	Lupus
10608.5	Lupus
9514.16	Lupus
25118.9	Lupus
20426.9	Lupus
8971.2	Lupus
13813	Lupus
14050.2	Lupus
13760.8	Lupus
8546.03	Lupus
20685.7	Lupus
5782.98	Lupus
16681	Lupus
1266.96	Lupus
34248.7	Lupus
9078.77	Lupus
17363.6	Lupus
26224.5	Lupus
760.04	Lupus
3136.71	Lupus
29067.7	Lupus
7161.61	Lupus
1991.19	Hypertensive
1523.61	Hypertensive
6616.71	Hypertensive
2488.22	Hypertensive
10359.4	Hypertensive
1561.47	Hypertensive
5388.63	Hypertensive
1169.06	Hypertensive
1175.54	Hypertensive
27123.3	Hypertensive
35156	Hypertensive
10295.1	Hypertensive
28105.8	Hypertensive
1962.53	Hypertensive
2970.46	Hypertensive
636.55	Hypertensive
34872.5	Hypertensive
8939.47	Hypertensive
1466.53	Hypertensive
1621.4	Hypertensive
1783.55	Hypertensive
6888.36	Hypertensive
5676.09	Hypertensive
2971.83	Hypertensive
4247.77	Hypertensive
1682.8	Hypertensive
9577.73	Hypertensive
5455.38	Hypertensive
926.4	Hypertensive
1926.26	Hypertensive
863.29	Hypertensive
1897.49	Hypertensive
18195.3	Pauci
26742.5	Pauci
8144.86	Pauci
574.12	Pauci
1298.69	Pauci
11518.4	Pauci
18329.1	Pauci
1650.85	Pauci
12010.2	Pauci
9727.94	Pauci
13746.7	Pauci
1955.25	Pauci
2336.75	Pauci
13760.7	Pauci
2478.21	Pauci
30937.3	Pauci
1848.14	Pauci
12155.5	Pauci
20012.5	Pauci
1321.89	Pauci
8362.5	Pauci
13910.4	Pauci
20701.8	Pauci
9319.38	Pauci
4754.69	Pauci
881.6	Pauci
18505.8	Pauci
1421.95	Pauci
10545.5	Pauci
22660.4	Pauci
2554.17	Pauci
5713.96	Pauci
6325.95	Pauci
6465.24	Pauci
19752.9	Pauci
9281.06	Pauci
698.18	Pauci
781.42	Pauci
6745.77	Pauci
8388.2	Pauci
8002.04	Pauci
4645.87	Pauci
8187.5	Pauci
7430.19	Pauci
12490.3	Pauci
18209.3	Pauci
8299.74	Pauci
4562.52	Pauci
25597.3	Pauci
26371.8	Pauci
5635.84	Pauci
13371	Pauci
6839.92	Pauci
1025.78	Pauci
20880.7	Pauci
12807.5	Pauci
8765.84	Pauci
2115.02	Pauci
13284.1	Pauci
20596.7	Pauci
5175.76	Pauci
13833.7	Pauci
8807.23	Pauci
19569.5	Pauci
560.93	Pauci
6938.85	Pauci
8464.16	Pauci
21073.2	Pauci
9850.75	Pauci
4515.22	IgAN
23235.7	IgAN
22002.4	IgAN
13631.7	IgAN
1608.78	IgAN
18978.3	IgAN
13935.1	IgAN
11751.2	IgAN
11614.9	IgAN
30889.6	IgAN
11769.3	IgAN
10338.5	IgAN
1536.57	IgAN
17982.8	IgAN
14887.8	IgAN
17968	IgAN
21340	IgAN
36128	IgAN
19490.9	IgAN
5043.75	IgAN
20811.9	IgAN
4127.58	IgAN
3507.06	IgAN
2782.04	IgAN
14956.5	IgAN
19125.7	IgAN
15744.8	IgAN
7191.28	IgAN
16898.1	IgAN
6265.79	IgAN
19500.9	IgAN
19281.7	IgAN
3068.03	IgAN
21289.8	IgAN
16976.1	IgAN
11532.5	IgAN
19604.2	IgAN
9872.01	IgAN
2726.1	IgAN
22524.1	IgAN
16162.9	IgAN
21349.8	IgAN
17910	IgAN
9939.21	IgAN
26380.6	IgAN
23696.6	IgAN
13909.9	IgAN
14178.8	IgAN
3599.96	IgAN
4414.36	IgAN
20241.6	IgAN
12484.5	IgAN
13034.4	IgAN
7546.18	IgAN
9073.65	IgAN
8932.88	IgAN
2661.4	IgAN
17166.7	IgAN
26723.5	IgAN
6173.12	IgAN
18799.9	IgAN
10830.5	IgAN
6174.03	IgAN
5586.83	IgAN
18047	IgAN
25951.4	IgAN
2913.49	IgAN
1016	IgAN
19121.1	IgAN
10400.5	IgAN
10744.7	IgAN
9242.06	IgAN
27054.6	IgAN
12189.5	IgAN
10073.7	IgAN
4842.25	IgAN
24098.9	IgAN
12947.8	IgAN
23443.9	IgAN
15267.6	IgAN
16905.7	IgAN
20195.1	IgAN
22563.4	IgAN
4826.56	IgAN
3543.56	IgAN
19992.4	IgAN
2561.1	IgAN
18711.8	IgAN
19109.3	IgAN
23339.8	IgAN
10818.5	IgAN
13603.8	IgAN
19280	IgAN
18206.9	IgAN
5469.59	IgAN
4177.5	IgAN
19752.3	IgAN
20133.4	IgAN
1591.95	IgAN
19664.7	IgAN
16596.1	Diabetic
25443.4	Diabetic
27084.8	Diabetic
7567.55	Diabetic
12337	Diabetic
9847.45	Diabetic
2528.24	Diabetic
15305.1	Diabetic
12873.5	Diabetic
3286.8	Diabetic
6148.9	Diabetic
407.08	Diabetic
17739	Diabetic
10845.5	Diabetic
24168.2	Diabetic
6475.36	Diabetic
2116.15	Diabetic
19002.3	Diabetic
18644.8	Diabetic
2409.53	Diabetic
5655.05	Diabetic
28061.2	Diabetic
2975.81	Diabetic
10994.7	Diabetic
2510.84	Diabetic
5576.37	Diabetic
39643.9	Diabetic
23737.7	Diabetic
461.32	Diabetic
1062.17	Diabetic
41376.6	Diabetic
40374.2	Diabetic
4947.55	Diabetic
21567.5	Diabetic
14995.1	Diabetic
4141.91	Diabetic
12105.4	Diabetic
4928.44	Diabetic
8835.77	Diabetic
34073.4	Diabetic
4885.12	Diabetic
1318.7	Diabetic
3333.43	Diabetic
26061	Diabetic
10098.1	Diabetic
3156.49	Diabetic
4712.39	Diabetic
11096.7	Diabetic
12262.2	Diabetic
2322.2	Diabetic
14841.2	Diabetic
26575	Diabetic
11503.8	Diabetic
11805	Diabetic
16480.2	Diabetic
15308.2	Diabetic
1140.4	Diabetic
28635.5	Diabetic
5640.16	Diabetic
18978.1	Diabetic
8403.44	Diabetic
10143	Diabetic
3698.66	Diabetic
23136.7	Diabetic
1640.05	Diabetic
4144.3	Diabetic
6041.22	Diabetic
13035	Diabetic
5581.6	Diabetic
13632.6	Diabetic
13470.2	Pauci
29842.2	Pauci
20102.7	Pauci
10014.6	Pauci
29614.4	Pauci
25198.4	Pauci
20063.8	Pauci
1980.5	Pauci
1502.91	Pauci
11259.7	Pauci
1875.54	Pauci
22504	Pauci
6073.62	Pauci
22363.3	Pauci
7385.05	Pauci
10415.7	Pauci
17745.5	Pauci
16177.5	Pauci
1510.3	Pauci
3871.05	Pauci
1215.45	Pauci
26499.9	Pauci
20036.2	Pauci
12489	Pauci
26584.1	Pauci
3853.54	Pauci
4672.14	Pauci
9208.28	Pauci
24119.8	Pauci
3054.61	Pauci
4228.33	Pauci
4756.63	Pauci
13560.4	Pauci
23833.2	Pauci
25235.2	Pauci
8176.13	Pauci
18438.4	Pauci
11258.6	Pauci
20421.4	Pauci
14670.6	Pauci
2878.7	Pauci
20084.8	Pauci
14300.7	Pauci
9235.8	Pauci
13824.9	Pauci
13588.3	Pauci
3131.93	Pauci
21066.2	Pauci
21870.6	Pauci
28462.9	Pauci
19489.1	Pauci
6428.17	Pauci
8510.78	Pauci
21452.1	Pauci
1662.22	Pauci
13296.4	Pauci
13421.5	Pauci
14241.8	Pauci
3999.54	Pauci
18110.6	Pauci
8917.87	Pauci
13552.8	Pauci
2910.76	Pauci
5246.38	Pauci
23333.8	Pauci
15526.3	Pauci
1991.87	Pauci
1228.98	Pauci
21138.2	Pauci
12862.6	Pauci
17964.3	Pauci
12422.9	Pauci
24400.6	Pauci
23028.7	Pauci
4259.48	Pauci
22876.1	Pauci
16416.8	Pauci
3214.94	Pauci
12337.6	Pauci
25370.3	Pauci
11122.5	Pauci
18622.2	Pauci
694.54	Pauci
8933.67	Pauci
33252.7	Pauci
10284.4	Pauci
8218.77	Pauci
31797.5	Pauci
1533.39	Pauci
14608.3	Pauci
1824.83	Lupus
2436.59	Lupus
13276.6	Lupus
26076	Lupus
741.85	Lupus
387.87	Lupus
12354.9	Lupus
2947.38	Lupus
14667.2	Lupus
9506.09	Lupus
12071.9	Lupus
21905.4	Lupus
11806.1	Lupus
20636.8	Lupus
18580.4	Lupus
20185.2	Lupus
11735.5	Lupus
22636.4	Lupus
19862.2	Lupus
7338.54	Lupus
21697.5	Lupus
26199	Lupus
18784.4	Lupus
21363.2	Lupus
5425.02	Lupus
13544	Lupus
23263.6	Lupus
15959.7	Lupus
9943.08	Lupus
25903.8	Lupus
7078.14	Lupus
22821.2	Lupus
6469.9	Lupus
21490	Lupus
3794.18	Lupus
7479.2	Lupus
1634.25	Lupus
9039.2	Lupus
24059	Lupus
12493.8	Lupus
14016.2	Lupus
6729.85	Lupus
20677.2	Lupus
13713	Lupus
4332.6	Lupus
2034.62	Lupus
1343.49	Lupus
9075.7	Lupus
13275.8	Lupus
8435.39	Lupus
417.89	Lupus
6048.83	Lupus
8165.56	Lupus
2279.67	Lupus
21749.7	Lupus
15707.1	Lupus
1782.64	Lupus
4677.71	Lupus
3915.17	Lupus
1004.75	Lupus
1720.44	Lupus
15138.2	Lupus
18703.7	Lupus
1179.63	Lupus
7941.66	Lupus
3200.16	Lupus
32576.4	Lupus
14124.1	Lupus
8557.74	Lupus
15621.6	Lupus
3739.94	Lupus
3218.01	Lupus
6430.9	Lupus
4296.9	Lupus
19547.9	Lupus
14913.1	Lupus
22304.2	Lupus
8353.52	Lupus
622.45	Lupus
20017	Lupus
16093	Lupus
2920.77	Lupus
1568.52	Lupus
3642.83	Lupus
17474	Lupus
790.06	Lupus
1180.43	Lupus
18447	Lupus
984.51	Lupus
5028.17	Lupus
23661.2	Lupus
12864.4	Lupus
26437.8	Lupus
12929.8	Lupus
14944.9	Lupus
19995	Lupus
3859.11	Lupus
23715.2	Lupus
13293.6	Lupus
15237.9	Lupus
31558.2	Lupus
21827.9	Lupus
8370.35	IgAN
17094.7	IgAN
15244.1	IgAN
11858	IgAN
6704.83	IgAN
3615.77	IgAN
9121.29	IgAN
21368	IgAN
9549.87	IgAN
26122.7	IgAN
4074.14	IgAN
16066.4	IgAN
3204.48	IgAN
10537.3	IgAN
3086.22	IgAN
11558	IgAN
18456.2	IgAN
18597.5	IgAN
10051.8	IgAN
11295.9	IgAN
20652.6	IgAN
10629.8	IgAN
1829.83	IgAN
11524.1	IgAN
12261.5	IgAN
18570.9	IgAN
15234.4	IgAN
1536.68	IgAN
8812.57	IgAN
6486.17	IgAN
11068.8	IgAN
20611.6	IgAN
16025.5	IgAN
8293.37	IgAN
18243.3	IgAN
11413.8	IgAN
2154.82	IgAN
25386.3	IgAN
19979.9	IgAN
5294.71	IgAN
19185.7	IgAN
12112.6	IgAN
12724.9	IgAN
14758.6	IgAN
32388.3	IgAN
9337.8	IgAN
25712.7	IgAN
4587.88	IgAN
15323.5	IgAN
24676.8	IgAN
32389.7	IgAN
18430.7	IgAN
11893.1	IgAN
11243.4	IgAN
27747.3	IgAN
4450.52	IgAN
12738.8	IgAN
22930	IgAN
14575.6	IgAN
24076.6	IgAN
20805.4	IgAN
18991.5	IgAN
27972.8	IgAN
7574.15	IgAN
17547.2	IgAN
5387.27	IgAN
4339.2	IgAN
23842.8	IgAN
1743.41	IgAN
13510.1	IgAN
8931.63	IgAN
9584.1	IgAN
9956.39	IgAN
13188.3	IgAN
18910.4	IgAN
2591.12	IgAN
14959.9	IgAN
6141.51	IgAN
22912.8	IgAN
21114.5	IgAN
4298.49	IgAN
8240.38	IgAN
7975.32	IgAN
15154	IgAN
3513.77	IgAN
15931.6	IgAN
13161.9	IgAN
19182.4	IgAN
15366.4	IgAN
1190.55	IgAN
12781.8	IgAN
5226.14	IgAN
25880.4	IgAN
16737.3	IgAN
5012.7	IgAN
23949.5	IgAN
24925.2	IgAN
21270.8	IgAN
7288.85	IgAN
27341.4	IgAN
22989.9	IgAN
11657.1	IgAN
16404.9	IgAN
24110.6	IgAN
10508	IgAN
6657.75	IgAN
10983.6	IgAN
21363.8	IgAN
35808.8	IgAN
27015.7	IgAN
3555.84	IgAN
15154.5	IgAN
18492.9	IgAN
16459.3	IgAN
3049.72	IgAN
2629.1	IgAN
19514.6	IgAN
20934.3	IgAN
1436.73	IgAN
1977.43	IgAN
3789.75	IgAN
2838.56	IgAN
9919.32	IgAN
8209.11	IgAN
18869.2	IgAN
26696.1	IgAN
7871.84	IgAN
28043	IgAN
14086.8	IgAN
16900.1	IgAN
19542.3	IgAN
1438.44	IgAN
9021.12	IgAN
8914.45	IgAN
7038	IgAN
23133.2	IgAN
23415.5	IgAN
7402.56	IgAN
4611.87	IgAN
18663.7	IgAN
1483.13	IgAN
3123.06	IgAN
27875.5	IgAN
9457.42	IgAN
27486	IgAN
21846.4	IgAN
1271.17	IgAN
28223.8	IgAN
4261.76	IgAN
5634.36	IgAN
14930.2	IgAN
26347	IgAN
8304.17	IgAN
10736.8	IgAN
2426.24	IgAN
12090.4	IgAN
12295.8	IgAN
23396.3	IgAN
6888.02	IgAN
12994.4	IgAN
27571	IgAN
24393.7	IgAN
23778.8	IgAN
10681.1	IgAN
23227.5	IgAN
30019.7	IgAN
28626	IgAN
6233.39	IgAN
28091.7	IgAN
341.47	IgAN
7731.98	IgAN
8626.31	IgAN
23465.8	IgAN
20546.6	IgAN
25673.9	IgAN
7753.47	IgAN
36210.9	IgAN
10590.5	IgAN
14875.4	IgAN
21461.5	IgAN
27840.8	IgAN
1291.64	IgAN
28133	IgAN
7656.59	IgAN
18766.7	IgAN
17214.3	IgAN
8265.51	IgAN
20991.8	IgAN
10774.9	IgAN
21735.3	IgAN
20854.3	IgAN
2326.86	IgAN
10747.2	IgAN
20740.7	IgAN
1317.68	IgAN
7352.41	IgAN
21762.7	IgAN
7037.66	IgAN
10114.6	IgAN
19760.2	IgAN
8674.75	IgAN
15122.8	IgAN
3900.5	IgAN
7962.81	IgAN
20337.8	IgAN
1672.57	Normal
2383.03	Normal
4515.9	Normal
1657.22	Normal
16283.7	Normal
3057.91	Normal
1191.46	Normal
18764.3	Normal
1954	Normal
25155.5	Normal
39281.7	Normal
1572.96	Normal
16018	Normal
7708.9	Normal
3986.81	Normal
15765.5	Normal
16073.9	Normal
4410.72	Normal
23618.3	Normal
12199.3	Normal
3904.03	Normal
2137.19	Normal
36605.1	Normal
18903	Normal
20322	Normal
12082.1	Normal
4703.52	Normal
16981.9	Normal
16374	Normal
9335.3	Normal
18870.3	Normal
22211.4	Normal
19068.7	Normal
8378.2	Normal
603.58	Normal
4859.42	Normal
17180.5	Normal
21829.4	Normal
7278.5	Normal
16281.1	Normal
8652.24	Normal
18137.5	Normal
34927.7	Normal
34367.3	Normal
5871.79	Normal
11752.2	Normal
1247.41	Normal
18042.6	Normal
29729.8	MCD
43192.3	MCD
11530.5	MCD
4743.78	MCD
8367.51	MCD
13806.1	MCD
32510.5	MCD
3662.73	MCD
27855.7	MCD
32598.4	MCD
2154.7	Pauci
6468.88	Pauci
962.33	Pauci
2734.06	Pauci
18429.6	Pauci
33173.2	Pauci
3007.64	Pauci
8334.3	Pauci
7261.56	Pauci
7754.15	Pauci
16197.6	Pauci
20315.7	Pauci
6489.92	Pauci
4057.42	Pauci
23237.4	Pauci
1291.98	Pauci
4089.6	Pauci
8503.28	Pauci
23474	Pauci
14614.3	Pauci
13591.4	Pauci
712.51	Pauci
6004.26	Pauci
13202.8	Pauci
32327.6	Pauci
5817.55	Pauci
4526.48	Pauci
11003.4	Pauci
12071.7	Pauci
7112.48	Pauci
12482.1	Pauci
16820.1	Pauci
6006.53	Pauci
1618.9	Pauci
7168.09	Pauci
13357.4	Pauci
1712.82	Pauci
6228.5	Pauci
17901.6	Pauci
19428.8	Pauci
8530.8	Pauci
9028.96	Pauci
1507.23	Pauci
8780.62	Pauci
5844.95	Pauci
1748.64	Pauci
10931.1	Pauci
13971	Pauci
4753.22	Pauci
14594.6	Pauci
13940.6	Pauci
1007.48	Pauci
9030.33	Pauci
24259.4	Pauci
3003.44	Pauci
23778.9	MCD
12348	MCD
25533	MCD
31972	MCD
11018.2	MCD
30872.4	MCD
16583.5	MCD
4833.61	MCD
7624.86	MCD
25084.4	MCD
18706.8	MCD
15730.5	MCD
25752.4	MCD
1816.98	MCD
9448.21	MCD
25752.8	MCD
27265.5	MCD
28433.1	MCD
21541.3	MCD
16589.7	MCD
29478.3	MCD
25305.7	MCD
5172.81	MCD
22164.9	MCD
22786.9	MCD
12209	MCD
27422.8	MCD
11852.5	MCD
4532.5	MCD
10709	MCD
27927.4	MCD
21835.3	MCD
23963.5	MCD
27536.4	MCD
23392	MCD
24019.4	MCD
12920.6	MCD
3291.47	MCD
26796.5	MCD
22859	MCD
3234.04	MCD
26265.7	MCD
5165.53	MCD
6151.52	MCD
23082.8	MCD
25993.2	MCD
27335.5	MCD
6316.05	MCD
21645.3	MCD
12442.8	MCD
19654.5	MCD
15020.6	MCD
24922.3	MCD
28426.6	MCD
3851.15	MCD
26567.9	MCD
13343.7	MCD
14084.4	MCD
10576.8	MCD
9483.58	MCD
7418.36	MCD
17010.4	MCD
21493.9	MCD
25667.9	MCD
17220.9	MCD
5969.24	MCD
27662.3	MCD
21075.8	MCD
1824.94	MCD
26208.5	MCD
32019.2	MCD
13538.3	Diabetic
5658.47	Diabetic
5391.93	Diabetic
20484.3	Diabetic
13280.6	Diabetic
1509.28	Diabetic
19522.6	Diabetic
615.29	Diabetic
1616.62	Diabetic
1015.44	Diabetic
1047.96	Diabetic
1928.19	Diabetic
2382.35	Diabetic
21098.9	Diabetic
4956.87	Diabetic
13421.4	Diabetic
2684.71	Diabetic
2721.89	Diabetic
347.84	Diabetic
953.24	Diabetic
21407.8	Diabetic
5991.07	Diabetic
4778.12	Diabetic
21723.2	Diabetic
17606	Diabetic
32610.3	Diabetic
18214.3	Diabetic
4245.5	Diabetic
371.38	Diabetic
15945.8	Pauci
16974.7	Pauci
3848.65	Pauci
9058.07	Pauci
2533.36	Pauci
1896.58	Pauci
6715.18	Pauci
29084.3	Pauci
5392.95	Pauci
6481.5	Pauci
18942.1	Pauci
17149.8	Pauci
14640.8	Pauci
13096.8	Pauci
2735.08	Pauci
20067.5	Pauci
24023.3	Pauci
5864.05	Pauci
671.92	Pauci
10104.5	Pauci
11081.9	Pauci
22033.1	Pauci
10334.9	Pauci
7677.62	Pauci
20534.2	Pauci
5207.49	Pauci
681.81	Pauci
19429.5	Pauci
35203.2	Pauci
25087.6	Pauci
6162.09	Pauci
6549.27	Pauci
11731.1	Pauci
4022.17	Pauci
11766.1	Pauci
4002.73	Pauci
19165.2	Pauci
10322.5	Pauci
6606.36	Pauci
6768.17	Pauci
13568.5	Pauci
1953.09	Pauci
12966.5	Pauci
24488.6	Pauci
20925.6	Pauci
1215.45	Pauci
344.77	Pauci
11963.4	Pauci
769.02	Pauci
22980.2	Pauci
19613.8	Pauci
10794.2	Pauci
2351.53	Pauci
2162.66	Pauci
20116.4	Pauci
19108	Pauci
29330	Pauci
19832.7	Pauci
5953.77	Pauci
551.61	Pauci
18737	Pauci
24076.4	Pauci
9389.08	Pauci
16988.2	Pauci
12772.9	Pauci
24099.5	Pauci
8484.29	Pauci
6584.64	Pauci
10798.1	Pauci
13580.6	Pauci
19328.6	Pauci
5518.94	Pauci
368.42	Pauci
800.86	Pauci
6127.07	Pauci
10382.5	Pauci
8947.2	Pauci
5700.31	Pauci
4298.26	Pauci
18148.2	Pauci
10593	Pauci
864.09	Pauci
13169.7	Pauci
4668.16	Pauci
15094.2	Pauci
20231.5	Pauci
10266.4	Pauci
11009.9	Pauci
13899.8	Pauci
16912.2	Pauci
23445.3	Pauci
11904.9	Pauci
28139.2	Pauci
35752.3	Pauci
934.47	Pauci
6917.36	Pauci
15990.5	IgAN
23586.9	IgAN
7856.04	IgAN
8826.9	IgAN
29736.1	IgAN
18495	IgAN
4499.53	IgAN
13075.4	IgAN
7366.17	IgAN
21092.1	IgAN
1207.15	IgAN
5932.17	IgAN
9653.01	IgAN
5922.16	IgAN
1899.99	IgAN
9179.17	IgAN
7903.57	IgAN
27947.5	IgAN
4131.9	IgAN
1908.18	IgAN
24392.6	IgAN
1411.72	IgAN
28973.6	IgAN
2170.28	IgAN
1106.75	IgAN
1699.97	IgAN
7681.49	IgAN
620.97	IgAN
3929.72	IgAN
12451.4	IgAN
12493.7	IgAN
4287.57	IgAN
1273.56	IgAN
13091.2	IgAN
894.22	IgAN
12778.8	IgAN
6978.76	IgAN
9971.17	IgAN
13838.7	IgAN
20651	IgAN
15031.1	IgAN
684.65	IgAN
8699.2	IgAN
20532.5	IgAN
6921.68	IgAN
15074.4	IgAN
2311.4	IgAN
6881.42	IgAN
11616.7	IgAN
15632	IgAN
22030.7	IgAN
14254.4	IgAN
2571.91	IgAN
9221.47	IgAN
15065.9	IgAN
4604.14	IgAN
15245.5	IgAN
21770.2	IgAN
423.46	IgAN
5814.93	IgAN
9634.47	IgAN
24239.7	IgAN
10691.1	IgAN
387.75	IgAN
7679.1	IgAN
5663.58	IgAN
14386.7	IgAN
10930.1	IgAN
963.7	IgAN
26917.7	IgAN
3001.96	IgAN
14860.3	IgAN
1495.52	IgAN
6348.01	IgAN
14252.8	IgAN
2371.43	IgAN
11348.8	IgAN
27382.9	IgAN
19928.2	IgAN
1498.36	IgAN
17960.2	IgAN
9942.4	IgAN
3491.6	IgAN
6461.72	IgAN
10148.6	IgAN
8535.57	IgAN
9556.46	IgAN
6851.18	IgAN
7722.43	IgAN
7011.28	IgAN
7767.46	IgAN
16006.9	IgAN
8991.78	IgAN
13026.7	IgAN
8672.02	IgAN
1500.41	IgAN
9694.28	IgAN
2455.92	IgAN
23490.9	IgAN
18985.1	IgAN
1246.84	IgAN
14071	IgAN
1449.81	IgAN
23183.4	IgAN
23236.2	IgAN
17078.3	IgAN
15629.2	IgAN
21210.8	IgAN
12501.5	IgAN
5063.19	IgAN
28378.1	IgAN
3158.65	IgAN
1005.43	IgAN
29371.7	IgAN
2551.67	IgAN
26703.7	IgAN
4283.59	IgAN
921.62	IgAN
6261.25	IgAN
20012.7	IgAN
21297.3	IgAN
1464.14	Lupus
24219.9	Lupus
19747.2	Lupus
6678	Lupus
18652.9	Lupus
1644.03	Lupus
13688.1	Lupus
7493.19	Lupus
9220.11	Lupus
16994	Lupus
18236.7	Lupus
18188.3	Lupus
15580.4	Lupus
481.56	Lupus
23933.5	Lupus
783.92	Lupus
16098.1	Lupus
12698	Lupus
20849.6	Lupus
27797	Lupus
5688.37	Lupus
15173.3	Lupus
1328.14	Lupus
8892.85	Lupus
17254.9	Lupus
11008.7	Lupus
4533.75	Lupus
16153.5	Lupus
15610.8	Lupus
8003.75	Lupus
20702.2	Lupus
22229.8	Lupus
5660.17	Lupus
2392.02	Lupus
19983.5	Lupus
5985.5	Lupus
7041.41	Lupus
4757.99	Lupus
15138.1	Lupus
3221.42	Lupus
14782.9	Lupus
10140.5	Lupus
792.79	Lupus
16223.5	Lupus
28156.2	Lupus
19320.8	Lupus
29543.7	Lupus
9778.31	Lupus
22068.8	Lupus
3721.52	Lupus
27515.3	Lupus
11989.2	Lupus
18428.3	Lupus
33849.7	Lupus
7538.1	Lupus
5573.3	Lupus
20815.8	Lupus
23658.5	Lupus
17413	Lupus
10526.5	Lupus
9904.76	Lupus
16293.8	Lupus
2895.75	Lupus
4953.69	Lupus
24935.4	Lupus
19258.4	Lupus
37237.2	Lupus
1325.3	Lupus
17007.3	Lupus
3004.23	Lupus
16072	Lupus
7902.77	Lupus
14435.1	Lupus
4091.08	Lupus
24882.2	Lupus
25445.1	Lupus
2136.62	Lupus
7826.93	Lupus
1774	Lupus
1525.88	Lupus
23438.6	Lupus
9562.49	Lupus
22036.4	Lupus
22961.1	Lupus
6852.77	Lupus
7792.13	Lupus
908.43	Lupus
10864.1	Lupus
11009	Lupus
21512.2	Lupus
14635.5	Lupus
15009.3	Lupus
15700.2	Lupus
23007.7	Lupus
20055.8	Lupus
10604.3	Lupus
6342.21	Lupus
10150.6	Lupus
7737.55	Lupus
11679.9	Lupus
19285.1	Lupus
17535.3	Lupus
29350.9	Lupus
15325.5	Lupus
1774.79	Lupus
6957.27	Lupus
22772	Lupus
14971.6	Lupus
4488.95	Lupus
9740.79	Lupus
878.53	Lupus
6413.62	Lupus
5379.76	Lupus
17529.7	Lupus
20557.3	Lupus
9465.04	Lupus
10224.5	Lupus
14401.5	Lupus
3338.66	Lupus
38526.1	Lupus
12922.2	Lupus
18844.7	Lupus
31726	Lupus
9078.88	Lupus
10521	Lupus
17836	Lupus
7948.26	Lupus
1549.53	Lupus
15033.1	Lupus
16676.7	Lupus
7379.7	Lupus
16159	Lupus
17033.4	Lupus
2297.75	Lupus
18934	Lupus
1845.52	Lupus
13491.2	Lupus
13491.5	Lupus
11805.7	Lupus
14575.6	Lupus
22563.6	Lupus
34507.3	Lupus
13506.1	Lupus
13555.9	Lupus
13156.8	Lupus
16880.1	Lupus
10258.3	Lupus
16751	Lupus
21134.1	Lupus
8544.78	Lupus
12188.5	Lupus
5402.16	Lupus
3441.11	Lupus
19211.1	Lupus
26097.3	Lupus
9827.44	Lupus
17825	Lupus
1986.87	Lupus
32938.1	Lupus
4996.78	Lupus
9265.25	Lupus
18499.2	Lupus
18434.9	Lupus
15505.4	Lupus
15323	Lupus
20777.5	Lupus
16884.4	Lupus
1080.02	Lupus
3295.22	Lupus
31010.9	Lupus
4877.73	Lupus
1447.42	Lupus
4064.7	Lupus
10210.5	Lupus
26700.3	Lupus
20268	Lupus
35139.4	Lupus
34418.8	Lupus
40524.9	Lupus
28087.8	Lupus
18186.6	Lupus
20891.6	Lupus
22024	Lupus
9357.13	Lupus
6993.77	Lupus
18554.5	Lupus
5383.63	Lupus
24419.5	Lupus
17308.2	Lupus
14634.3	Lupus
19117.9	Lupus
833.95	Lupus
2028.82	Lupus
746.17	Lupus
22063.5	Lupus
14594.6	Lupus
6329.7	Lupus
3078.83	Lupus
19823.4	Lupus
6666.51	Lupus
17652.8	Lupus
1130.4	Lupus
27122.8	Lupus
34480.6	Lupus
1932.74	Lupus
22771.1	Lupus
17188.6	Lupus
1287.54	Lupus
11946.1	Lupus
7524.57	Lupus
41918.2	Lupus
11907.9	Lupus
19912.2	Lupus
4303.15	Lupus
12462.1	Lupus
7429.05	Lupus
1494.73	Lupus
9095.14	Lupus
9847.68	Lupus
10369.6	Lupus
8772.66	Lupus
4435.96	Lupus
6248.97	Lupus
24623.7	Lupus
8849.98	Lupus
1893.39	Lupus
5398.98	Lupus
16487	Lupus
10173.6	Pauci
6059.3	Pauci
12792.7	Pauci
2926.46	Pauci
7511.15	Pauci
16885.5	Pauci
1267.42	Pauci
19902.2	Pauci
3173.43	Pauci
16752.2	Pauci
15438.5	Pauci
4036.16	Pauci
4317.25	Pauci
8518.29	Pauci
3990.56	Pauci
1773.54	Pauci
15143.3	Pauci
13228	Pauci
14126.6	Pauci
872.05	Pauci
19906	Pauci
2901.21	Pauci
645.76	Pauci
17488.7	Pauci
17394	Pauci
4284.39	Pauci
16219.5	Pauci
1326.66	Pauci
14199.4	Pauci
21497.3	Pauci
1562.38	Pauci
10062.1	Pauci
24337.1	Pauci
11979.8	Pauci
4966.99	Pauci
43240.5	Pauci
10804.8	Pauci
11418.9	Pauci
1933.76	Pauci
8271.31	Pauci
5587.06	Pauci
7468.97	Pauci
1040	Pauci
17728.3	Pauci
5275.6	Pauci
18095.6	Pauci
14479.9	Pauci
14171.4	Pauci
3931.88	Pauci
1406.26	Pauci
13990.8	Pauci
19038.6	Pauci
14563.1	Pauci
23477.3	Pauci
22712.4	Pauci
23822.6	Pauci
16182	Pauci
855.22	Pauci
16358.6	Pauci
1083.09	Pauci
23201.6	Pauci
422.89	Pauci
16764.3	Pauci
1230.46	Pauci
5208.51	Pauci
11589	Pauci
12017	Pauci
10365.9	Pauci
17036.8	Pauci
14338.5	Pauci
14163.1	Pauci
18455.3	Pauci
3983.28	Pauci
15055.5	Pauci
7013.56	Pauci
2340.05	Pauci
17518	Pauci
11791.7	Pauci
16870.4	Pauci
979.5	Pauci
9748.29	Pauci
2642.52	Pauci
12247.9	Pauci
14570.5	Pauci
18090.2	Pauci
6705.97	Pauci
15205	Pauci
8670.55	Pauci
19768.4	Pauci
6920.88	Pauci
4695.45	Pauci
1961.39	Pauci
22234.3	Pauci
8601.3	Pauci
16468.2	Pauci
14863.8	Pauci
5452.2	Pauci
447.34	Pauci
9918.41	Pauci
19571.8	Pauci
19494.9	Pauci
1967.88	Pauci
5639.02	Pauci
6509.13	Pauci
10894.4	Pauci
16806.4	Pauci
6682.32	Pauci
6316.51	Pauci
11130.9	Pauci
11647.3	Pauci
10491.5	Pauci
14957.5	Pauci
17024	Pauci
11937.1	Pauci
13570.9	Pauci
15804.4	Pauci
22628.8	Pauci
12982.8	Pauci
21503.7	Pauci
12188.2	Pauci
23705.4	Pauci
8567.07	Pauci
5446.51	Pauci
12900.5	Pauci
9003.6	Pauci
20161.9	Pauci
2143.9	Pauci
1649.49	Pauci
24718.1	Pauci
24063.4	Pauci
17208.7	Pauci
24293.2	Pauci
21676.3	Pauci
14174.2	Pauci
4838.04	Pauci
7498.42	Pauci
2253.18	Pauci
8491.79	Pauci
26855.1	Pauci
2726.67	Pauci
18707.4	Pauci
35618	Pauci
21599.2	Pauci
25398.2	Pauci
2863.8	Pauci
37291.2	Pauci
10560.1	Pauci
37799.1	Pauci
34061.4	Pauci
20004.3	Pauci
27427.6	Pauci
4696.47	Pauci
15238.9	Pauci
21515.5	Pauci
2642.63	Pauci
11018.2	Pauci
21205.8	Pauci
18859.7	Pauci
390.82	Pauci
20632.4	Pauci
17498.2	Pauci
1911.47	Pauci
555.02	Pauci
2419.08	Pauci
36834.6	Lupus
10927.4	Lupus
1590.92	Lupus
1016.23	Lupus
20519.1	Lupus
37790.5	Lupus
31185.2	Lupus
30785.8	Lupus
11616.3	Lupus
1108.34	Lupus
26892.1	Lupus
6578.5	Lupus
33004.4	Lupus
439.26	Lupus
8976.31	Lupus
15241.2	Lupus
33007.6	Lupus
30255.2	Lupus
1084.23	Lupus
29230.3	Lupus
17606.2	Lupus
9293.68	Lupus
19546	Lupus
391.96	Lupus
1104.81	Lupus
26441.5	Lupus
7506.95	Lupus
45770.4	Lupus
[truncated: 9,078 more rows]

## Sheet: PanelD1
glomerular_tuft_area	nephrotic_range_proteinuria
20005.1	No
26904.5	No
20074.8	No
1917.84	No
17479.4	No
35102.3	No
26401.4	No
30936	No
20597.8	No
19287.5	No
27374.2	No
19708.1	No
20145	No
8694.31	No
18214.2	No
15885.6	No
18172.1	No
26654.3	No
32498.7	No
13538.4	No
25437.2	No
19696.7	No
36459.6	No
11301.5	No
13396.5	No
17814.1	No
13060.3	No
21470.8	No
19955.2	No
8846.91	No
9005.99	No
21585.6	No
26601.7	No
6518.69	No
566.16	No
37368.7	No
23391.4	No
33142.1	No
27516.3	No
12148.2	No
32285.2	No
25628.2	No
28941.5	No
26438.5	No
13750.2	No
39387.3	No
22944.3	No
26306.7	No
7391.98	No
9279.69	No
32490.4	No
31120.4	No
19577.1	No
22834	No
6019.38	No
21426.3	No
6029.05	No
5853.93	No
2032.01	No
29271.5	No
14276.9	No
24589.7	No
1907.84	No
10316.3	No
21409.8	No
22522.4	No
6239.3	No
9080.81	No
33025.1	No
32953.1	No
29022.8	No
18784.8	No
22410.7	No
7939.84	No
10296.4	No
11815.1	No
32648.7	No
3139.09	No
19028.3	No
37722.2	No
18689.5	No
23415.7	No
4860.33	No
19567.2	No
2792.62	No
19579	No
13999	No
29184.7	No
26304.2	No
18134.7	No
19530.8	No
5391.7	No
29639.9	No
35870.5	No
36686.1	No
9022.93	No
32405.8	No
20811.1	No
5145.86	No
13753.8	No
7888.67	No
752.65	No
7918.01	No
37500.5	No
25946.8	No
12651.4	No
11019.8	No
10108.4	No
34564.8	No
7063.25	No
7623.38	No
31270.1	No
3821.81	Yes
31529.4	Yes
1948.77	Yes
7722.2	Yes
27858.8	Yes
27676.4	Yes
5262.64	Yes
34342.9	Yes
35372.9	Yes
45464.7	Yes
36856.7	Yes
35110.4	Yes
47183	Yes
35513.6	Yes
3121.24	Yes
12077.4	Yes
44523.4	Yes
21791.4	Yes
42603.3	Yes
50011.4	Yes
8377.29	Yes
34932.2	Yes
5661.08	Yes
33446.4	Yes
37851.9	Yes
39968.1	Yes
43586.5	Yes
1428.89	Yes
21421	Yes
23480.1	Yes
38442.4	Yes
45692.9	Yes
17150.8	Yes
34428.4	Yes
29190	Yes
41347.4	Yes
8155.21	Yes
25437.1	Yes
45553.6	Yes
12042	Yes
12448.7	Yes
33692.1	Yes
74165.7	Yes
32926.3	Yes
42485.8	Yes
34457.5	Yes
44490.7	Yes
36682.2	Yes
46546.1	Yes
1230.35	Yes
37469.3	Yes
10800.2	Yes
5023.85	Yes
39850.8	Yes
29563.6	Yes
18683.4	Yes
13155	Yes
46402.1	Yes
11238.8	Yes
22709.6	Yes
15515.7	Yes
22406.4	Yes
9400.91	Yes
21977.9	No
482.25	No
6775.1	No
27344.2	No
10520.6	No
22165.2	No
18558.4	No
10138.9	No
801.55	No
3520.71	No
21287.3	No
708.76	No
15180	No
14494	No
26391.8	No
6644.79	No
7520.36	No
13998.1	No
594.82	No
23997.4	No
33800.9	No
2056.57	No
15061.5	No
19011.3	No
21932	No
22900.9	No
13616	No
12735.9	No
662.82	No
19036.2	No
3204.82	No
30453.1	No
5751.94	No
5252.63	No
29644.2	No
11462.2	No
19886.4	No
20573.4	No
10240.1	No
4527.39	No
4556.04	No
8322.36	No
1480.06	No
28417	No
25355.6	No
797	No
20702.2	No
29120.3	No
20191.9	No
13612.4	No
4866.47	No
13278.8	No
6037.24	No
17828.7	No
7326.15	No
13194.2	No
16208.5	No
10880.1	No
7168.77	No
1682.35	No
11627.6	No
28711.7	No
15478.3	No
7657.84	No
1076.16	No
29498.9	No
8713.19	No
5378.62	No
23314.2	No
13464.8	No
21330.1	No
17914	No
25843.7	No
12681.5	No
2146.51	No
1194.87	No
3453.16	No
18698.2	No
24054.9	No
24442.4	No
20578.1	No
16473.9	No
18899.5	No
17930.7	No
3144.78	No
18989.7	No
10268.5	No
15026.4	No
11095.2	No
4252.43	No
11041.3	No
2830.82	No
22301.5	No
497.37	No
15476.9	No
4643.6	No
4550.24	No
1832.56	No
50808.1	No
17308.7	No
17634	No
20414.1	No
4844.3	No
4176.82	No
23116	No
19580.2	No
15341.6	No
24979.8	No
13789.1	No
1016.8	No
15718.8	No
17546	No
2621.82	No
25810.7	No
1598.09	No
1998.46	No
17229.5	No
3001.05	No
13022	No
6971.48	No
1452.08	No
50847.6	No
8403.44	Yes
34073.4	Yes
16596.1	Yes
27084.8	Yes
23136.7	Yes
18978.1	Yes
11805	Yes
5655.05	Yes
3333.43	Yes
3156.49	Yes
26061	Yes
4928.44	Yes
2975.81	Yes
26575	Yes
6041.22	Yes
7567.55	Yes
12337	Yes
21567.5	Yes
2528.24	Yes
12105.4	Yes
28061.2	Yes
16480.2	Yes
2510.84	Yes
1640.05	Yes
1318.7	Yes
4947.55	Yes
17739	Yes
10098.1	Yes
24168.2	Yes
23737.7	Yes
4885.12	Yes
1062.17	Yes
6148.9	Yes
18644.8	Yes
19002.3	Yes
461.32	Yes
10845.5	Yes
39643.9	Yes
5576.37	Yes
25443.4	Yes
2116.15	Yes
14995.1	Yes
13632.6	Yes
2409.53	Yes
10994.7	Yes
1140.4	Yes
9847.45	Yes
5581.6	Yes
13035	Yes
3286.8	Yes
12873.5	Yes
4144.3	Yes
8835.77	Yes
5640.16	Yes
11503.8	Yes
41376.6	Yes
2322.2	Yes
4141.91	Yes
10143	Yes
15305.1	Yes
15308.2	Yes
11096.7	Yes
407.08	Yes
6475.36	Yes
3698.66	Yes
40374.2	Yes
12262.2	Yes
28635.5	Yes
4712.39	Yes
14841.2	Yes
19855.9	No
30979.7	No
18518.7	No
1444.24	No
20252	No
27203.3	No
38346.4	No
19843.9	No
35859.3	No
13522.6	No
13114.2	No
4917.64	No
1002.93	No
41044.5	No
15011.2	No
8225.48	No
15980.3	No
5055.8	No
22299.7	No
41844.5	No
17134.5	No
18104.9	No
46238.6	No
36883.2	No
24669.1	No
36326.9	No
22813.6	No
40870	No
40381.6	No
2594.76	No
23498.2	No
14222.9	No
3413.14	No
13751.8	No
2282.85	No
2543.02	No
22476.8	No
26024.7	No
15365.6	No
10014.6	No
20421.4	No
15526.3	No
14670.6	No
6428.17	No
16416.8	No
25370.3	No
3853.54	No
8176.13	No
26499.9	No
29614.4	No
11259.7	No
1215.45	No
20063.8	No
21452.1	No
3999.54	No
13296.4	No
13824.9	No
1662.22	No
22504	No
10415.7	No
3054.61	No
31797.5	No
2910.76	No
1980.5	No
22876.1	No
9235.8	No
14241.8	No
1991.87	No
25235.2	No
4756.63	No
20036.2	No
17745.5	No
1875.54	No
28462.9	No
16177.5	No
21870.6	No
8933.67	No
4259.48	No
1502.91	No
4672.14	No
11258.6	No
24400.6	No
20102.7	No
13470.2	No
11122.5	No
9208.28	No
24119.8	No
13588.3	No
23833.2	No
22363.3	No
18438.4	No
6073.62	No
14300.7	No
18622.2	No
3214.94	No
21138.2	No
23333.8	No
5246.38	No
12489	No
23028.7	No
12422.9	No
12337.6	No
19489.1	No
4228.33	No
26584.1	No
10284.4	No
20084.8	No
2878.7	No
17964.3	No
3131.93	No
25198.4	No
12862.6	No
8218.77	No
3871.05	No
29842.2	No
13421.5	No
8510.78	No
33252.7	No
13560.4	No
1228.98	No
7385.05	No
21066.2	No
13552.8	No
1533.39	No
18110.6	No
694.54	No
8917.87	No
14608.3	No
1510.3	No
8353.52	Yes
15138.2	Yes
4677.71	Yes
1634.25	Yes
18447	Yes
14667.2	Yes
19862.2	Yes
8557.74	Yes
21905.4	Yes
14124.1	Yes
7479.2	Yes
9075.7	Yes
1179.63	Yes
3200.16	Yes
16093	Yes
26199	Yes
1824.83	Yes
1782.64	Yes
22304.2	Yes
11735.5	Yes
32576.4	Yes
1180.43	Yes
12071.9	Yes
2947.38	Yes
3859.11	Yes
6048.83	Yes
21363.2	Yes
417.89	Yes
7338.54	Yes
9943.08	Yes
15959.7	Yes
8435.39	Yes
12929.8	Yes
21749.7	Yes
23263.6	Yes
13276.6	Yes
1568.52	Yes
1720.44	Yes
26437.8	Yes
19547.9	Yes
25903.8	Yes
15621.6	Yes
14913.1	Yes
9506.09	Yes
5425.02	Yes
12354.9	Yes
2920.77	Yes
9039.2	Yes
22636.4	Yes
11806.1	Yes
3218.01	Yes
18580.4	Yes
4332.6	Yes
2034.62	Yes
19995	Yes
17474	Yes
20017	Yes
622.45	Yes
18784.4	Yes
14016.2	Yes
4296.9	Yes
20677.2	Yes
21827.9	Yes
23715.2	Yes
6729.85	Yes
20185.2	Yes
15707.1	Yes
6430.9	Yes
3642.83	Yes
14944.9	Yes
7078.14	Yes
13713	Yes
12493.8	Yes
387.87	Yes
21490	Yes
741.85	Yes
2436.59	Yes
13275.8	Yes
31558.2	Yes
2279.67	Yes
984.51	Yes
12864.4	Yes
3794.18	Yes
23661.2	Yes
26076	Yes
790.06	Yes
5028.17	Yes
1343.49	Yes
8165.56	Yes
7941.66	Yes
3739.94	Yes
1004.75	Yes
13544	Yes
21697.5	Yes
6469.9	Yes
18703.7	Yes
3915.17	Yes
24059	Yes
22821.2	Yes
15237.9	Yes
20636.8	Yes
13293.6	Yes
46844.3	No
24742.7	No
31201	No
20522.5	No
15472.4	No
22848.2	No
31472.8	No
2107.97	No
24591.7	No
12656.1	No
24059.3	No
1144.95	No
6467.18	No
27224.5	No
14964.3	No
23951.9	No
13278	No
35844.4	No
21949.5	No
34962.1	No
21769	No
42495.1	No
863.18	No
6313.67	No
11846.9	No
14135.5	No
16884.3	No
52087.1	No
13484.3	No
17580.1	No
11400	No
37067.6	No
25058	No
36325.5	No
6466.04	No
42059.6	No
12350.1	No
18646.9	No
15936.6	No
41227.8	No
13393.7	No
14490.7	No
5634.7	No
8554.9	No
15084.2	No
7230.86	No
39732.6	No
27029.2	No
35001.1	No
19821	No
18003.8	No
7147.05	No
2755.66	No
37555.1	No
6992.18	No
3298.86	No
5245.47	No
4573.1	No
7802.71	No
16858.5	No
15139.8	No
26834.5	No
2050.09	No
16003.2	No
42288.4	No
34843	No
36814.9	No
1080.02	No
25878.6	No
34157.9	No
17537.2	No
1242.97	No
6746.56	No
10499.2	No
58929.7	No
42324.4	No
28296.1	No
35323.3	No
32624	No
51386.3	No
19375.9	No
45895.8	No
43881	No
16890.2	No
50041.5	No
19008.9	No
22857.8	No
15977.6	No
52648.2	No
4253.69	No
26733.2	No
3466.35	No
43662.1	No
34366.9	No
45855.5	No
42482.8	No
8084.14	No
913.44	No
43712.4	No
45126.7	No
43730.2	No
59174.4	No
20378	No
29821.3	No
15903.8	No
46008.3	No
27176.6	No
46017	No
52152.3	No
47432.7	No
20124.2	No
23815.3	No
21852.7	No
19134.1	No
4318.73	No
22140	No
16553.9	No
21177.3	No
15373.4	No
7658.18	No
8238.56	No
22841.2	No
21093.3	No
18887.7	No
25251	No
8365.57	No
22233.7	No
6554.16	No
18173	No
5570.57	No
12332.4	No
31451.3	No
18746.8	No
24903.3	No
15909	No
4832.02	No
18119.3	No
15353.7	No
974.16	No
20117	No
9122.43	No
18368	No
19889.3	No
16414.2	No
6983.54	No
596.53	No
1174.29	No
15080.3	No
4653.83	No
15880.7	No
8942.88	No
17648.9	No
1322.34	No
13452.8	No
16278.5	No
991.44	No
24835.9	No
6249.08	No
5334.28	No
14642.5	No
3627.71	No
24887.4	No
16134.2	No
16702.2	No
19532.4	No
16503.4	No
22319.2	No
21306.9	No
19725.4	No
16235.7	No
5398.41	No
23737.3	No
16457.8	No
17016.6	No
18724.7	No
7319.44	No
6388.83	No
22738.9	No
16870.6	No
17258	No
11916.8	No
16610.6	No
17894.5	No
30759.5	No
20760.5	No
9860.41	No
13708.4	No
15020.6	No
21541.3	No
25752.4	No
27265.5	No
28433.1	No
22786.9	No
4833.61	No
14084.4	No
26208.5	No
11018.2	No
21075.8	No
24019.4	No
27536.4	No
27422.8	No
18706.8	No
12209	No
12920.6	No
1824.94	No
26796.5	No
15730.5	No
6151.52	No
25993.2	No
6316.05	No
24922.3	No
13343.7	No
17010.4	No
25667.9	No
7624.86	No
23082.8	No
9483.58	No
12442.8	No
25084.4	No
23392	No
11852.5	No
27662.3	No
23778.9	No
32019.2	No
16589.7	No
5165.53	No
1816.98	No
17220.9	No
22859	No
3234.04	No
5969.24	No
21835.3	No
10576.8	No
25305.7	No
3851.15	No
29478.3	No
26265.7	No
26567.9	No
19654.5	No
21645.3	No
7418.36	No
21493.9	No
27335.5	No
28426.6	No
10709	No
3291.47	No
16583.5	No
30872.4	No
22164.9	No
5172.81	No
25533	No
4532.5	No
25752.8	No
9448.21	No
31972	No
27927.4	No
12348	No
23963.5	No
1015.44	No
2684.71	No
953.24	No
1928.19	No
5658.47	No
20484.3	No
21407.8	No
371.38	No
21723.2	No
13421.4	No
4778.12	No
5391.93	No
4245.5	No
4956.87	No
1509.28	No
347.84	No
1616.62	No
2382.35	No
32610.3	No
615.29	No
1047.96	No
18214.3	No
5991.07	No
19522.6	No
13538.3	No
2721.89	No
21098.9	No
13280.6	No
17606	No
19328.6	No
5518.94	No
15094.2	No
4298.26	No
13580.6	No
769.02	No
681.81	No
5953.77	No
11904.9	No
13899.8	No
2533.36	No
10322.5	No
12966.5	No
4668.16	No
19613.8	No
800.86	No
18942.1	No
6768.17	No
10266.4	No
2162.66	No
10334.9	No
8484.29	No
6606.36	No
10794.2	No
24076.4	No
19108	No
344.77	No
20116.4	No
19165.2	No
934.47	No
15945.8	No
9058.07	No
11766.1	No
25087.6	No
16974.7	No
2351.53	No
23445.3	No
17149.8	No
20067.5	No
11081.9	No
6917.36	No
5207.49	No
1896.58	No
24023.3	No
551.61	No
13169.7	No
24099.5	No
2735.08	No
19832.7	No
11009.9	No
5392.95	No
24488.6	No
35203.2	No
1215.45	No
10593	No
5700.31	No
16912.2	No
29084.3	No
6162.09	No
10798.1	No
3848.65	No
19429.5	No
14640.8	No
18148.2	No
368.42	No
11963.4	No
10382.5	No
12772.9	No
22980.2	No
864.09	No
16988.2	No
7677.62	No
6715.18	No
6127.07	No
1953.09	No
671.92	No
5864.05	No
11731.1	No
6584.64	No
22033.1	No
6549.27	No
20231.5	No
29330	No
4002.73	No
13096.8	No
6481.5	No
18737	No
35752.3	No
20534.2	No
28139.2	No
8947.2	No
20925.6	No
10104.5	No
4022.17	No
9389.08	No
13568.5	No
26917.7	Yes
6461.72	Yes
9694.28	Yes
15632	Yes
963.7	Yes
15065.9	Yes
14860.3	Yes
1495.52	Yes
2571.91	Yes
7767.46	Yes
3001.96	Yes
14252.8	Yes
8991.78	Yes
21770.2	Yes
10930.1	Yes
6851.18	Yes
15245.5	Yes
14386.7	Yes
27382.9	Yes
387.75	Yes
10148.6	Yes
17960.2	Yes
3491.6	Yes
5663.58	Yes
18985.1	Yes
6921.68	Yes
2311.4	Yes
7011.28	Yes
19928.2	Yes
7679.1	Yes
4604.14	Yes
7722.43	Yes
2371.43	Yes
11348.8	Yes
6348.01	Yes
1500.41	Yes
9221.47	Yes
9556.46	Yes
8535.57	Yes
5814.93	Yes
22030.7	Yes
14254.4	Yes
6881.42	Yes
23490.9	Yes
1498.36	Yes
9634.47	Yes
15074.4	Yes
16006.9	Yes
423.46	Yes
2455.92	Yes
24239.7	Yes
11616.7	Yes
8672.02	Yes
9942.4	Yes
10691.1	Yes
13026.7	Yes
11932.7	No
44114.5	No
13721.7	No
10002.9	No
9730.1	No
24956.3	No
10240.5	No
18862.9	No
20964.7	No
22510.4	No
21214.2	No
7406.2	No
9361.91	No
6160.84	No
43888.1	No
11515.4	No
21221.1	No
1918.18	No
9293.22	No
13162.8	No
8479.51	No
22439.7	No
24966	No
5580.69	No
8700.45	No
20180.2	No
19089.7	No
9716.11	No
1193.85	No
28289.5	No
3782.92	No
23300.3	No
12907.9	No
27481.7	No
2079.43	No
24676.5	No
11380.3	No
23831.7	No
43066.3	No
20778.2	No
24837.7	No
17777.2	No
16490.4	No
11153.9	No
10999.2	No
26002.8	No
25364.2	No
4043.32	No
27557.7	No
4406.29	No
385.82	No
19105.3	No
25348.7	No
14007.9	No
2895.75	No
5716.34	No
20587.8	No
25869.5	No
13370.4	No
14390	No
15976.9	No
19974	No
570.6	No
13246.7	No
11858.9	No
1339.28	No
5574.09	No
8250.39	No
5630.72	No
21943.1	No
22042.9	No
23792.2	No
1007.13	No
29986.6	No
38238.8	No
20338.5	No
24927.4	No
28317.1	No
15474.1	No
17144.5	No
11709.2	No
20866.5	No
26731.1	No
28934.7	No
27547.4	No
29754.7	No
39748.1	No
20465.7	No
1599	No
11563.8	No
13846	No
13347.5	No
14687.8	No
6527.9	No
14781.9	No
32404.6	No
8721.03	No
16017.2	No
30266.6	No
32705.3	No
4203.88	No
19139.8	No
24130.3	No
31793.6	No
2493.9	No
2350.17	No
13440.1	No
13252.2	No
17235.2	No
31057.5	No
21072.8	No
15150.9	No
8857.6	No
21344.4	No
22600.1	No
14741.7	No
3837.96	No
1231.26	No
23231.2	No
17450	No
28140.8	No
26087.9	No
20909.7	No
7185.49	No
1172.36	No
27902.8	No
30977.5	No
10776.2	No
4327.37	No
691.36	No
26374.5	No
4533.53	No
4794.72	No
23461.9	No
22228.4	No
28396.6	No
24012.8	No
11515.5	Yes
19564.9	Yes
3126.13	Yes
972.68	Yes
3811.01	Yes
5362.02	Yes
24097.3	Yes
29244.3	Yes
22199.9	Yes
1633.34	Yes
3073.03	Yes
23827.7	Yes
11059.1	Yes
916.73	Yes
29318	Yes
2527.33	Yes
6082.95	Yes
10907	Yes
20235.1	Yes
4603.69	Yes
29649.6	Yes
1187.93	Yes
12502.2	Yes
30830.2	Yes
14255.3	Yes
19269	Yes
19371.5	Yes
25065	Yes
15491.5	Yes
22995.8	Yes
3023.79	Yes
18430.8	Yes
7682.86	Yes
997.7	Yes
4974.27	Yes
17663.2	Yes
2351.42	Yes
15096.4	Yes
5850.75	Yes
19133.2	Yes
19978.7	Yes
14747.8	Yes
37150.5	Yes
6073.96	Yes
13122.1	Yes
11289.3	Yes
49059.5	Yes
28287.4	Yes
19137.8	Yes
40970.8	Yes
52278.2	Yes
23679.4	Yes
533.76	Yes
17555.7	Yes
12887.3	Yes
54399.8	Yes
46523	Yes
15507.4	Yes
47119.7	Yes
1335.08	Yes
48143.4	Yes
50368.1	Yes
41548.9	Yes
2426.58	Yes
6638.77	Yes
23856.6	Yes
48819.5	Yes
50111.7	Yes
32660.2	Yes
42476.4	Yes
4417.54	Yes
4933.9	Yes
15284	Yes
14069.9	Yes
63290.9	Yes
57322.5	Yes
47873.4	Yes
46861.3	Yes
19282.7	Yes
5944.22	Yes
17477.5	Yes
37147.2	Yes
44146.1	Yes
13716.7	Yes
46887.7	Yes
19494	Yes
46870.7	Yes
56078.3	Yes
28465.8	Yes
16010.1	Yes
409.13	Yes
44495.1	Yes
54373.9	Yes
28377.2	Yes
29366.8	Yes
34743.9	Yes
14944	Yes
44972.1	Yes
12791	Yes
2000.51	Yes
37492.4	Yes
47326	Yes
49986.6	Yes
46343.5	Yes
36654.6	Yes
27227.2	Yes
46025	Yes
39296.3	Yes
17218.4	Yes
603.69	Yes
37309.7	Yes
6559.85	Yes
15962	Yes
25504.8	Yes
28354.2	Yes
37666.9	Yes
4527.05	Yes
52381.6	Yes
46499.8	Yes
21206.9	Yes
2517.55	Yes
14186.1	Yes
12961.2	Yes
2040.76	Yes
29233.1	Yes
46252.2	Yes
37291.5	Yes
5975.6	Yes
31684.7	Yes
21628.8	Yes
20402.9	Yes
13625.8	Yes
28213.2	Yes
11550	Yes
25362.7	Yes
16996.5	Yes
62090.4	Yes
19048	Yes
3131.93	Yes
6180.97	Yes
13735.2	Yes
7362.53	Yes
10205	Yes
6915.08	Yes
9478.57	Yes
11398.2	Yes
15357.3	Yes
8923.21	Yes
14119.9	Yes
17041.9	Yes
14159.8	Yes
17960.1	Yes
23353.4	Yes
15824	Yes
6426.69	Yes
13153.6	Yes
5257.52	Yes
4898.08	Yes
15428.5	Yes
1089.23	Yes
7559.93	Yes
8585.26	Yes
9166.21	Yes
12996.7	Yes
11860.7	Yes
13163.6	Yes
5543.39	Yes
7261.79	Yes
17242.7	Yes
10762.7	Yes
1733.29	Yes
2990.47	Yes
14396.4	Yes
13218.2	Yes
8284.5	Yes
10898.4	Yes
5855.75	Yes
8854.07	Yes
9964.8	Yes
13433.3	Yes
1907.84	Yes
15404.1	Yes
5017.71	Yes
11803.8	Yes
3153.31	Yes
10285.6	Yes
4764.47	Yes
16514.9	Yes
6902.57	Yes
5660.51	Yes
8200.92	Yes
9001.33	Yes
18762	Yes
4398.1	Yes
10916	Yes
13444.3	Yes
21614.1	Yes
12092	Yes
12219	Yes
15389.4	Yes
4726.72	Yes
18639.9	Yes
11203.7	Yes
1199.42	Yes
9467.66	Yes
17034.3	Yes
19444.5	Yes
4507.15	Yes
9713.95	Yes
8558.77	Yes
7660.11	Yes
12726.6	Yes
10015	Yes
20669.4	Yes
17839.1	Yes
8901.15	Yes
633.82	Yes
14050.4	Yes
15998.3	Yes
4633.71	Yes
4064.93	Yes
17820.5	Yes
8778.34	Yes
9606.84	Yes
9777.75	Yes
16681.3	Yes
19839.8	Yes
2276.37	Yes
8141.91	Yes
9416.6	Yes
8202.4	Yes
11128.6	Yes
9445.48	Yes
15114.8	Yes
9913.63	Yes
6587.25	Yes
1288.68	Yes
2316.17	Yes
13308.6	Yes
10845.1	Yes
1312.67	Yes
4045.37	Yes
11689.8	Yes
10649.3	Yes
21009.3	Yes
6958.63	Yes
14934.5	Yes
872.84	Yes
8717.39	Yes
12185.5	Yes
3832.96	Yes
20514.6	Yes
9611.84	Yes
5553.74	Yes
15732.2	Yes
9253.43	Yes
7786.22	Yes
3324.22	Yes
13494.7	Yes
6413.39	Yes
5803.11	Yes
8081.87	Yes
7409.84	Yes
10639.7	Yes
1904.65	Yes
9595.92	Yes
16563.4	Yes
10730	Yes
9145.51	Yes
14264.3	Yes
5418.31	Yes
13797.3	Yes
14942	Yes
12729.7	Yes
13146	Yes
940.61	Yes
5960.94	Yes
12584	Yes
15197.4	Yes
21550	Yes
3344.11	Yes
6011.76	Yes
10446.7	Yes
9287.08	Yes
7382.66	Yes
656.34	Yes
2739.86	Yes
9981.97	Yes
22953.2	Yes
9978.67	Yes
39212.1	No
25131.7	No
15196.9	No
46303.3	No
15021.4	No
7859.11	No
70833.2	No
31268.1	No
53121.3	No
64971.9	No
52113.2	No
6988.88	No
25176.7	No
67179.9	No
15776.2	No
1055.69	No
4947.32	No
14613.4	No
2938.85	No
4558.32	No
13189.2	No
2575.09	No
3773.83	No
21659.4	No
1871.45	No
18507.3	No
4544.1	No
5803.22	No
20833.9	No
6472.52	No
2345.62	No
4285.64	No
22488.9	No
5053.07	No
6021.54	No
18048	No
20775.2	No
7724.59	No
18810.8	No
4212.29	No
17351.5	No
3992.04	No
15478.3	No
9125.05	No
11360.4	No
4791.65	No
6324.24	No
18255.2	No
12345.7	No
537.28	No
20324	No
6393.49	No
1536.46	No
10856.3	No
17207.8	No
2821.16	No
18394.7	No
8900.47	No
5567.5	No
17858.1	No
10121.6	No
4961.99	No
16075.8	No
2395.77	No
4139.41	No
2681.18	No
15999.5	No
18309.9	No
4948.23	No
15673.3	No
17577.7	No
6467.06	No
6002.21	No
16803.3	No
5556.92	No
7201.86	No
7314.32	No
14498.2	No
4947.89	No
9334.05	No
1989.59	No
20179.3	No
1463.57	No
8348.74	No
1568.86	No
8561.5	No
5225.91	No
20913.1	No
8391.5	No
2144.92	No
2669.81	No
21202.9	No
8062.19	No
14089.8	No
10959.9	No
1753.19	No
12071.5	No
4337.95	No
5855.64	No
6753.95	No
4678.85	No
4056.4	No
4822.35	No
9366.34	No
4193.53	No
17386.1	No
4084.14	No
11271	No
7776.1	No
16610.2	No
2246.58	No
6750.54	No
3763.25	No
3745.29	No
8224.57	No
5446.74	No
4099.38	No
7477.49	No
1697.36	No
13817.7	No
8490.66	No
1828.24	No
13877.2	No
24433.8	No
15369.4	No
13520.8	No
2752.82	No
15765.6	No
10706.3	No
18221.1	No
2048.27	No
3520.82	No
6586.46	No
39707.7	Yes
44538.6	Yes
19002.7	Yes
34728.3	Yes
15543.9	Yes
27933.2	Yes
2228.16	Yes
32394.5	Yes
17068.5	Yes
392.42	Yes
12974.6	Yes
17050.5	Yes
20895	Yes
14494.9	Yes
4523.63	Yes
16925.5	Yes
4633.02	Yes
39879.9	Yes
23507.4	Yes
23837.7	Yes
43055.5	Yes
23838.7	Yes
12801.9	Yes
17433.5	Yes
23173	Yes
24080.5	Yes
27808.2	Yes
3310.12	Yes
21116.4	Yes
24766.3	Yes
34124.8	Yes
28987.1	Yes
24919.3	Yes
19176.4	Yes
28209.4	Yes
25463.5	Yes
39372.5	Yes
32142.3	Yes
20024.9	Yes
14293.9	Yes
12385.8	Yes
3177.98	Yes
31037.9	Yes
1415.01	Yes
34941.6	Yes
2745.88	Yes
2035.53	Yes
9497.22	Yes
36905.2	Yes
27327.3	Yes
18923.5	Yes
17285.9	Yes
17399.7	Yes
72237.3	Yes
2762.6	Yes
1789.58	Yes
23790.8	Yes
1910.22	Yes
5157.34	Yes
29869.4	Yes
35741.2	Yes
15530.6	Yes
35154	Yes
5376.01	Yes
31394.2	Yes
36299.2	Yes
30612.2	Yes
3508.2	Yes
17166.5	Yes
51218	Yes
6135.71	Yes
23438.2	Yes
33791.4	Yes
34911.8	Yes
22038.8	Yes
40058	Yes
25212.4	Yes
11058.7	Yes
21555.7	Yes
36902.6	Yes
24308.4	Yes
27826.5	Yes
17341.5	Yes
47458.8	Yes
12708.2	Yes
39228.3	Yes
34994	Yes
21562.3	Yes
2719.39	Yes
14264	Yes
19666.8	Yes
38116.9	Yes
4424.14	Yes
410.38	Yes
37511.3	Yes
7529.23	Yes
14442.5	Yes
38102	Yes
15425.4	Yes
20732.7	Yes
26890.8	Yes
2325.15	Yes
31530.7	Yes
3508.2	Yes
7949.96	Yes
10528.2	Yes
36949.5	Yes
39904	Yes
35924.1	Yes
18390.5	Yes
2611.14	Yes
12759.9	Yes
4344.54	Yes
32943.6	Yes
12241.7	Yes
13180.2	Yes
20935	Yes
2650.14	Yes
6278.87	Yes
11868.3	Yes
4668.73	Yes
21029.8	Yes
29475.8	Yes
14287.5	Yes
23479.2	Yes
31194.7	Yes
22442.5	Yes
8144.29	Yes
27882.6	Yes
37295.7	Yes
14431.6	Yes
16137	Yes
20369.5	Yes
2620.92	Yes
1959.57	Yes
16284.1	Yes
24981.2	Yes
3495.01	Yes
36915.1	Yes
5527.02	Yes
31862.4	Yes
46529.6	Yes
19337	Yes
26808.4	Yes
34582.9	Yes
18853.8	Yes
46443.9	Yes
14407.1	Yes
38845.1	Yes
33793.9	Yes
8009.55	Yes
8871.47	Yes
31252.6	Yes
35092.4	Yes
20606.8	Yes
688.06	Yes
32803.7	Yes
38582.7	Yes
23259.5	Yes
25755	Yes
32342.9	Yes
11301.8	Yes
3196.29	Yes
41055.8	Yes
11197	Yes
3582	Yes
27030.3	Yes
6687.89	Yes
59963.2	Yes
32054.1	Yes
34124	Yes
16908.5	Yes
46900.7	Yes
28450.7	Yes
2416.35	Yes
58804.1	Yes
2280.24	Yes
13894	Yes
25536.2	Yes
5117.2	Yes
36461.6	Yes
30355.3	Yes
25032.1	Yes
36707.9	Yes
9852.23	Yes
12689	Yes
37493.6	Yes
24448	Yes
33883.8	Yes
5238.99	Yes
385.93	Yes
34284.5	Yes
30612.4	Yes
28394.3	Yes
36335.2	Yes
2314.35	Yes
24467.3	Yes
19478.5	Yes
29521.8	Yes
24563.4	Yes
12705.3	Yes
23310.3	Yes
24890.9	Yes
30519.5	Yes
1588.42	Yes
8209.56	Yes
38821.7	Yes
6869.14	Yes
6412.59	Yes
34892	Yes
19028.6	Yes
414.82	Yes
33515.3	Yes
26685.8	Yes
29979.8	Yes
12721.6	Yes
29045.1	Yes
15910.2	Yes
31184.3	Yes
29563	Yes
1615.94	Yes
3435.54	Yes
29430.5	Yes
29693.7	Yes
12004.8	Yes
20796.5	Yes
30245.2	Yes
31362.4	Yes
10664.7	Yes
29941.6	Yes
34825.1	Yes
34030.4	Yes
5808.45	Yes
5433.43	No
12116.8	No
11232.2	No
26853.4	No
18194.2	No
20254	No
29938.6	No
8840.43	No
1982.09	No
24878.1	No
16322.9	No
19033.2	No
15885.7	No
25550.2	No
24054.2	No
20515	No
26744.8	No
22378.8	No
3005.6	No
20571.7	No
1180.09	No
19912.4	No
10641	No
13729.5	No
3642.26	No
19174.2	No
5283.45	No
32276.1	No
11401.5	No
12729.3	No
23797.6	No
2024.05	No
22440.7	No
29690.5	No
22238.2	No
12915.4	No
28254.3	No
14190.7	No
17913.8	No
14554.4	No
24197.5	No
18197.2	No
10849.9	No
1734.2	No
10056.9	No
10971.6	No
4265.28	No
24195.5	No
11146.7	No
17570	No
22137.8	No
6509.82	No
4497.25	No
20573.8	No
1788.44	No
21989.1	No
17648	No
10630.8	No
3214.26	No
949.37	No
10753.2	No
13234.1	No
18351.8	No
12495.3	No
16240.1	No
3980.67	No
8819.17	No
25053.5	No
836	No
12891.7	No
14164.9	No
11313.9	No
20077.1	No
3228.13	No
14785.8	No
17491.3	No
23211.9	No
5227.62	No
10424.8	No
6035.53	No
1884.87	No
14771.4	No
28490.6	No
32479.3	No
8004.09	No
6557.01	No
764.48	No
7603.14	No
16350.1	No
26034.7	No
14335.8	No
12132.1	No
11200	No
3802.48	No
6333.45	No
30764.1	No
25009.8	No
20688.5	No
13073.9	No
5674.84	No
36541.8	No
14163.8	No
2924.86	No
32703	No
1357.7	No
24743.8	No
7368.56	No
6023.93	No
14094.3	No
26616.8	No
21352.5	No
11063.9	No
19221.2	No
11351.2	No
8127.92	No
28798.9	No
25289.9	No
8471.55	No
42344	No
11980.8	No
20654.8	No
9205.21	No
5114.36	No
25606.7	No
25195.5	No
11515.9	No
16814.6	No
9009.63	No
919.58	No
20223.3	No
34486.2	No
7077.57	No
33889.1	No
25416.8	No
35851.8	No
8663.61	No
28877.6	No
10706.3	No
1947.52	No
2479.46	No
27625.2	No
35009.2	No
44513.8	No
7993.51	No
10259.8	No
11261	No
30206.5	No
4318.16	No
28417.4	No
7105.89	No
25760.2	No
14441.5	No
15173.3	No
24129.7	No
22686.8	No
21633.5	No
1560.11	No
11793.7	No
1711.91	No
1831.88	No
23672.7	No
42864.7	No
24833.7	No
7932.56	No
17045.4	No
25983.9	No
25723.4	No
8314.18	No
13102.6	No
[truncated: 4,446 more rows]

## Sheet: PanelD2
glomerular_tuft_area	nephrotic_range_proteinuria	disease_class
12920.6	No	MCD
24922.3	No	MCD
27662.3	No	MCD
25667.9	No	MCD
11852.5	No	MCD
27927.4	No	MCD
3291.47	No	MCD
25533	No	MCD
26796.5	No	MCD
13343.7	No	MCD
26567.9	No	MCD
7624.86	No	MCD
27536.4	No	MCD
23963.5	No	MCD
26208.5	No	MCD
21075.8	No	MCD
1824.94	No	MCD
25084.4	No	MCD
22164.9	No	MCD
10576.8	No	MCD
12348	No	MCD
3234.04	No	MCD
9448.21	No	MCD
25752.8	No	MCD
21645.3	No	MCD
32019.2	No	MCD
30872.4	No	MCD
21835.3	No	MCD
4532.5	No	MCD
17010.4	No	MCD
28426.6	No	MCD
15730.5	No	MCD
31972	No	MCD
23778.9	No	MCD
5165.53	No	MCD
26265.7	No	MCD
17220.9	No	MCD
9483.58	No	MCD
23392	No	MCD
16583.5	No	MCD
7418.36	No	MCD
25752.4	No	MCD
27265.5	No	MCD
21493.9	No	MCD
11018.2	No	MCD
10709	No	MCD
24019.4	No	MCD
4833.61	No	MCD
25993.2	No	MCD
12209	No	MCD
27422.8	No	MCD
27335.5	No	MCD
29478.3	No	MCD
12442.8	No	MCD
3851.15	No	MCD
19654.5	No	MCD
25305.7	No	MCD
22859	No	MCD
6316.05	No	MCD
18706.8	No	MCD
1816.98	No	MCD
6151.52	No	MCD
22786.9	No	MCD
5969.24	No	MCD
16589.7	No	MCD
21541.3	No	MCD
14084.4	No	MCD
28433.1	No	MCD
15020.6	No	MCD
5172.81	No	MCD
23082.8	No	MCD
25869.5	No	MCD
16017.2	No	MCD
27902.8	No	MCD
13440.1	No	MCD
7185.49	No	MCD
4203.88	No	MCD
5574.09	No	MCD
20465.7	No	MCD
8857.6	No	MCD
13252.2	No	MCD
17235.2	No	MCD
26374.5	No	MCD
28140.8	No	MCD
15976.9	No	MCD
28396.6	No	MCD
30977.5	No	MCD
23231.2	No	MCD
20338.5	No	MCD
17450	No	MCD
14687.8	No	MCD
14741.7	No	MCD
22228.4	No	MCD
4533.53	No	MCD
31057.5	No	MCD
24012.8	No	MCD
31793.6	No	MCD
2493.9	No	MCD
14781.9	No	MCD
20909.7	No	MCD
5716.34	No	MCD
385.82	No	MCD
2895.75	No	MCD
21072.8	No	MCD
21344.4	No	MCD
19105.3	No	MCD
691.36	No	MCD
19139.8	No	MCD
4327.37	No	MCD
2350.17	No	MCD
13246.7	No	MCD
14007.9	No	MCD
8721.03	No	MCD
21943.1	No	MCD
1007.13	No	MCD
29754.7	No	MCD
39748.1	No	MCD
570.6	No	MCD
8250.39	No	MCD
32705.3	No	MCD
24130.3	No	MCD
28317.1	No	MCD
20866.5	No	MCD
11858.9	No	MCD
23461.9	No	MCD
25348.7	No	MCD
23792.2	No	MCD
24927.4	No	MCD
14390	No	MCD
3837.96	No	MCD
6527.9	No	MCD
32404.6	No	MCD
26731.1	No	MCD
26087.9	No	MCD
20587.8	No	MCD
13347.5	No	MCD
22600.1	No	MCD
17144.5	No	MCD
19974	No	MCD
15474.1	No	MCD
22042.9	No	MCD
5630.72	No	MCD
11563.8	No	MCD
1339.28	No	MCD
1599	No	MCD
13846	No	MCD
13370.4	No	MCD
30266.6	No	MCD
27547.4	No	MCD
28934.7	No	MCD
29986.6	No	MCD
10776.2	No	MCD
38238.8	No	MCD
15150.9	No	MCD
11709.2	No	MCD
1172.36	No	MCD
1231.26	No	MCD
4794.72	No	MCD
34994	Yes	MCD
15530.6	Yes	MCD
27882.6	Yes	MCD
16908.5	Yes	MCD
38582.7	Yes	MCD
27327.3	Yes	MCD
18390.5	Yes	MCD
22038.8	Yes	MCD
27030.3	Yes	MCD
8871.47	Yes	MCD
30612.2	Yes	MCD
31252.6	Yes	MCD
33793.9	Yes	MCD
7529.23	Yes	MCD
15425.4	Yes	MCD
11058.7	Yes	MCD
19337	Yes	MCD
19002.7	Yes	MCD
39707.7	Yes	MCD
3508.2	Yes	MCD
39372.5	Yes	MCD
27808.2	Yes	MCD
5157.34	Yes	MCD
3495.01	Yes	MCD
2650.14	Yes	MCD
11301.8	Yes	MCD
32342.9	Yes	MCD
34582.9	Yes	MCD
14293.9	Yes	MCD
17341.5	Yes	MCD
35741.2	Yes	MCD
18923.5	Yes	MCD
40058	Yes	MCD
31394.2	Yes	MCD
20369.5	Yes	MCD
24766.3	Yes	MCD
21562.3	Yes	MCD
2719.39	Yes	MCD
15543.9	Yes	MCD
34728.3	Yes	MCD
12708.2	Yes	MCD
5376.01	Yes	MCD
14442.5	Yes	MCD
20606.8	Yes	MCD
25755	Yes	MCD
1959.57	Yes	MCD
3196.29	Yes	MCD
22442.5	Yes	MCD
14264	Yes	MCD
3508.2	Yes	MCD
19666.8	Yes	MCD
29869.4	Yes	MCD
18853.8	Yes	MCD
14407.1	Yes	MCD
6135.71	Yes	MCD
23438.2	Yes	MCD
25463.5	Yes	MCD
3310.12	Yes	MCD
32142.3	Yes	MCD
35924.1	Yes	MCD
32054.1	Yes	MCD
38845.1	Yes	MCD
35092.4	Yes	MCD
27826.5	Yes	MCD
33791.4	Yes	MCD
34911.8	Yes	MCD
5527.02	Yes	MCD
31862.4	Yes	MCD
36915.1	Yes	MCD
8144.29	Yes	MCD
410.38	Yes	MCD
72237.3	Yes	MCD
2416.35	Yes	MCD
46900.7	Yes	MCD
58804.1	Yes	MCD
41055.8	Yes	MCD
4344.54	Yes	MCD
21029.8	Yes	MCD
29475.8	Yes	MCD
13180.2	Yes	MCD
38102	Yes	MCD
23479.2	Yes	MCD
31530.7	Yes	MCD
28209.4	Yes	MCD
12801.9	Yes	MCD
17166.5	Yes	MCD
34124.8	Yes	MCD
23507.4	Yes	MCD
1789.58	Yes	MCD
39879.9	Yes	MCD
392.42	Yes	MCD
23837.7	Yes	MCD
23173	Yes	MCD
43055.5	Yes	MCD
12974.6	Yes	MCD
17050.5	Yes	MCD
44538.6	Yes	MCD
4633.02	Yes	MCD
4523.63	Yes	MCD
31037.9	Yes	MCD
36902.6	Yes	MCD
51218	Yes	MCD
2745.88	Yes	MCD
2035.53	Yes	MCD
36905.2	Yes	MCD
24981.2	Yes	MCD
20935	Yes	MCD
47458.8	Yes	MCD
36949.5	Yes	MCD
21555.7	Yes	MCD
20732.7	Yes	MCD
12759.9	Yes	MCD
2611.14	Yes	MCD
6687.89	Yes	MCD
8009.55	Yes	MCD
31194.7	Yes	MCD
6278.87	Yes	MCD
25212.4	Yes	MCD
11197	Yes	MCD
24308.4	Yes	MCD
19176.4	Yes	MCD
14494.9	Yes	MCD
23838.7	Yes	MCD
32394.5	Yes	MCD
16925.5	Yes	MCD
1910.22	Yes	MCD
23790.8	Yes	MCD
34941.6	Yes	MCD
1415.01	Yes	MCD
28987.1	Yes	MCD
24919.3	Yes	MCD
35154	Yes	MCD
39228.3	Yes	MCD
36299.2	Yes	MCD
4668.73	Yes	MCD
28450.7	Yes	MCD
34124	Yes	MCD
32803.7	Yes	MCD
46443.9	Yes	MCD
7949.96	Yes	MCD
10528.2	Yes	MCD
37295.7	Yes	MCD
14431.6	Yes	MCD
688.06	Yes	MCD
2620.92	Yes	MCD
16137	Yes	MCD
59963.2	Yes	MCD
3582	Yes	MCD
21116.4	Yes	MCD
32943.6	Yes	MCD
14287.5	Yes	MCD
3177.98	Yes	MCD
38116.9	Yes	MCD
37511.3	Yes	MCD
39904	Yes	MCD
11868.3	Yes	MCD
26808.4	Yes	MCD
20895	Yes	MCD
27933.2	Yes	MCD
2762.6	Yes	MCD
46529.6	Yes	MCD
23259.5	Yes	MCD
26890.8	Yes	MCD
17433.5	Yes	MCD
12241.7	Yes	MCD
17068.5	Yes	MCD
9497.22	Yes	MCD
17285.9	Yes	MCD
2228.16	Yes	MCD
12385.8	Yes	MCD
20024.9	Yes	MCD
17399.7	Yes	MCD
16284.1	Yes	MCD
4424.14	Yes	MCD
24080.5	Yes	MCD
2325.15	Yes	MCD
28394.3	Yes	Membranous
12689	Yes	Membranous
29941.6	Yes	Membranous
30355.3	Yes	Membranous
31362.4	Yes	Membranous
24563.4	Yes	Membranous
34284.5	Yes	Membranous
29045.1	Yes	Membranous
1588.42	Yes	Membranous
25032.1	Yes	Membranous
6412.59	Yes	Membranous
12705.3	Yes	Membranous
38821.7	Yes	Membranous
34030.4	Yes	Membranous
31184.3	Yes	Membranous
3435.54	Yes	Membranous
30245.2	Yes	Membranous
20796.5	Yes	Membranous
34892	Yes	Membranous
29979.8	Yes	Membranous
19028.6	Yes	Membranous
23310.3	Yes	Membranous
30612.4	Yes	Membranous
33883.8	Yes	Membranous
36707.9	Yes	Membranous
15910.2	Yes	Membranous
13894	Yes	Membranous
29430.5	Yes	Membranous
24467.3	Yes	Membranous
2314.35	Yes	Membranous
37493.6	Yes	Membranous
36335.2	Yes	Membranous
25536.2	Yes	Membranous
2280.24	Yes	Membranous
9852.23	Yes	Membranous
36461.6	Yes	Membranous
5808.45	Yes	Membranous
29693.7	Yes	Membranous
12721.6	Yes	Membranous
30519.5	Yes	Membranous
5117.2	Yes	Membranous
6869.14	Yes	Membranous
414.82	Yes	Membranous
34825.1	Yes	Membranous
10664.7	Yes	Membranous
29521.8	Yes	Membranous
5238.99	Yes	Membranous
33515.3	Yes	Membranous
24448	Yes	Membranous
1615.94	Yes	Membranous
24890.9	Yes	Membranous
19478.5	Yes	Membranous
8209.56	Yes	Membranous
26685.8	Yes	Membranous
12004.8	Yes	Membranous
29563	Yes	Membranous
385.93	Yes	Membranous
15192.1	No	Membranous
25956.7	No	Membranous
1009.75	No	Membranous
16344.9	No	Membranous
7105.09	No	Membranous
12231.2	No	Membranous
19550.7	No	Membranous
26120.9	No	Membranous
2109.9	No	Membranous
14244.6	No	Membranous
17461.2	No	Membranous
1032.04	No	Membranous
19776.5	No	Membranous
22939.6	No	Membranous
20786.8	No	Membranous
9486.87	No	Membranous
3828.52	No	Membranous
1997.44	No	Membranous
21583.3	No	Membranous
24572.6	No	Membranous
13270.6	No	Membranous
15359.2	No	Membranous
21012.8	No	Membranous
19126.6	No	Membranous
16571.6	No	Membranous
19454	No	Membranous
1344.51	No	Membranous
9525.54	No	Membranous
19282	No	Membranous
23493.7	No	Membranous
18185.5	No	Membranous
16224.5	No	Membranous
13699.6	No	Membranous
5179.4	No	Membranous
15333.4	No	Membranous
5975.04	No	Membranous
3733.8	No	Membranous
3991.36	No	Membranous
13874.9	No	Membranous
21086.4	No	Membranous
22904.5	No	Membranous
4011.25	No	Membranous
3774.4	No	Membranous
11080.4	No	Membranous
9872.58	No	Membranous
21271.4	No	Membranous
15728.6	No	Membranous
25693.2	No	Membranous
11713.7	No	Membranous
20092.1	No	Membranous
10875.7	No	Membranous
9072.17	No	Membranous
22701.5	No	Membranous
9777.52	No	Membranous
4525.34	No	Membranous
8838.84	No	Membranous
19496.8	No	Membranous
6567.7	No	Membranous
24543.5	No	Membranous
24286.9	No	Membranous
7768.93	No	Membranous
16830.5	No	Membranous
13173.6	No	Membranous
26738	No	Membranous
4031.72	No	Membranous
16932.4	No	Membranous
14535.3	No	Membranous
8594.81	No	Membranous
1621.4	No	Membranous
2066.24	No	Membranous
10444.4	No	Membranous
15340.8	No	Membranous
18108.4	No	Membranous
17438.5	No	Membranous
3717.88	No	Membranous
8229.35	No	Membranous
17245.8	No	Membranous
13797	No	Membranous
20716.4	No	Membranous
6214.28	No	Membranous
14388.8	No	Membranous
7576.2	No	Membranous
18804	No	Membranous
15902.5	No	Membranous
16420.4	No	Membranous
8987.8	No	Membranous
25482.7	No	Membranous
4429.82	No	Membranous
14858.1	No	Membranous
16502.5	No	Membranous
9984.7	No	Membranous
20305.8	No	Membranous
15290.8	No	Membranous
12798.6	No	Membranous
24017.8	No	Membranous
17002.6	No	Membranous
4819.28	No	Membranous
8344.65	No	Membranous
12286.8	No	Membranous
23194.6	No	Membranous
13958.4	No	Membranous
19062.8	No	Membranous
24914.3	No	Membranous
22807.5	No	Membranous
28954.7	No	Membranous
19728.3	No	Membranous
743.21	No	Membranous
18994.8	No	Membranous
20747.3	No	Membranous
15996.5	No	Membranous
16308.4	No	Membranous
23153.5	No	Membranous
20102.2	No	Membranous
11085.6	No	Membranous
4755.15	No	Membranous
21197.2	No	Membranous
9641.07	No	Membranous
26504.5	No	Membranous
7707.19	No	Membranous
10822.2	No	Membranous
16059	No	Membranous
8107.68	No	Membranous
8311.79	No	Membranous
3721.86	No	Membranous
9667.79	No	Membranous
27270.1	No	Membranous
21195.1	No	Membranous
19924.9	No	Membranous
15713.9	No	Membranous
21955.2	No	Membranous
18344.9	No	Membranous
14108.2	No	Membranous
4171.47	No	Membranous
20640.5	No	Membranous
15731.5	No	Membranous
1103.9	No	Membranous
21833.6	No	Membranous
23705.6	No	Membranous
23099.5	No	Membranous
6807.06	No	Membranous
25798.8	No	Membranous
18244	No	Membranous
8389.91	No	Membranous
18331.2	No	Membranous
16835.8	No	Membranous
14844.8	No	Membranous
22715.8	No	Membranous
12204.7	No	Membranous
18544.8	No	Membranous
21453.3	No	Membranous
22521.4	No	Membranous
6565.31	No	Membranous
7892.54	No	Membranous
18588.7	No	Membranous
17875.1	No	Membranous
36253.7	Yes	Membranous
29977.9	Yes	Membranous
30435.7	Yes	Membranous
37053.1	Yes	Membranous
4596.86	Yes	Membranous
14733.6	Yes	Membranous
16206	Yes	Membranous
18592.5	Yes	Membranous
24399.6	Yes	Membranous
37221.7	Yes	Membranous
40132.1	Yes	Membranous
36241	Yes	Membranous
23884	Yes	Membranous
3907.78	Yes	Membranous
26270.7	Yes	Membranous
553.77	Yes	Membranous
7829.77	Yes	Membranous
32076.5	Yes	Membranous
4866.24	Yes	Membranous
27765.2	Yes	Membranous
3050.29	Yes	Membranous
49030.6	Yes	Membranous
21668.6	Yes	Membranous
27877.4	Yes	Membranous
42204.9	Yes	Membranous
18490.2	Yes	Membranous
19762	Yes	Membranous
25669.8	Yes	Membranous
4810.98	Yes	Membranous
33095.2	Yes	Membranous
1009.41	Yes	Membranous
30710.3	Yes	Membranous
30141.8	Yes	Membranous
32187.8	Yes	Membranous
37095.8	Yes	Membranous
7129.88	Yes	Membranous
48534.1	Yes	Membranous
6044.63	Yes	Membranous
42016.4	Yes	Membranous
24815.2	Yes	Membranous
10220.8	Yes	Membranous
16623.6	Yes	Membranous
40416.6	Yes	Membranous
6983.42	Yes	Membranous
25513.7	Yes	Membranous
38404.7	Yes	Membranous
26004.9	Yes	Membranous
1916.36	Yes	Membranous
4120.64	Yes	Membranous
11271.8	Yes	Membranous
1766.95	Yes	Membranous
35238.1	Yes	Membranous
31931.4	Yes	Membranous
29203.6	Yes	Membranous
16053.3	Yes	Membranous
49375.9	Yes	Membranous
20876.1	Yes	Membranous
21629.7	Yes	Membranous
36507.9	Yes	Membranous
4231.51	Yes	Membranous
45441.7	Yes	Membranous
5485.06	Yes	Membranous
33833.9	Yes	Membranous
5634.47	Yes	Membranous
14780	Yes	Membranous
42879.1	Yes	Membranous
28627.8	Yes	Membranous
6888.13	Yes	Membranous
23513.2	Yes	Membranous
13238.3	Yes	Membranous
21528	Yes	Membranous
37868.2	Yes	Membranous
27982.6	Yes	Membranous
1014.53	Yes	Membranous
32262.9	Yes	Membranous
12687.7	Yes	Membranous
15942	Yes	Membranous
8365.46	Yes	Membranous
15020.8	Yes	Membranous
20408.1	Yes	Membranous
33635.1	Yes	Membranous
4231.28	Yes	Membranous
25040	Yes	Membranous
26172.5	Yes	Membranous
34674.4	Yes	Membranous
6443.64	Yes	Membranous
12923.5	No	MCD
15028.1	No	MCD
14866.5	No	MCD
6201.78	No	MCD
27803.3	No	MCD
19196.6	No	MCD
12598.5	No	MCD
6446.94	No	MCD
22381.9	No	MCD
25442.2	No	MCD
24239.1	No	MCD
16763.8	No	MCD
22339.7	No	MCD
18956.1	No	MCD
23824.1	No	MCD
20924.1	No	MCD
18123.2	No	MCD
11698.2	No	MCD
11700.9	No	MCD
7123.85	No	MCD
20693.6	No	MCD
21203	No	MCD
25748.3	No	MCD
18448.2	No	MCD
23439.2	No	MCD
16577.5	No	MCD
6508.34	No	MCD
32183	No	MCD
16738.8	No	MCD
30096.7	No	MCD
1751.37	No	MCD
22841.5	No	MCD
7744.03	No	MCD
5246.49	No	MCD
19873.7	No	MCD
15205.7	No	MCD
3998.06	No	MCD
3292.49	No	MCD
20540.7	No	MCD
4082.66	No	MCD
22695.6	No	MCD
24983.1	No	MCD
19886	No	MCD
21841.5	No	MCD
23913.7	No	MCD
28663.2	No	MCD
13464.8	No	MCD
6073.4	No	MCD
18892	No	MCD
1455.72	No	MCD
18224.8	No	MCD
21684.8	No	MCD
12117.5	No	MCD
21283.2	No	MCD
29669.6	No	MCD
7741.53	No	MCD
15173.5	No	MCD
32336.9	No	MCD
12273	No	MCD
6871.53	No	MCD
3276.46	No	MCD
22820.2	No	MCD
16087.9	No	MCD
23395.8	No	MCD
14662.5	No	MCD
25378.5	No	MCD
17517.8	No	MCD
22852.1	No	MCD
7114.87	No	MCD
3612.7	No	MCD
24237.5	No	MCD
13826.4	No	MCD
7406.43	No	MCD
19108.3	No	MCD
17763	No	MCD
21718.2	No	MCD
29253.8	No	MCD
14538.5	No	MCD
24469.3	No	MCD
19133.2	No	MCD
14473.8	No	MCD
18329.5	No	MCD
8743.21	No	MCD
17048.4	No	MCD
18799.7	No	MCD
3088.04	No	MCD
17534.3	No	MCD
22300.9	No	MCD
9627.53	No	MCD
3142.05	No	MCD
5671.54	No	MCD
7594.16	No	MCD
19045.2	No	MCD
16964.6	No	MCD
20795.7	No	MCD
25909.4	No	MCD
12928.9	No	MCD
4105.75	No	MCD
22140.8	No	MCD
31683.2	No	MCD
17978.8	No	MCD
29252.7	No	MCD
12470.2	No	MCD
551.38	No	MCD
31263.1	No	MCD
28175.4	No	MCD
25359.8	No	MCD
16971.9	No	MCD
21958.1	No	MCD
13461.9	No	MCD
20487.5	No	MCD
11596	No	MCD
9826.53	No	MCD
944.25	No	MCD
7564.71	No	MCD
23457.5	No	MCD
23734.1	No	MCD
19163.2	No	MCD
19545.9	No	MCD
16104.8	No	MCD
22510	No	MCD
19977	No	MCD
1978	No	MCD
24341.5	No	MCD
13847.7	No	MCD
6741.33	No	MCD
23175.3	No	MCD
23455	No	MCD
20075.8	No	MCD
26015.7	No	MCD
4351.82	No	MCD
28519.9	No	MCD
24307.6	No	MCD
28810.7	No	MCD
30714.9	No	MCD
19226.6	Yes	MCD
7495.8	Yes	MCD
15331.6	Yes	MCD
20717.3	Yes	MCD
15203.1	Yes	MCD
17228.2	Yes	MCD
9451.4	Yes	MCD
28699.5	Yes	MCD
11439.9	Yes	MCD
15782.7	Yes	MCD
4654.86	Yes	MCD
2603.06	Yes	MCD
3851.26	Yes	MCD
17468	Yes	MCD
2675.27	Yes	MCD
29702.2	Yes	MCD
12964.6	Yes	MCD
9698.94	Yes	MCD
4768.79	Yes	MCD
13136.4	Yes	MCD
25080.7	Yes	MCD
31994.5	Yes	MCD
17909.4	Yes	MCD
3089.06	Yes	MCD
18256.2	Yes	MCD
11791.3	Yes	MCD
15556.5	Yes	MCD
21226.6	Yes	MCD
21772.6	Yes	MCD
16737	Yes	MCD
6557.8	Yes	MCD
20975.2	Yes	MCD
24593.9	Yes	MCD
15275.8	Yes	MCD
24300.6	Yes	MCD
22763	Yes	MCD
15489.7	Yes	MCD
6882.33	Yes	MCD
1463.46	Yes	MCD
6735.53	Yes	MCD
697.39	Yes	MCD
7584.95	Yes	MCD
22502.9	Yes	MCD
3768.48	Yes	MCD
690.34	Yes	MCD
5196.57	Yes	MCD
17974.6	Yes	MCD
1174.86	Yes	MCD
8684.53	Yes	MCD
6790.57	Yes	MCD
17693.6	Yes	MCD
14582.4	Yes	MCD
4508.74	Yes	MCD
2097.05	Yes	MCD
9033.74	Yes	MCD
1076.5	Yes	MCD
20840.2	Yes	MCD
24603.2	Yes	MCD
1732.27	Yes	MCD
18293.2	Yes	MCD
6441.36	Yes	MCD
9658.46	Yes	MCD
9699.17	Yes	MCD
18504.5	Yes	MCD
29856.1	Yes	MCD
26447.4	Yes	MCD
19833.7	Yes	MCD
14824	Yes	MCD
12296	Yes	MCD
21864.5	Yes	MCD
1051.03	Yes	MCD
8434.82	Yes	MCD
31386.3	Yes	MCD
10131	Yes	MCD
11174.9	Yes	MCD
24776.7	Yes	MCD
30824.7	Yes	MCD
10319	Yes	MCD
28024.8	Yes	MCD
19057.4	Yes	MCD
26171	Yes	MCD
21771.8	Yes	MCD
16442.5	Yes	MCD
9906.24	Yes	MCD
20196.7	Yes	MCD
11484.9	Yes	MCD
1011.11	Yes	MCD
11287.5	Yes	MCD
7645.1	Yes	MCD
18036.3	Yes	MCD
28997.5	Yes	MCD
20570.1	Yes	MCD
6112.29	Yes	MCD
16369.2	Yes	MCD
5589.67	Yes	MCD
11426.7	Yes	MCD
29631.8	Yes	MCD
8022.85	Yes	MCD
38628.3	Yes	MCD
9926.71	Yes	MCD
3784.29	Yes	MCD
25214.4	Yes	MCD
10290.5	Yes	MCD
41337.3	Yes	MCD
2130.25	Yes	MCD
40963.4	Yes	MCD
30799	Yes	MCD
6334.93	Yes	MCD
19185.6	Yes	MCD
9000.42	Yes	MCD
32420.5	Yes	MCD
1440.71	Yes	MCD
19985.5	Yes	MCD
3717.54	Yes	MCD
31972.2	Yes	MCD
17765.7	Yes	MCD
22293.3	Yes	MCD
36028.5	Yes	MCD
46010	Yes	MCD
9642.32	Yes	MCD
24996.9	Yes	MCD
1604.68	Yes	MCD
1305.74	Yes	MCD
3291.47	Yes	MCD
42583	Yes	MCD
1224.32	Yes	MCD
32213.6	Yes	MCD
40710.9	Yes	MCD
4671	Yes	MCD
14606.4	Yes	MCD
11259.7	Yes	MCD
27137.4	Yes	MCD
38007.8	No	Membranous
17085.4	No	Membranous
14312.1	No	Membranous
30611.8	No	Membranous
29024.4	No	Membranous
30244.8	No	Membranous
20898.6	No	Membranous
26779.5	No	Membranous
34790.9	No	Membranous
29969.8	No	Membranous
11033.1	No	Membranous
32496.7	No	Membranous
28254	No	Membranous
16110.3	No	Membranous
19710.2	No	Membranous
10726.2	No	Membranous
14132	No	Membranous
32511.2	No	Membranous
719.11	No	Membranous
18025.6	No	Membranous
31004.6	No	Membranous
15657.3	No	Membranous
35883.8	No	Membranous
30574.5	No	Membranous
23034	No	Membranous
29663.8	No	Membranous
36148.9	No	Membranous
2321.06	No	Membranous
6355.85	No	Membranous
22377.9	No	Membranous
7477.04	No	Membranous
9140.51	No	MCD
12597.5	No	MCD
16127.3	No	MCD
26019.6	No	MCD
48451.5	No	MCD
10293.6	No	MCD
24431.2	No	MCD
19788.5	No	MCD
3251.21	No	MCD
13805.9	No	MCD
20117.9	No	MCD
18694.7	No	MCD
14696.2	No	MCD
21934.1	No	MCD
4919.01	No	MCD
19257.1	No	MCD
23338.2	No	MCD
5501.2	No	MCD
17874	No	MCD
16106.2	No	MCD
22643.1	No	MCD
23675.6	No	MCD
13131.4	No	MCD
24681.1	No	MCD
22154.3	No	MCD
3454.75	No	MCD
10780.8	No	MCD
10271.4	No	MCD
12439.5	No	MCD
15395.8	No	MCD
26452.6	No	MCD
47887.4	No	MCD
22371.9	No	MCD
4872.5	No	MCD
7919.94	No	MCD
20662.7	No	MCD

## Sheet: PanelD3
glomerular_tuft_area	large_proteinuria
9263.09	No
11152.5	No
14701.6	No
23986	No
20898.6	No
15693.9	No
2762.94	No
5918.98	No
9068.87	No
32302.1	No
18538.3	No
623.36	No
16094.6	No
19668.6	No
12391.4	No
11935.1	No
21231	No
15734.7	No
17090.6	No
18318.2	No
2604.65	No
1095.94	No
18542.1	No
7111.69	No
13777.9	No
803.71	No
9539.86	No
2726.78	No
17788.4	No
26862.7	No
17144.4	No
12587.2	No
12364.3	No
24576.4	No
11653.4	No
31210.7	No
31947.6	No
3490.46	No
1477.78	No
668.28	No
5139.38	No
4166.81	No
8682.71	No
28841.2	No
1288.8	No
28799.1	No
4726.84	No
30219.7	No
6101.71	No
10074	No
14448	No
8089.6	No
2195.75	No
15853.3	No
2263.98	No
28034.7	No
19178.3	No
1358.96	No
2838.1	No
26716.8	No
4803.82	No
13734.2	No
9777.4	No
7250.41	No
2359.72	No
31439	No
12536.7	No
11843.2	No
29409.5	No
17429.4	No
13033	No
8337.83	No
928.11	No
2301.96	No
2619.1	No
1563.98	No
15227.9	No
18750.4	No
1879.52	No
25636.3	No
2031.89	No
19582.7	No
10675.5	No
7000.82	No
7079.73	No
28333	No
756.06	No
772.44	No
26490.8	No
19572.5	No
21248.8	No
26336.3	No
6075.22	No
11635.3	No
3690.25	No
17021	No
14475.5	No
18061.3	No
15962.5	No
33544.5	No
2343.69	No
1053.76	No
34700.8	No
10760.8	No
1951.5	No
16556	No
1512.12	No
20437.8	No
13537.5	No
978.37	No
3488.19	No
2406.8	No
2535.97	No
29751.6	No
27912.9	No
23547	No
3026.29	No
13449.4	No
13605.1	No
9858.25	No
25801.6	No
26932.5	No
6599.31	No
20428.1	No
7146.82	No
30076.2	No
10880.1	No
4803.7	Yes
20590.5	Yes
11039.9	Yes
27485.8	Yes
11321.8	Yes
19093.6	Yes
25757	Yes
24677.8	Yes
2736.79	Yes
16410.3	Yes
6228.95	Yes
15983.8	Yes
16908.7	Yes
10910.8	Yes
3585.29	Yes
14882.1	Yes
27787.1	Yes
54256	Yes
2138.1	Yes
4459.5	Yes
761.06	Yes
97279.3	Yes
22295.1	Yes
57026.9	Yes
62681.5	Yes
7605.87	Yes
30438.8	Yes
7474.99	Yes
38194.7	Yes
7140.23	Yes
4246.18	Yes
5658.12	Yes
10083.1	Yes
10258.4	Yes
4222.87	Yes
52251.5	Yes
6513.68	Yes
46445.4	Yes
36470.4	Yes
26263	Yes
4033.54	Yes
53144	Yes
1837.68	Yes
1340.88	Yes
55220.6	Yes
2374.39	Yes
8213.43	Yes
59158.2	Yes
22986.8	Yes
87691.7	Yes
10236.5	Yes
37178.7	Yes
34365.7	Yes
4051.74	Yes
73292.3	Yes
58034.8	Yes
3500.35	Yes
41759.5	Yes
2134.23	Yes
3917.44	Yes
7717.2	Yes
22993.1	Yes
34249.7	Yes
2688.57	Yes
24901.4	Yes
7719.81	Yes
34998.2	Yes
62735.6	Yes
38337.9	Yes
5516.78	Yes
13548.7	Yes
1601.05	Yes
12927.2	Yes
10865.5	Yes
2431.7	Yes
16626.4	Yes
13823.5	Yes
12158.6	Yes
6741.45	Yes
42593.6	Yes
23345.8	Yes
2339.48	Yes
14606	Yes
10288.4	Yes
14623	Yes
49958.1	Yes
49819.8	Yes
734.46	Yes
2848	Yes
1796.74	Yes
7418.93	Yes
43586.8	Yes
53996.8	Yes
9913.52	Yes
3125.22	Yes
404.92	Yes
41556.1	Yes
53392.6	Yes
9194.64	Yes
11136.4	Yes
11360.7	Yes
11904.2	Yes
9367.93	Yes
63495.3	Yes
6918.49	Yes
2549.05	Yes
23981.8	Yes
5877.02	Yes
1831.08	Yes
803.25	Yes
26662.5	Yes
19326.1	No
15811.2	No
5646.53	No
24794.4	No
23261.5	No
17965.1	No
5393.41	No
21077	No
14373.9	No
16269	No
13825.6	No
17985.5	No
17102.1	No
14955.8	No
481.22	No
27559.3	No
24752.6	No
25862.7	No
27805.5	No
24842.1	No
22702.9	No
20875.4	No
6534.15	No
25972.8	No
11492.6	No
2518.23	No
4074.25	No
27064.3	No
23322.4	No
21996.6	No
19577.4	No
1671.2	No
12332.7	No
7012.99	No
3292.6	No
5060.12	No
25978.9	No
2820.93	No
6159.47	No
25298.6	No
28820.2	No
496.92	No
29685.6	No
25308.5	No
17124.8	No
4480.99	No
20815.5	No
29296.7	No
7775.42	No
4510.44	No
20744.2	No
26439.5	No
27305.5	No
30202.7	No
26388.1	No
27329	No
23326.5	No
37051.7	No
1769.22	No
18944.5	No
22204	No
25080.7	No
27008.9	No
3809.76	No
36467.6	No
26080.5	No
10746.3	Yes
33253.2	Yes
38867.9	Yes
36420.9	Yes
32212	Yes
27812.4	Yes
34952.6	Yes
8370.69	Yes
3869.91	Yes
35524.2	Yes
48695.5	Yes
21150.6	Yes
14477.6	Yes
23364.1	Yes
1223.53	Yes
1638.8	Yes
11879.3	Yes
17652.7	Yes
33805.2	Yes
47690.1	Yes
1677.8	Yes
878.76	Yes
39691.1	Yes
938.34	Yes
21567.6	Yes
794.04	Yes
36424.6	Yes
4873.98	Yes
10255.7	Yes
11314	Yes
11677.3	Yes
12980.4	Yes
905.59	Yes
31938.2	Yes
29763.3	Yes
992.47	Yes
33214.5	Yes
6306.5	Yes
24319.5	Yes
3133.52	Yes
19382	Yes
2263.86	Yes
11297.8	Yes
16058.8	Yes
27190.1	Yes
2403.96	Yes
14835.2	Yes
4701.36	Yes
1167.92	Yes
5519.97	Yes
10123.5	Yes
11477.5	Yes
29946.7	Yes
17393.1	Yes
16705.8	Yes
817.01	Yes
31244.9	Yes
1149.16	Yes
723.43	Yes
11547.5	Yes
16724.8	Yes
24290.8	Yes
10977.5	Yes
11416.2	Yes
885.35	Yes
21582.8	Yes
18234.7	Yes
10646.4	Yes
792.34	Yes
18406.1	Yes
5289.59	Yes
27744	Yes
1246.72	Yes
22277.3	Yes
18555.8	Yes
9603.2	Yes
9632.99	Yes
33188.1	Yes
26510.6	Yes
708.3	Yes
6054.52	Yes
1799.92	Yes
5497.79	Yes
8447.22	Yes
5722.26	Yes
30330.8	Yes
17855.2	Yes
18037.2	Yes
2793.07	Yes
1307.67	Yes
24762.8	Yes
1587.97	Yes
22732	Yes
24153.7	Yes
1059.1	Yes
1728.74	Yes
33236.7	Yes
16668.8	Yes
3591.09	No
11773.1	No
1598.2	No
13882	No
17030.7	No
13561.4	No
5387.27	No
17519.3	No
6315.37	No
4637.46	No
10734	No
18935.7	No
6271.82	No
3201.29	No
10704.4	No
21706.4	No
14349.6	No
7802.37	No
13909.5	No
839.07	No
4149.87	No
8202.06	No
14548.8	No
6661.17	No
14939.1	No
5497.11	No
24361.4	No
6249.87	No
24182.4	No
18345.2	No
4173.75	No
23584.5	No
5469.82	No
866.93	No
1166.22	No
5745.11	No
11042.9	No
4387.41	No
426.41	No
9283.33	No
15233.9	No
8133.26	No
13105.7	No
17511.1	No
7573.01	No
8924.92	No
10730	No
12796.5	No
21399.8	No
9242.51	No
24047.5	No
19393.3	No
11412.2	No
20600.3	No
8545.58	No
19522.3	No
12001.2	No
20719.4	No
14423	No
18799.8	No
15411.3	No
2040.54	No
11514	No
5514.85	No
23076.7	No
18323.3	No
551.16	No
2865.96	No
18927	No
12421.4	No
10561	No
23218.3	No
13141.1	No
9769.22	No
18786.3	No
12538.4	No
13446.9	No
8562.98	No
20911.7	No
13917.1	No
12796.9	No
8291.89	No
360.92	No
1563.29	No
1750.35	No
7403.92	No
8352.61	No
10022.2	No
22133.9	No
33504.7	No
30625	No
37412.7	No
31256	No
9685.87	No
17537.6	No
18313	No
11775	No
16736.6	No
4761.4	No
15421.3	No
16307.8	No
32572.4	No
12574.3	No
4627.22	No
6119.79	No
22831.7	No
11260.2	No
22861.2	No
25047.5	No
33535.5	No
11739.8	No
20775	No
18968	No
17534.4	No
16033.1	No
665.89	No
28232.5	No
22728.4	No
5898.28	No
20094.2	No
11959.4	No
5706.57	No
30823.6	No
31940.6	No
30597.8	No
17622.1	No
16188.9	No
22781.5	No
3000.14	No
13919.2	No
2966.37	No
1908.75	No
30536	No
4625.63	No
28052.1	No
12533.5	No
25370.7	No
32188.6	No
24259.2	No
1149.05	No
18065.5	No
31587.3	No
1260.25	No
34067.6	No
4752.19	No
28330.5	No
840.55	No
22144	No
15871.7	No
26687.5	No
11543.7	No
27529.6	No
13801.9	No
27345.3	No
26030.8	No
1747.16	No
5844.38	No
33731.7	No
18102.4	No
1616.74	No
22549.5	No
23386.9	No
17043.2	No
17975.3	No
7874.46	No
11113.2	No
5412.74	No
30065.3	No
27098.1	No
25086.6	No
25404.2	No
12187.6	No
5499.16	No
16006.6	No
43921.5	No
25930.7	No
21486.9	No
3791	No
30660.8	No
28955	No
6703.92	No
21839.2	No
13514.8	No
6376.55	No
6269.89	No
28554.8	No
29423.3	No
19501.5	No
8274.95	No
21442.1	No
11969.4	No
14048.7	No
31352	No
3823.4	No
18264.7	No
834.75	No
13389.6	No
55374.4	No
12784.6	No
23592.4	No
26695.3	No
17726	No
1099.7	No
6816.27	No
1161.21	No
10694.8	No
24148.9	No
1350.09	No
26431.2	No
24871.9	No
7269.75	No
2567.58	No
20555.2	No
28910.7	No
14365.5	No
41270.1	No
2654.23	No
28238.1	No
28286.2	No
9133.8	No
9432.63	No
22122.2	No
23534.2	No
16278.2	No
5657.56	No
13851.8	No
4642.23	No
13967.4	No
7273.27	No
963.58	No
1869.17	No
10331.3	No
11927.4	No
18581.3	No
12742	No
14193.7	No
39462.1	No
1915.34	No
29372.8	No
11648.5	No
24720.9	No
12191	No
1193.73	No
22632.4	No
22544.5	No
17683.5	No
5658.92	No
14805.4	No
10754.4	No
12791.3	No
5398.86	No
14170.4	No
14234.3	No
1299.14	No
8264.71	No
17927.8	No
6924.86	No
11165.5	No
2605	No
44515	No
17314.5	No
28714.5	No
2660.15	No
1830.97	No
30441.3	No
25524.6	No
11422.7	No
11652.6	No
4469.96	No
757.09	No
3699.69	No
11806.5	No
10684.6	No
14979.2	No
3078.26	Yes
2445.91	Yes
524.32	Yes
2731.9	Yes
1519.63	Yes
2377.12	Yes
1048.18	Yes
1446.74	Yes
28106.8	Yes
489.52	Yes
23565	Yes
1118	Yes
19214	Yes
22839.2	Yes
12018.6	Yes
10099.5	Yes
16951.6	Yes
17502.3	Yes
5102.99	Yes
7081.55	Yes
5236.71	Yes
2316.28	Yes
28604.9	Yes
22146.7	Yes
11064.1	Yes
6815.02	Yes
5701.33	Yes
14544	Yes
2502.66	Yes
12322.1	Yes
8032.86	Yes
6851.52	Yes
440.17	Yes
2841.85	Yes
23956.1	Yes
2217.02	Yes
21661.8	Yes
17392.3	Yes
1830.51	Yes
28807.1	Yes
18812.7	Yes
17143.6	Yes
13539.9	Yes
26272.8	Yes
7825.56	Yes
17237.2	Yes
3883.56	Yes
1256.62	Yes
25969.9	Yes
22966	Yes
342.38	Yes
17577.7	Yes
1662.22	Yes
6242.26	Yes
9584.21	Yes
3794.41	Yes
4314.75	Yes
28165	Yes
23269.3	Yes
13809.1	Yes
4637.35	Yes
18845.3	Yes
32475.9	Yes
16147.9	Yes
34001.5	Yes
10670.3	Yes
29094.6	Yes
17088.1	Yes
26124.3	Yes
12508.7	Yes
14710.1	Yes
8427.43	Yes
11154.3	Yes
25437.3	Yes
30520.6	Yes
5234.21	Yes
18355.7	Yes
998.27	Yes
45542.8	Yes
34278.2	Yes
2047.13	Yes
38749.2	Yes
22587.6	Yes
40244.9	Yes
1712.94	Yes
34929.6	Yes
26960	Yes
49579.6	Yes
21196.1	Yes
17521.5	Yes
21568.4	Yes
17523.8	Yes
18832.5	Yes
48718.2	Yes
36638.1	Yes
41573.8	Yes
24663.7	Yes
39094.3	Yes
40761.9	Yes
27692.3	Yes
51293.8	Yes
25452.6	Yes
52201.1	Yes
16937.5	Yes
54801.1	Yes
1866.1	Yes
43933.1	Yes
85208.9	Yes
15450.1	Yes
33561.9	Yes
12550.1	Yes
42555.1	Yes
38827.4	Yes
34920.2	Yes
43321	Yes
18635.2	Yes
46970.3	Yes
4516.58	Yes
10197.3	Yes
54743.2	Yes
1479.83	Yes
51067.9	Yes
1392.04	Yes
32584	Yes
22528.5	Yes
13417.3	Yes
28521.9	Yes
16911	Yes
26499.2	Yes
10289.1	Yes
923.56	Yes
19044.1	Yes
9570.22	Yes
10411	Yes
509.08	Yes
14699.2	Yes
30340.9	Yes
14513.6	Yes
28735.2	Yes
9877.92	Yes
13618.5	Yes
13451.9	Yes
20009.5	Yes
29640.7	Yes
18911.9	Yes
9762.17	Yes
30400.2	Yes
25951.7	Yes
33327.7	Yes
10613.3	Yes
38440.3	Yes
40420.6	Yes
42106	Yes
36449.4	Yes
43320	Yes
41937.2	Yes
43984.6	Yes
13318.4	Yes
14680.7	Yes
23811	Yes
980.3	Yes
29191.9	Yes
24327.9	Yes
8434.37	Yes
47929.2	Yes
16778.1	Yes
26620.2	Yes
14551.9	Yes
22516.7	Yes
13476.2	Yes
29107.4	No
28927.8	No
20919.8	No
3992.26	No
18125.2	No
10689.1	No
20734.1	No
22044.5	No
28976.6	No
20819.4	No
16867.5	No
10690.3	No
4413.22	No
26752.9	No
4835.32	No
31185.4	No
7505.35	No
707.96	No
2424.76	No
19670.3	No
6588.16	No
8057.3	No
10577.8	No
4721.6	No
24797.7	No
26662	No
10807.5	No
4820.42	No
11706.2	No
8630.18	No
7309.43	No
14871.6	No
14165.4	No
5816.41	No
20646.4	No
27039.7	No
2060.55	No
1865.19	No
1790.49	No
18876.3	No
32505.9	No
9386.81	No
3274.52	No
8338.97	No
11922.2	No
15763.4	No
11745.4	No
15321.9	No
13328.2	No
8742.52	No
5651.98	No
9439.91	No
9851.32	No
11937.7	No
5397.16	No
10060.8	No
1155.64	No
7322.28	No
27317.5	No
1521.9	No
4984.05	No
12229.7	No
1916.48	No
32067.1	No
26082.7	No
13776.7	No
14303.5	No
6123.43	No
22719.3	No
27673.6	No
8350	No
14963.2	No
7594.39	No
7123.51	No
22788.2	No
12787.9	No
27171.3	No
3997.61	No
2717.57	No
29031.8	No
11799.9	No
6129.23	No
11110.7	No
7596.32	No
8595.16	No
9579.55	No
6352.67	No
2948.74	No
25312.5	No
8217.75	No
3925.86	No
31219.1	No
5747.62	No
2379.74	No
28438.6	No
7332.63	No
22841.4	No
31286	No
2573.27	No
9569.77	No
5106.86	No
12139.5	No
15228.5	No
11314.4	No
13775	No
15718.6	No
8200.81	No
7173.55	No
9464.81	No
13386.5	No
11701.2	No
9594.1	No
8213.2	No
28373.6	No
1527.93	No
4519.2	No
12722.9	No
2172.78	No
31963.7	No
25504.6	No
10581.7	No
2969.1	No
26208.1	No
9330.86	No
22269.7	No
25366.9	No
14834	No
8903.08	No
9515.64	No
3808.28	No
5959.34	No
9289.81	No
1416.38	No
6849.47	No
5260.59	No
17029.2	No
17670.5	No
2169.48	No
13712.9	No
8321	No
8230.26	No
7622.93	No
10812.7	No
4799.95	No
14541.2	No
8043.89	No
19636.5	No
4704.66	No
10036.1	No
17500.2	No
5952.98	No
31633.7	No
20652.6	No
16517	No
4458.25	No
22349.6	No
18351.8	No
9057.96	No
13312.1	No
10173.6	No
9594.44	No
25905.2	No
18523.5	No
8869.77	No
7720.61	No
26578.9	No
9601.61	No
26147.1	No
10799.9	No
9450.49	No
19197.1	No
6455.58	No
30540.2	No
4385.02	No
6886.77	No
25332.4	No
353.98	No
20756.2	No
6252.15	No
1032.04	No
2393.61	No
2642.86	No
11930.9	No
8206.38	No
3791.22	No
15528.9	No
5629.92	No
8108.13	No
10681.2	No
17781.2	No
4362.85	No
11671.1	No
20776.9	No
1816.64	No
8316.56	No

## Sheet: PanelE1
glomerular_tuft_circularity	nephrotic_range_proteinuria	disease_class
0.31	No	MCD
0.64	No	MCD
0.58	No	MCD
0.54	No	MCD
0.44	No	MCD
0.4	No	MCD
0.47	No	MCD
0.32	No	MCD
0.48	No	MCD
0.49	No	MCD
0.4	No	MCD
0.39	No	MCD
0.32	No	MCD
0.47	No	MCD
0.58	No	MCD
0.42	No	MCD
0.46	No	MCD
0.49	No	MCD
0.46	No	MCD
0.29	No	MCD
0.42	No	MCD
0.62	No	MCD
0.32	No	MCD
0.46	No	MCD
0.35	No	MCD
0.52	No	MCD
0.43	No	MCD
0.52	No	MCD
0.35	No	MCD
0.48	No	MCD
0.66	No	MCD
0.49	No	MCD
0.46	No	MCD
0.54	No	MCD
0.48	No	MCD
0.57	No	MCD
0.57	No	MCD
0.44	No	MCD
0.46	No	MCD
0.48	No	MCD
0.17	No	MCD
0.64	No	MCD
0.53	No	MCD
0.49	No	MCD
0.41	No	MCD
0.53	No	MCD
0.4	No	MCD
0.36	No	MCD
0.46	No	MCD
0.21	No	MCD
0.3	No	MCD
0.29	No	MCD
0.46	No	MCD
0.3	No	MCD
0.33	No	MCD
0.41	No	MCD
0.43	No	MCD
0.36	No	MCD
0.32	No	MCD
0.38	No	MCD
0.32	No	MCD
0.3	No	MCD
0.57	No	MCD
0.27	No	MCD
0.46	No	MCD
0.42	No	MCD
0.35	No	MCD
0.67	No	MCD
0.47	No	MCD
0.4	No	MCD
0.55	No	MCD
0.44	No	MCD
0.35	No	MCD
0.43	No	MCD
0.48	No	MCD
0.32	No	MCD
0.4	No	MCD
0.34	No	MCD
0.14	No	MCD
0.33	No	MCD
0.37	No	MCD
0.51	No	MCD
0.53	No	MCD
0.47	No	MCD
0.23	No	MCD
0.55	No	MCD
0.33	No	MCD
0.32	No	MCD
0.16	No	MCD
0.28	No	MCD
0.45	No	MCD
0.4	No	MCD
0.36	No	MCD
0.4	No	MCD
0.16	No	MCD
0.29	No	MCD
0.32	No	MCD
0.48	No	MCD
0.37	No	MCD
0.52	No	MCD
0.48	No	MCD
0.37	No	MCD
0.24	No	MCD
0.5	No	MCD
0.6	No	MCD
0.49	No	MCD
0.47	No	MCD
0.12	No	MCD
0.25	No	MCD
0.17	No	MCD
0.24	No	MCD
0.58	No	MCD
0.63	No	MCD
0.4	No	MCD
0.36	No	MCD
0.54	No	MCD
0.36	No	MCD
0.22	No	MCD
0.42	No	MCD
0.45	No	MCD
0.37	No	MCD
0.51	No	MCD
0.57	No	MCD
0.26	No	MCD
0.2	No	MCD
0.41	No	MCD
0.66	No	MCD
0.53	No	MCD
0.5	No	MCD
0.59	No	MCD
0.26	No	MCD
0.52	No	MCD
0.47	No	MCD
0.49	No	MCD
0.57	No	MCD
0.42	No	MCD
0.55	No	MCD
0.64	No	MCD
0.33	No	MCD
0.27	No	MCD
0.37	No	MCD
0.54	No	MCD
0.13	No	MCD
0.26	No	MCD
0.42	No	MCD
0.57	No	MCD
0.5	No	MCD
0.45	No	MCD
0.62	No	MCD
0.47	No	MCD
0.15	No	MCD
0.39	No	MCD
0.34	No	MCD
0.54	No	MCD
0.15	No	MCD
0.49	No	MCD
0.41	No	MCD
0.25	No	MCD
0.23	Yes	MCD
0.37	Yes	MCD
0.31	Yes	MCD
0.41	Yes	MCD
0.42	Yes	MCD
0.47	Yes	MCD
0.33	Yes	MCD
0.37	Yes	MCD
0.56	Yes	MCD
0.45	Yes	MCD
0.34	Yes	MCD
0.48	Yes	MCD
0.58	Yes	MCD
0.19	Yes	MCD
0.39	Yes	MCD
0.43	Yes	MCD
0.52	Yes	MCD
0.29	Yes	MCD
0.47	Yes	MCD
0.27	Yes	MCD
0.45	Yes	MCD
0.43	Yes	MCD
0.19	Yes	MCD
0.38	Yes	MCD
0.33	Yes	MCD
0.06	Yes	MCD
0.15	Yes	MCD
0.15	Yes	MCD
0.36	Yes	MCD
0.36	Yes	MCD
0.16	Yes	MCD
0.39	Yes	MCD
0.5	Yes	MCD
0.46	Yes	MCD
0.41	Yes	MCD
0.58	Yes	MCD
0.52	Yes	MCD
0.49	Yes	MCD
0.38	Yes	MCD
0.41	Yes	MCD
0.5	Yes	MCD
0.58	Yes	MCD
0.2	Yes	MCD
0.43	Yes	MCD
0.39	Yes	MCD
0.26	Yes	MCD
0.5	Yes	MCD
0.37	Yes	MCD
0.28	Yes	MCD
0.33	Yes	MCD
0.37	Yes	MCD
0.43	Yes	MCD
0.43	Yes	MCD
0.37	Yes	MCD
0.41	Yes	MCD
0.26	Yes	MCD
0.44	Yes	MCD
0.39	Yes	MCD
0.3	Yes	MCD
0.4	Yes	MCD
0.46	Yes	MCD
0.31	Yes	MCD
0.5	Yes	MCD
0.46	Yes	MCD
0.55	Yes	MCD
0.38	Yes	MCD
0.17	Yes	MCD
0.4	Yes	MCD
0.35	Yes	MCD
0.31	Yes	MCD
0.14	Yes	MCD
0.23	Yes	MCD
0.23	Yes	MCD
0.16	Yes	MCD
0.22	Yes	MCD
0.21	Yes	MCD
0.35	Yes	MCD
0.34	Yes	MCD
0.45	Yes	MCD
0.45	Yes	MCD
0.45	Yes	MCD
0.39	Yes	MCD
0.45	Yes	MCD
0.51	Yes	MCD
0.45	Yes	MCD
0.39	Yes	MCD
0.34	Yes	MCD
0.51	Yes	MCD
0.23	Yes	MCD
0.41	Yes	MCD
0.53	Yes	MCD
0.33	Yes	MCD
0.29	Yes	MCD
0.31	Yes	MCD
0.38	Yes	MCD
0.48	Yes	MCD
0.39	Yes	MCD
0.36	Yes	MCD
0.29	Yes	MCD
0.46	Yes	MCD
0.48	Yes	MCD
0.35	Yes	MCD
0.3	Yes	MCD
0.49	Yes	MCD
0.44	Yes	MCD
0.37	Yes	MCD
0.3	Yes	MCD
0.21	Yes	MCD
0.45	Yes	MCD
0.53	Yes	MCD
0.52	Yes	MCD
0.32	Yes	MCD
0.21	Yes	MCD
0.62	Yes	MCD
0.35	Yes	MCD
0.4	Yes	MCD
0.47	Yes	MCD
0.39	Yes	MCD
0.42	Yes	MCD
0.41	Yes	MCD
0.65	Yes	MCD
0.36	Yes	MCD
0.49	Yes	MCD
0.39	Yes	MCD
0.49	Yes	MCD
0.39	Yes	MCD
0.49	Yes	MCD
0.29	Yes	MCD
0.11	Yes	MCD
0.48	Yes	MCD
0.53	Yes	MCD
0.34	Yes	MCD
0.41	Yes	MCD
0.39	Yes	MCD
0.24	Yes	MCD
0.41	Yes	MCD
0.47	Yes	MCD
0.44	Yes	MCD
0.27	Yes	MCD
0.09	Yes	MCD
0.19	Yes	MCD
0.5	Yes	MCD
0.3	Yes	MCD
0.59	Yes	MCD
0.39	Yes	MCD
0.51	Yes	MCD
0.21	Yes	MCD
0.39	Yes	MCD
0.37	Yes	MCD
0.4	Yes	MCD
0.43	Yes	MCD
0.32	Yes	MCD
0.41	Yes	MCD
0.3	Yes	MCD
0.45	Yes	MCD
0.4	Yes	MCD
0.58	Yes	MCD
0.47	Yes	MCD
0.37	Yes	MCD
0.38	Yes	MCD
0.49	Yes	MCD
0.27	Yes	MCD
0.42	Yes	MCD
0.37	Yes	MCD
0.41	Yes	MCD
0.25	Yes	MCD
0.38	Yes	MCD
0.58	Yes	MCD
0.61	Yes	MCD
0.43	Yes	MCD
0.32	Yes	MCD
0.47	Yes	MCD
0.4	Yes	MCD
0.46	Yes	MCD
0.54	Yes	MCD
0.21	Yes	MCD
0.24	Yes	Membranous
0.43	Yes	Membranous
0.51	Yes	Membranous
0.44	Yes	Membranous
0.24	Yes	Membranous
0.41	Yes	Membranous
0.33	Yes	Membranous
0.24	Yes	Membranous
0.31	Yes	Membranous
0.4	Yes	Membranous
0.37	Yes	Membranous
0.39	Yes	Membranous
0.33	Yes	Membranous
0.29	Yes	Membranous
0.31	Yes	Membranous
0.28	Yes	Membranous
0.25	Yes	Membranous
0.22	Yes	Membranous
0.13	Yes	Membranous
0.23	Yes	Membranous
0.14	Yes	Membranous
0.18	Yes	Membranous
0.36	Yes	Membranous
0.25	Yes	Membranous
0.16	Yes	Membranous
0.27	Yes	Membranous
0.28	Yes	Membranous
0.17	Yes	Membranous
0.27	Yes	Membranous
0.42	Yes	Membranous
0.33	Yes	Membranous
0.24	Yes	Membranous
0.44	Yes	Membranous
0.32	Yes	Membranous
0.49	Yes	Membranous
0.16	Yes	Membranous
0.17	Yes	Membranous
0.3	Yes	Membranous
0.24	Yes	Membranous
0.44	Yes	Membranous
0.33	Yes	Membranous
0.32	Yes	Membranous
0.2	Yes	Membranous
0.58	Yes	Membranous
0.44	Yes	Membranous
0.38	Yes	Membranous
0.14	Yes	Membranous
0.36	Yes	Membranous
0.17	Yes	Membranous
0.3	Yes	Membranous
0.41	Yes	Membranous
0.46	Yes	Membranous
0.25	Yes	Membranous
0.31	Yes	Membranous
0.4	Yes	Membranous
0.57	Yes	Membranous
0.51	Yes	Membranous
0.59	No	Membranous
0.37	No	Membranous
0.76	No	Membranous
0.46	No	Membranous
0.39	No	Membranous
0.48	No	Membranous
0.48	No	Membranous
0.46	No	Membranous
0.25	No	Membranous
0.31	No	Membranous
0.3	No	Membranous
0.32	No	Membranous
0.5	No	Membranous
0.47	No	Membranous
0.46	No	Membranous
0.43	No	Membranous
0.47	No	Membranous
0.33	No	Membranous
0.56	No	Membranous
0.63	No	Membranous
0.55	No	Membranous
0.58	No	Membranous
0.51	No	Membranous
0.51	No	Membranous
0.46	No	Membranous
0.5	No	Membranous
0.38	No	Membranous
0.43	No	Membranous
0.49	No	Membranous
0.49	No	Membranous
0.47	No	Membranous
0.53	No	Membranous
0.54	No	Membranous
0.31	No	Membranous
0.62	No	Membranous
0.43	No	Membranous
0.41	No	Membranous
0.62	No	Membranous
0.46	No	Membranous
0.37	No	Membranous
0.64	No	Membranous
0.45	No	Membranous
0.21	No	Membranous
0.54	No	Membranous
0.5	No	Membranous
0.49	No	Membranous
0.56	No	Membranous
0.36	No	Membranous
0.48	No	Membranous
0.49	No	Membranous
0.49	No	Membranous
0.37	No	Membranous
0.4	No	Membranous
0.39	No	Membranous
0.58	No	Membranous
0.44	No	Membranous
0.39	No	Membranous
0.29	No	Membranous
0.44	No	Membranous
0.46	No	Membranous
0.31	No	Membranous
0.39	No	Membranous
0.46	No	Membranous
0.47	No	Membranous
0.46	No	Membranous
0.51	No	Membranous
0.54	No	Membranous
0.57	No	Membranous
0.63	No	Membranous
0.47	No	Membranous
0.43	No	Membranous
0.35	No	Membranous
0.51	No	Membranous
0.51	No	Membranous
0.37	No	Membranous
0.29	No	Membranous
0.32	No	Membranous
0.39	No	Membranous
0.56	No	Membranous
0.36	No	Membranous
0.23	No	Membranous
0.52	No	Membranous
0.48	No	Membranous
0.57	No	Membranous
0.55	No	Membranous
0.6	No	Membranous
0.34	No	Membranous
0.3	No	Membranous
0.49	No	Membranous
0.57	No	Membranous
0.39	No	Membranous
0.46	No	Membranous
0.52	No	Membranous
0.35	No	Membranous
0.38	No	Membranous
0.36	No	Membranous
0.23	No	Membranous
0.4	No	Membranous
0.5	No	Membranous
0.52	No	Membranous
0.4	No	Membranous
0.25	No	Membranous
0.59	No	Membranous
0.46	No	Membranous
0.38	No	Membranous
0.46	No	Membranous
0.37	No	Membranous
0.37	No	Membranous
0.52	No	Membranous
0.45	No	Membranous
0.42	No	Membranous
0.35	No	Membranous
0.38	No	Membranous
0.37	No	Membranous
0.29	No	Membranous
0.39	No	Membranous
0.3	No	Membranous
0.44	No	Membranous
0.42	No	Membranous
0.4	No	Membranous
0.48	No	Membranous
0.68	No	Membranous
0.28	No	Membranous
0.56	No	Membranous
0.38	No	Membranous
0.49	No	Membranous
0.5	No	Membranous
0.44	No	Membranous
0.33	No	Membranous
0.49	No	Membranous
0.54	No	Membranous
0.32	No	Membranous
0.22	No	Membranous
0.48	No	Membranous
0.49	No	Membranous
0.74	No	Membranous
0.54	No	Membranous
0.54	No	Membranous
0.55	No	Membranous
0.25	No	Membranous
0.51	No	Membranous
0.41	No	Membranous
0.62	No	Membranous
0.48	No	Membranous
0.37	No	Membranous
0.42	No	Membranous
0.48	No	Membranous
0.51	No	Membranous
0.49	No	Membranous
0.44	No	Membranous
0.5	No	Membranous
0.4	No	Membranous
0.41	No	Membranous
0.55	No	Membranous
0.52	No	Membranous
0.6	Yes	Membranous
0.56	Yes	Membranous
0.49	Yes	Membranous
0.43	Yes	Membranous
0.41	Yes	Membranous
0.3	Yes	Membranous
0.23	Yes	Membranous
0.44	Yes	Membranous
0.43	Yes	Membranous
0.35	Yes	Membranous
0.58	Yes	Membranous
0.58	Yes	Membranous
0.15	Yes	Membranous
0.46	Yes	Membranous
0.42	Yes	Membranous
0.29	Yes	Membranous
0.45	Yes	Membranous
0.15	Yes	Membranous
0.3	Yes	Membranous
0.16	Yes	Membranous
0.53	Yes	Membranous
0.28	Yes	Membranous
0.34	Yes	Membranous
0.45	Yes	Membranous
0.39	Yes	Membranous
0.35	Yes	Membranous
0.34	Yes	Membranous
0.39	Yes	Membranous
0.37	Yes	Membranous
0.49	Yes	Membranous
0.1	Yes	Membranous
0.48	Yes	Membranous
0.5	Yes	Membranous
0.64	Yes	Membranous
0.42	Yes	Membranous
0.57	Yes	Membranous
0.56	Yes	Membranous
0.61	Yes	Membranous
0.66	Yes	Membranous
0.31	Yes	Membranous
0.49	Yes	Membranous
0.48	Yes	Membranous
0.53	Yes	Membranous
0.47	Yes	Membranous
0.5	Yes	Membranous
0.36	Yes	Membranous
0.23	Yes	Membranous
0.35	Yes	Membranous
0.14	Yes	Membranous
0.3	Yes	Membranous
0.48	Yes	Membranous
0.54	Yes	Membranous
0.58	Yes	Membranous
0.39	Yes	Membranous
0.32	Yes	Membranous
0.46	Yes	Membranous
0.45	Yes	Membranous
0.43	Yes	Membranous
0.56	Yes	Membranous
0.39	Yes	Membranous
0.45	Yes	Membranous
0.32	Yes	Membranous
0.16	Yes	Membranous
0.38	Yes	Membranous
0.22	Yes	Membranous
0.47	Yes	Membranous
0.56	Yes	Membranous
0.22	Yes	Membranous
0.45	Yes	Membranous
0.4	Yes	Membranous
0.31	Yes	Membranous
0.45	Yes	Membranous
0.19	Yes	Membranous
0.15	Yes	Membranous
0.59	Yes	Membranous
0.28	Yes	Membranous
0.09	Yes	Membranous
0.32	Yes	Membranous
0.41	Yes	Membranous
0.58	Yes	Membranous
0.7	Yes	Membranous
0.49	Yes	Membranous
0.42	Yes	Membranous
0.36	Yes	Membranous
0.45	Yes	Membranous
0.36	Yes	Membranous
0.35	No	MCD
0.35	No	MCD
0.4	No	MCD
0.45	No	MCD
0.45	No	MCD
0.45	No	MCD
0.38	No	MCD
0.41	No	MCD
0.41	No	MCD
0.36	No	MCD
0.33	No	MCD
0.35	No	MCD
0.45	No	MCD
0.4	No	MCD
0.45	No	MCD
0.51	No	MCD
0.33	No	MCD
0.39	No	MCD
0.44	No	MCD
0.24	No	MCD
0.51	No	MCD
0.37	No	MCD
0.45	No	MCD
0.44	No	MCD
0.41	No	MCD
0.37	No	MCD
0.44	No	MCD
0.56	No	MCD
0.36	No	MCD
0.42	No	MCD
0.38	No	MCD
0.47	No	MCD
0.15	No	MCD
0.39	No	MCD
0.5	No	MCD
0.43	No	MCD
0.55	No	MCD
0.3	No	MCD
0.5	No	MCD
0.49	No	MCD
0.5	No	MCD
0.38	No	MCD
0.36	No	MCD
0.48	No	MCD
0.45	No	MCD
0.4	No	MCD
0.42	No	MCD
0.23	No	MCD
0.38	No	MCD
0.2	No	MCD
0.43	No	MCD
0.51	No	MCD
0.34	No	MCD
0.36	No	MCD
0.46	No	MCD
0.35	No	MCD
0.38	No	MCD
0.54	No	MCD
0.4	No	MCD
0.2	No	MCD
0.33	No	MCD
0.31	No	MCD
0.28	No	MCD
0.49	No	MCD
0.47	No	MCD
0.52	No	MCD
0.48	No	MCD
0.37	No	MCD
0.47	No	MCD
0.36	No	MCD
0.44	No	MCD
0.4	No	MCD
0.43	No	MCD
0.29	No	MCD
0.41	No	MCD
0.52	No	MCD
0.46	No	MCD
0.51	No	MCD
0.51	No	MCD
0.41	No	MCD
0.43	No	MCD
0.53	No	MCD
0.42	No	MCD
0.44	No	MCD
0.45	No	MCD
0.41	No	MCD
0.4	No	MCD
0.39	No	MCD
0.25	No	MCD
0.33	No	MCD
0.27	No	MCD
0.4	No	MCD
0.43	No	MCD
0.43	No	MCD
0.48	No	MCD
0.37	No	MCD
0.45	No	MCD
0.3	No	MCD
0.32	No	MCD
0.54	No	MCD
0.4	No	MCD
0.57	No	MCD
0.37	No	MCD
0.32	No	MCD
0.44	No	MCD
0.44	No	MCD
0.48	No	MCD
0.5	No	MCD
0.36	No	MCD
0.32	No	MCD
0.45	No	MCD
0.39	No	MCD
0.24	No	MCD
0.22	No	MCD
0.28	No	MCD
0.29	No	MCD
0.43	No	MCD
0.38	No	MCD
0.41	No	MCD
0.43	No	MCD
0.43	No	MCD
0.31	No	MCD
0.54	No	MCD
0.35	No	MCD
0.38	No	MCD
0.26	No	MCD
0.29	No	MCD
0.33	No	MCD
0.32	No	MCD
0.47	No	MCD
0.36	No	MCD
0.41	No	MCD
0.33	No	MCD
0.36	No	MCD
0.46	No	MCD
0.6	Yes	MCD
0.48	Yes	MCD
0.34	Yes	MCD
0.26	Yes	MCD
0.62	Yes	MCD
0.53	Yes	MCD
0.39	Yes	MCD
0.42	Yes	MCD
0.47	Yes	MCD
0.59	Yes	MCD
0.22	Yes	MCD
0.33	Yes	MCD
0.59	Yes	MCD
0.24	Yes	MCD
0.24	Yes	MCD
0.48	Yes	MCD
0.41	Yes	MCD
0.33	Yes	MCD
0.56	Yes	MCD
0.36	Yes	MCD
0.39	Yes	MCD
0.32	Yes	MCD
0.29	Yes	MCD
0.32	Yes	MCD
0.49	Yes	MCD
0.49	Yes	MCD
0.41	Yes	MCD
0.57	Yes	MCD
0.47	Yes	MCD
0.5	Yes	MCD
0.65	Yes	MCD
0.52	Yes	MCD
0.5	Yes	MCD
0.41	Yes	MCD
0.41	Yes	MCD
0.38	Yes	MCD
0.26	Yes	MCD
0.41	Yes	MCD
0.44	Yes	MCD
0.43	Yes	MCD
0.56	Yes	MCD
0.47	Yes	MCD
0.26	Yes	MCD
0.22	Yes	MCD
0.42	Yes	MCD
0.26	Yes	MCD
0.43	Yes	MCD
0.33	Yes	MCD
0.37	Yes	MCD
0.54	Yes	MCD
0.38	Yes	MCD
0.33	Yes	MCD
0.37	Yes	MCD
0.53	Yes	MCD
0.25	Yes	MCD
0.42	Yes	MCD
0.26	Yes	MCD
0.51	Yes	MCD
0.24	Yes	MCD
0.45	Yes	MCD
0.36	Yes	MCD
0.51	Yes	MCD
0.28	Yes	MCD
0.56	Yes	MCD
0.44	Yes	MCD
0.26	Yes	MCD
0.41	Yes	MCD
0.17	Yes	MCD
0.47	Yes	MCD
0.4	Yes	MCD
0.31	Yes	MCD
0.3	Yes	MCD
0.45	Yes	MCD
0.34	Yes	MCD
0.24	Yes	MCD
0.39	Yes	MCD
0.31	Yes	MCD
0.49	Yes	MCD
0.46	Yes	MCD
0.56	Yes	MCD
0.38	Yes	MCD
0.45	Yes	MCD
0.19	Yes	MCD
0.42	Yes	MCD
0.42	Yes	MCD
0.2	Yes	MCD
0.49	Yes	MCD
0.51	Yes	MCD
0.36	Yes	MCD
0.26	Yes	MCD
0.41	Yes	MCD
0.36	Yes	MCD
0.43	Yes	MCD
0.6	Yes	MCD
0.44	Yes	MCD
0.34	Yes	MCD
0.48	Yes	MCD
0.46	Yes	MCD
0.37	Yes	MCD
0.25	Yes	MCD
0.22	Yes	MCD
0.52	Yes	MCD
0.44	Yes	MCD
0.34	Yes	MCD
0.46	Yes	MCD
0.43	Yes	MCD
0.46	Yes	MCD
0.34	Yes	MCD
0.34	Yes	MCD
0.37	Yes	MCD
0.55	Yes	MCD
0.49	Yes	MCD
0.27	Yes	MCD
0.54	Yes	MCD
0.46	Yes	MCD
0.21	Yes	MCD
0.51	Yes	MCD
0.38	Yes	MCD
0.5	Yes	MCD
0.5	Yes	MCD
0.42	Yes	MCD
0.42	Yes	MCD
0.39	Yes	MCD
0.56	Yes	MCD
0.5	Yes	MCD
0.56	Yes	MCD
0.57	Yes	MCD
0.5	Yes	MCD
0.33	Yes	MCD
0.36	Yes	MCD
0.32	Yes	MCD
0.54	Yes	MCD
0.53	No	Membranous
0.35	No	Membranous
0.37	No	Membranous
0.55	No	Membranous
0.56	No	Membranous
0.53	No	Membranous
0.46	No	Membranous
0.37	No	Membranous
0.49	No	Membranous
0.5	No	Membranous
0.52	No	Membranous
0.48	No	Membranous
0.48	No	Membranous
0.45	No	Membranous
0.63	No	Membranous
0.18	No	Membranous
0.16	No	Membranous
0.34	No	Membranous
0.49	No	Membranous
0.31	No	Membranous
0.4	No	Membranous
0.51	No	Membranous
0.54	No	Membranous
0.46	No	Membranous
0.23	No	Membranous
0.31	No	Membranous
0.34	No	Membranous
0.46	No	Membranous
0.22	No	Membranous
0.45	No	Membranous
0.24	No	Membranous
0.3	No	MCD
0.37	No	MCD
0.45	No	MCD
0.43	No	MCD
0.14	No	MCD
0.36	No	MCD
0.46	No	MCD
0.54	No	MCD
0.38	No	MCD
0.41	No	MCD
0.41	No	MCD
0.39	No	MCD
0.31	No	MCD
0.35	No	MCD
0.35	No	MCD
0.45	No	MCD
0.42	No	MCD
0.42	No	MCD
0.54	No	MCD
0.4	No	MCD
0.56	No	MCD
0.4	No	MCD
0.22	No	MCD
0.4	No	MCD
0.35	No	MCD
0.4	No	MCD
0.34	No	MCD
0.34	No	MCD
0.4	No	MCD
0.37	No	MCD
0.27	No	MCD
0.15	No	MCD
0.36	No	MCD
0.4	No	MCD
0.38	No	MCD
0.5	No	MCD

## Sheet: PanelF
glomerular_tuft_circularity	eGFR_stratified
0.29	>60
0.43	>60
0.39	>60
0.57	>60
0.53	>60
0.47	>60
0.47	>60
0.38	>60
0.6	>60
0.53	>60
0.27	>60
0.49	>60
0.31	>60
0.44	>60
0.38	>60
0.48	>60
0.55	>60
0.19	>60
0.46	>60
0.2	>60
0.52	>60
0.34	>60
0.31	>60
0.42	>60
0.6	>60
0.3	>60
0.38	>60
0.48	>60
0.44	>60
0.3	>60
0.53	>60
0.39	>60
0.41	>60
0.39	>60
0.55	>60
0.21	>60
0.66	>60
0.47	>60
0.54	>60
0.5	>60
0.3	>60
0.55	>60
0.56	>60
0.56	>60
0.45	>60
0.35	>60
0.46	>60
0.33	>60
0.34	>60
0.27	>60
0.2	>60
0.25	>60
0.36	>60
0.29	>60
0.44	>60
0.45	>60
0.21	>60
0.73	>60
0.29	>60
0.46	>60
0.37	>60
0.43	>60
0.51	>60
0.49	>60
0.33	>60
0.53	>60
0.25	>60
0.41	>60
0.62	>60
0.57	>60
0.48	>60
0.16	>60
0.34	>60
0.47	>60
0.45	>60
0.48	>60
0.6	>60
0.62	>60
0.53	>60
0.52	>60
0.49	>60
0.3	>60
0.42	>60
0.66	>60
0.27	>60
0.43	>60
0.52	>60
0.51	>60
0.51	>60
0.5	>60
0.48	>60
0.23	>60
0.5	>60
0.43	>60
0.52	>60
0.58	>60
0.44	>60
0.43	>60
0.61	>60
0.35	>60
0.41	>60
0.33	>60
0.52	>60
0.13	>60
0.42	>60
0.49	>60
0.32	>60
0.54	>60
0.62	>60
0.76	>60
0.44	>60
0.64	>60
0.51	>60
0.53	>60
0.62	>60
0.57	>60
0.61	>60
0.28	>60
0.47	>60
0.46	>60
0.46	>60
0.46	>60
0.52	>60
0.49	>60
0.15	>60
0.52	>60
0.32	>60
0.51	>60
0.5	>60
0.54	>60
0.39	>60
0.34	>60
0.54	>60
0.58	>60
0.39	>60
0.32	>60
0.24	>60
0.63	>60
0.5	>60
0.44	>60
0.36	>60
0.57	>60
0.4	>60
0.26	>60
0.38	>60
0.51	>60
0.63	>60
0.49	>60
0.49	>60
0.42	>60
0.47	>60
0.5	>60
0.44	>60
0.21	>60
0.6	>60
0.52	>60
0.52	>60
0.44	>60
0.5	>60
0.29	>60
0.47	>60
0.27	>60
0.53	>60
0.37	>60
0.53	>60
0.38	>60
0.51	>60
0.32	>60
0.54	>60
0.38	>60
0.34	>60
0.51	>60
0.49	>60
0.47	>60
0.36	>60
0.31	>60
0.44	>60
0.5	>60
0.36	>60
0.33	>60
0.7	>60
0.37	>60
0.52	>60
0.39	>60
0.46	>60
0.45	>60
0.44	>60
0.22	>60
0.26	>60
0.48	>60
0.55	>60
0.49	>60
0.29	>60
0.56	>60
0.33	>60
0.52	>60
0.2	>60
0.55	>60
0.27	>60
0.42	>60
0.51	>60
0.47	>60
0.23	>60
0.51	>60
0.42	>60
0.27	>60
0.36	>60
0.44	>60
0.37	>60
0.52	>60
0.39	>60
0.19	>60
0.21	>60
0.43	>60
0.45	>60
0.49	>60
0.66	>60
0.39	>60
0.33	>60
0.33	>60
0.26	>60
0.42	>60
0.51	>60
0.54	>60
0.46	>60
0.48	>60
0.33	>60
0.51	>60
0.4	>60
0.35	<30
0.55	<30
0.41	<30
0.25	<30
0.25	<30
0.48	<30
0.41	<30
0.65	<30
0.41	<30
0.45	<30
0.18	<30
0.33	<30
0.44	<30
0.28	<30
0.4	<30
0.47	<30
0.37	<30
0.68	<30
0.28	<30
0.34	<30
0.19	<30
0.26	<30
0.23	<30
0.6	<30
0.29	<30
0.43	<30
0.29	<30
0.16	<30
0.45	<30
0.21	<30
0.34	<30
0.37	<30
0.21	<30
0.3	<30
0.35	<30
0.54	<30
0.5	<30
0.27	<30
0.4	<30
0.48	<30
0.49	<30
0.25	<30
0.23	<30
0.53	<30
0.39	<30
0.29	<30
0.33	<30
0.24	<30
0.4	<30
0.35	<30
0.35	<30
0.43	<30
0.55	<30
0.39	<30
0.16	<30
0.6	<30
0.39	<30
0.43	<30
0.23	<30
0.5	<30
0.34	<30
0.16	<30
0.59	<30
0.39	<30
0.64	<30
0.36	<30
0.53	<30
0.44	<30
0.36	<30
0.51	<30
0.43	<30
0.55	<30
0.16	<30
0.38	<30
0.45	<30
0.43	<30
0.46	<30
0.47	<30
0.51	<30
0.51	<30
0.64	<30
0.5	<30
0.54	<30
0.4	<30
0.47	<30
0.43	<30
0.41	<30
0.36	<30
0.39	<30
0.21	<30
0.5	<30
0.49	<30
0.26	<30
0.55	<30
0.54	<30
0.44	<30
0.27	<30
0.38	<30
0.18	<30
0.35	<30
0.39	<30
0.51	<30
0.69	<30
0.54	<30
0.53	<30
0.61	<30
0.33	<30
0.27	<30
0.44	<30
0.44	<30
0.43	<30
0.38	<30
0.34	<30
0.13	<30
0.47	<30
0.22	<30
0.19	<30
0.28	<30
0.35	<30
0.32	<30
0.52	<30
0.44	<30
0.61	<30
0.17	<30
0.53	<30
0.5	<30
0.48	<30
0.44	<30
0.47	<30
0.43	<30
0.46	<30
0.28	<30
0.34	<30
0.51	<30
0.42	<30
0.49	<30
0.41	<30
0.49	<30
0.41	<30
0.37	<30
0.36	<30
0.58	<30
0.31	<30
0.45	<30
0.25	<30
0.44	<30
0.39	<30
0.29	<30
0.24	<30
0.62	<30
0.48	<30
0.43	<30
0.34	<30
0.26	<30
0.54	<30
0.38	<30
0.33	<30
0.38	<30
0.43	<30
0.38	<30
0.37	<30
0.31	<30
0.37	<30
0.49	<30
0.29	<30
0.38	<30
0.25	<30
0.41	<30
0.3	<30
0.41	<30
0.55	<30
0.14	<30
0.48	<30
0.32	<30
0.51	<30
0.21	<30
0.45	<30
0.55	30-60
0.37	30-60
0.53	30-60
0.37	30-60
0.29	30-60
0.13	30-60
0.41	30-60
0.49	30-60
0.31	30-60
0.41	30-60
0.45	30-60
0.17	30-60
0.42	30-60
0.33	30-60
0.35	30-60
0.3	30-60
0.43	30-60
0.4	30-60
0.42	30-60
0.47	30-60
0.26	30-60
0.26	30-60
0.38	30-60
0.41	30-60
0.39	30-60
0.16	30-60
0.5	30-60
0.31	30-60
0.39	30-60
0.14	30-60
0.37	30-60
0.41	30-60
0.34	30-60
0.25	30-60
0.49	30-60
0.36	30-60
0.35	30-60
0.32	>60
0.33	>60
0.31	>60
0.51	>60
0.41	>60
0.3	>60
0.39	>60
0.39	>60
0.25	>60
0.13	>60
0.36	>60
0.25	>60
0.41	>60
0.4	>60
0.32	>60
0.36	>60
0.39	>60
0.38	>60
0.41	>60
0.54	>60
0.37	>60
0.36	>60
0.42	>60
0.42	>60
0.43	>60
0.34	>60
0.39	>60
0.42	>60
0.24	>60
0.43	>60
0.45	>60
0.34	>60
0.46	>60
0.28	>60
0.23	>60
0.43	>60
0.53	>60
0.24	>60
0.54	>60
0.32	>60
0.43	>60
0.38	>60
0.44	>60
0.32	>60
0.27	>60
0.35	>60
0.31	>60
0.37	>60
0.32	>60
0.3	>60
0.23	>60
0.32	>60
0.38	>60
0.33	>60
0.33	>60
0.45	>60
0.35	>60
0.34	>60
0.22	>60
0.39	>60
0.41	>60
0.37	>60
0.28	>60
0.35	30-60
0.37	30-60
0.42	30-60
0.49	30-60
0.63	30-60
0.53	30-60
0.56	30-60
0.43	30-60
0.41	30-60
0.24	30-60
0.24	30-60
0.35	30-60
0.3	30-60
0.4	30-60
0.12	30-60
0.33	30-60
0.48	30-60
0.46	30-60
0.47	30-60
0.47	30-60
0.54	30-60
0.35	30-60
0.39	30-60
0.47	30-60
0.32	30-60
0.35	30-60
0.45	30-60
0.37	30-60
0.26	30-60
0.55	30-60
0.27	30-60
0.37	30-60
0.53	30-60
0.4	30-60
0.52	30-60
0.53	30-60
0.45	30-60
0.39	30-60
0.36	30-60
0.27	30-60
0.52	30-60
0.64	30-60
0.45	30-60
0.4	30-60
0.52	30-60
0.46	30-60
0.44	30-60
0.36	30-60
0.37	30-60
0.45	30-60
0.22	30-60
0.22	30-60
0.38	30-60
0.62	30-60
0.27	30-60
0.49	30-60
0.41	30-60
0.31	30-60
0.46	30-60
0.46	30-60
0.37	30-60
0.5	30-60
0.25	30-60
0.37	30-60
0.38	30-60
0.46	30-60
0.27	30-60
0.47	30-60
0.53	30-60
0.59	30-60
0.27	30-60
0.64	30-60
0.6	30-60
0.49	30-60
0.49	30-60
0.49	30-60
0.5	30-60
0.34	30-60
0.58	30-60
0.45	30-60
0.5	30-60
0.34	30-60
0.5	30-60
0.35	30-60
0.54	30-60
0.47	30-60
0.19	30-60
0.48	30-60
0.5	30-60
0.57	30-60
0.48	30-60
0.41	30-60
0.54	30-60
0.49	30-60
0.34	30-60
0.59	30-60
0.42	30-60
0.38	30-60
0.49	30-60
0.5	30-60
0.6	30-60
0.3	30-60
0.52	30-60
0.51	30-60
0.55	30-60
0.51	30-60
0.37	30-60
0.32	30-60
0.5	30-60
0.46	30-60
0.52	30-60
0.47	30-60
0.24	30-60
0.49	30-60
0.26	30-60
0.37	30-60
0.52	30-60
0.31	30-60
0.59	30-60
0.39	30-60
0.25	30-60
0.5	30-60
0.48	30-60
0.33	30-60
0.42	30-60
0.34	30-60
0.34	>60
0.38	>60
0.33	>60
0.5	>60
0.25	>60
0.61	>60
0.47	>60
0.24	>60
0.51	>60
0.32	>60
0.63	>60
0.33	>60
0.52	>60
0.4	>60
0.6	>60
0.59	>60
0.61	>60
0.51	>60
0.3	>60
0.54	>60
0.48	>60
0.6	>60
0.28	>60
0.53	>60
0.52	>60
0.59	>60
0.46	>60
0.55	>60
0.55	>60
0.58	>60
0.61	>60
0.6	>60
0.56	>60
0.27	>60
0.53	>60
0.4	>60
0.45	>60
0.58	>60
0.21	>60
0.44	>60
0.65	>60
0.42	>60
0.41	>60
0.46	>60
0.46	>60
0.4	>60
0.38	>60
0.19	>60
0.6	>60
0.51	>60
0.35	>60
0.46	>60
0.69	>60
0.39	>60
0.26	>60
0.44	>60
0.4	>60
0.23	>60
0.39	>60
0.24	>60
0.32	>60
0.25	>60
0.44	>60
0.63	>60
0.38	>60
0.35	>60
0.26	>60
0.35	>60
0.3	>60
0.61	>60
0.48	>60
0.37	>60
0.27	>60
0.35	>60
0.19	>60
0.25	>60
0.2	>60
0.37	>60
0.42	>60
0.27	>60
0.59	>60
0.22	>60
0.43	>60
0.59	>60
0.57	>60
0.45	>60
0.48	>60
0.36	>60
0.49	>60
0.38	>60
0.49	>60
0.56	>60
0.65	>60
0.29	>60
0.48	>60
0.4	>60
0.24	>60
0.45	>60
0.47	>60
0.15	>60
0.23	>60
0.46	>60
0.44	>60
0.42	>60
0.23	>60
0.31	<30
0.41	<30
0.35	<30
0.28	<30
0.43	<30
0.3	<30
0.4	<30
0.38	<30
0.35	<30
0.44	<30
0.48	<30
0.28	<30
0.34	<30
0.43	<30
0.11	<30
0.18	<30
0.35	<30
0.37	<30
0.47	<30
0.43	<30
0.33	<30
0.33	<30
0.4	<30
0.25	<30
0.18	<30
0.23	<30
0.13	<30
0.33	<30
0.33	<30
0.49	<30
0.31	<30
0.17	<30
0.36	>60
0.41	>60
0.51	>60
0.45	>60
0.44	>60
0.62	>60
0.64	>60
0.48	>60
0.38	>60
0.59	>60
0.45	>60
0.59	>60
0.31	>60
0.33	>60
0.53	>60
0.49	>60
0.55	>60
0.5	>60
0.07	>60
0.24	>60
0.46	>60
0.36	>60
0.52	>60
0.22	>60
0.52	>60
0.41	>60
0.47	>60
0.22	>60
0.53	>60
0.47	>60
0.42	>60
0.49	>60
0.33	>60
0.31	>60
0.38	>60
0.48	>60
0.48	>60
0.22	>60
0.53	>60
0.24	>60
0.55	>60
0.32	>60
0.4	>60
0.32	>60
0.49	>60
0.37	>60
0.54	>60
0.52	>60
0.53	>60
0.28	>60
0.32	>60
0.54	>60
0.37	>60
0.57	>60
0.42	>60
0.37	>60
0.38	>60
0.14	>60
0.22	>60
0.63	>60
0.45	>60
0.54	>60
0.48	>60
0.55	>60
0.56	>60
0.52	>60
0.45	>60
0.47	>60
0.52	>60
0.44	>60
0.25	>60
0.19	>60
0.33	>60
0.33	>60
0.27	>60
0.47	>60
0.32	>60
0.47	>60
0.55	>60
0.36	>60
0.16	>60
0.43	>60
0.22	>60
0.43	>60
0.49	>60
0.4	>60
0.25	>60
0.44	>60
0.31	>60
0.45	>60
0.47	>60
0.52	>60
0.34	>60
0.37	>60
0.29	>60
0.45	>60
0.66	>60
0.59	>60
0.25	>60
0.18	>60
0.24	>60
0.34	>60
0.2	>60
0.54	>60
0.24	>60
0.19	>60
0.18	>60
0.21	>60
0.17	>60
0.47	>60
0.58	>60
0.5	>60
0.29	>60
0.44	>60
0.54	>60
0.38	>60
0.38	>60
0.32	>60
0.17	>60
0.44	>60
0.4	>60
0.58	>60
0.43	>60
0.3	>60
0.32	>60
0.41	>60
0.5	>60
0.33	>60
0.37	>60
0.37	>60
0.33	>60
0.22	<30
0.45	<30
0.35	<30
0.39	<30
0.32	<30
0.46	<30
0.5	<30
0.31	<30
0.39	<30
0.42	<30
0.56	<30
0.4	<30
0.49	<30
0.26	<30
0.26	<30
0.32	<30
0.28	<30
0.24	<30
0.33	<30
0.25	<30
0.53	<30
0.48	<30
0.16	<30
0.32	<30
0.53	<30
0.46	<30
0.25	<30
0.39	<30
0.36	<30
0.27	<30
0.46	<30
0.28	<30
0.31	<30
0.41	<30
0.4	<30
0.23	<30
0.62	<30
0.38	<30
0.54	<30
0.36	<30
0.24	<30
0.35	<30
0.32	<30
0.38	<30
0.28	<30
0.15	<30
0.32	<30
0.25	<30
0.45	<30
0.39	<30
0.54	<30
0.22	<30
0.49	<30
0.31	<30
0.3	<30
0.16	<30
0.31	<30
0.3	<30
0.42	<30
0.53	<30
0.45	<30
0.21	<30
0.5	<30
0.46	<30
0.23	<30
0.45	<30
0.33	<30
0.29	<30
0.25	<30
0.2	30-60
0.46	30-60
0.41	30-60
0.36	30-60
0.36	30-60
0.38	30-60
0.46	30-60
0.44	30-60
0.23	30-60
0.43	30-60
0.46	30-60
0.29	30-60
0.58	30-60
0.38	30-60
0.15	30-60
0.54	30-60
0.42	30-60
0.43	30-60
0.42	30-60
0.27	30-60
0.52	30-60
0.26	30-60
0.28	30-60
0.51	30-60
0.38	30-60
0.48	30-60
0.37	30-60
0.56	30-60
0.54	30-60
0.36	30-60
0.36	30-60
0.41	30-60
0.26	30-60
0.3	30-60
0.45	30-60
0.38	30-60
0.26	30-60
0.45	30-60
0.45	30-60
0.37	30-60
0.44	30-60
0.32	30-60
0.31	30-60
0.44	30-60
0.31	30-60
0.5	30-60
0.36	30-60
0.49	30-60
0.18	30-60
0.49	30-60
0.14	30-60
0.08	30-60
0.58	30-60
0.53	30-60
0.48	30-60
0.35	30-60
0.33	30-60
0.47	30-60
0.54	30-60
0.22	30-60
0.39	30-60
0.44	30-60
0.39	30-60
0.54	30-60
0.42	30-60
0.37	30-60
0.27	30-60
0.37	30-60
0.3	30-60
0.4	30-60
0.35	30-60
0.48	30-60
0.54	30-60
0.24	30-60
0.39	30-60
0.5	30-60
0.48	30-60
0.49	30-60
0.3	30-60
0.48	30-60
0.32	30-60
0.59	30-60
0.36	30-60
0.47	30-60
0.58	30-60
0.24	30-60
0.38	30-60
0.36	30-60
0.46	30-60
0.45	30-60
0.11	30-60
0.58	30-60
0.49	30-60
0.27	30-60
0.26	30-60
0.55	30-60
0.41	30-60
0.44	30-60
0.38	30-60
0.16	30-60
0.41	30-60
0.45	30-60
0.42	30-60
0.53	30-60
0.38	30-60
0.46	30-60
0.43	30-60
0.48	30-60
0.38	30-60
0.48	30-60
0.23	30-60
0.29	30-60
0.42	30-60
0.47	30-60
0.44	30-60
0.65	30-60
0.45	30-60
0.35	30-60
0.53	30-60
0.38	30-60
0.26	30-60
0.41	30-60
0.36	30-60
0.52	30-60
0.52	30-60
0.53	30-60
0.39	30-60
0.54	30-60
0.34	30-60
0.42	30-60
0.58	30-60
0.37	30-60
0.59	30-60
0.42	30-60
0.32	30-60
0.24	30-60
0.62	30-60
0.44	30-60
0.44	30-60
0.4	30-60
0.4	30-60
0.57	30-60
0.35	30-60
0.61	30-60
0.52	30-60
0.31	30-60
0.42	30-60
0.33	30-60
0.45	30-60
0.52	30-60
0.32	30-60
0.52	30-60
0.38	30-60
0.38	30-60
0.3	30-60
0.28	30-60
0.44	30-60
0.47	30-60
0.35	30-60
0.4	30-60
0.59	30-60
0.3	30-60
0.53	30-60
0.29	<30
0.37	<30
0.27	<30
0.29	<30
0.34	<30
0.35	<30
0.46	<30
0.11	<30
0.34	<30
0.11	<30
0.4	<30
0.64	<30
0.09	<30
0.33	<30
0.37	<30
0.58	<30
0.32	<30
0.51	<30
0.44	<30
0.35	<30
0.29	<30
0.45	<30
0.34	<30
0.57	<30
0.29	<30
0.18	<30
0.51	<30
0.45	<30
0.79	<30
0.3	<30
0.39	<30
0.49	<30
0.43	<30
0.31	<30
0.06	<30
0.08	<30
0.45	<30
0.39	<30
0.19	<30
0.36	<30
0.62	<30
0.32	<30
0.28	<30
0.41	<30
0.06	<30
0.18	<30
0.46	<30
0.19	<30
0.23	<30
0.24	<30
0.06	<30
0.32	<30
0.19	<30
0.25	<30
0.23	<30
0.41	<30
0.23	<30
0.52	<30
0.55	<30
0.43	<30
0.45	<30
0.2	<30
0.38	<30
0.49	<30
0.09	<30
0.29	<30
0.45	<30
0.29	<30
0.04	<30
0.38	<30
0.52	<30
0.35	<30
0.53	<30
0.55	<30
0.4	<30
0.61	<30
0.18	<30
0.59	<30
0.6	<30
0.36	<30
0.49	<30
0.45	<30
0.54	<30
0.39	<30
0.64	<30
0.5	<30
0.52	<30
0.4	<30
0.45	<30
0.68	<30
0.57	<30
0.6	<30
0.29	<30
0.37	<30
0.56	<30
0.13	<30
0.45	<30
0.43	<30
0.48	<30
0.36	<30
0.11	<30
0.51	<30
0.49	<30
0.46	<30
0.4	<30
0.39	<30
0.62	<30
0.3	<30
0.38	<30
0.54	<30
0.44	<30
0.35	<30
0.37	<30
0.48	<30
0.35	<30
0.53	<30
0.37	<30
0.39	<30
0.27	<30
0.44	<30
0.35	<30
0.61	<30
0.53	<30
0.56	<30
0.38	<30
0.48	<30
0.46	<30
0.14	<30
0.19	<30
0.32	<30
0.66	<30
0.66	<30
0.32	<30
0.5	<30
0.4	<30
0.36	<30
0.51	<30
0.35	<30
0.34	<30
0.56	<30
0.25	<30
0.56	<30
0.46	<30
0.66	<30
0.59	<30
0.27	<30
0.4	<30
0.53	<30
0.34	>60
0.27	>60
0.38	>60
0.19	>60
0.41	>60
0.27	>60
0.42	>60
0.24	>60
0.39	>60
0.47	>60
0.23	>60
0.32	>60
0.35	>60
0.43	>60
0.49	>60
0.35	>60
0.39	>60
0.49	>60
0.38	>60
0.28	>60
0.39	>60
0.34	>60
0.57	>60
0.25	>60
0.52	>60
0.35	>60
0.61	>60
0.22	>60
0.41	>60
0.55	>60
0.46	>60
0.41	>60
0.54	>60
0.26	>60
0.38	>60
0.34	>60
0.22	>60
0.46	>60
0.48	>60
0.4	>60
0.21	>60
0.28	>60
0.3	>60
0.16	>60
0.27	>60
0.16	>60
0.32	>60
0.41	>60
0.61	>60
0.39	>60
0.22	>60
0.35	>60
0.41	>60
0.33	>60
0.47	>60
0.22	>60
0.38	>60
0.39	>60
0.17	>60
0.22	>60
0.38	>60
0.55	>60
0.2	>60
0.39	>60
0.32	>60
0.16	>60
0.41	>60
0.35	>60
0.3	>60
0.3	>60
0.41	>60
0.31	>60
0.44	>60
0.52	>60
0.59	>60
0.27	>60
0.35	>60
0.28	>60
0.4	>60
0.19	>60
0.41	>60
0.41	>60
0.42	>60
0.5	>60
0.27	>60
0.27	>60
0.15	>60
0.58	>60
0.11	>60
0.27	>60
0.38	>60
0.34	>60
0.42	>60
0.32	>60
0.39	>60
0.46	>60
0.27	>60
0.13	>60
0.34	>60
0.34	>60
0.64	>60
0.48	>60
0.43	>60
0.37	>60
0.29	>60
0.31	>60
0.12	>60
0.16	>60
0.07	>60
0.22	>60
0.13	>60
0.19	>60
0.25	>60
0.33	>60
0.41	>60
0.32	>60
0.47	>60
0.4	>60
0.35	>60
0.38	>60
0.33	>60
0.63	>60
0.18	>60
0.36	>60
0.24	>60
0.25	>60
0.24	>60
0.11	>60
0.33	>60
0.2	30-60
0.3	30-60
0.26	30-60
0.35	30-60
0.32	30-60
0.6	30-60
0.18	30-60
0.22	30-60
0.23	30-60
0.41	30-60
0.3	30-60
0.61	30-60
0.34	30-60
0.43	30-60
0.53	30-60
0.23	30-60
0.46	30-60
0.26	30-60
0.36	30-60
0.32	30-60
0.37	30-60
0.23	30-60
0.44	30-60
0.2	30-60
0.45	30-60
0.17	30-60
0.48	30-60
0.33	30-60
0.26	30-60
0.27	30-60
0.31	30-60
0.26	30-60
0.36	30-60
0.31	30-60
0.08	30-60
0.29	30-60
0.55	30-60
0.28	30-60
0.34	30-60
0.28	30-60
0.34	30-60
0.1	30-60
0.31	30-60
0.35	30-60
0.15	30-60
0.51	30-60
0.31	30-60
0.4	30-60
0.12	30-60
0.33	30-60
0.24	30-60
0.39	30-60
0.32	30-60
0.37	30-60
0.4	30-60
0.31	30-60
0.38	30-60
0.32	30-60
0.18	30-60
0.32	30-60
0.33	30-60
0.35	30-60
0.28	30-60
0.38	30-60
0.39	30-60
0.29	30-60
0.29	30-60
0.19	30-60
0.42	30-60
0.19	30-60
0.28	30-60
0.47	30-60
0.44	30-60
0.52	30-60
0.31	30-60
0.32	30-60
0.38	30-60
0.35	30-60
0.35	30-60
0.26	30-60
0.18	30-60
0.44	30-60
0.28	30-60
0.23	30-60
0.34	30-60
0.33	30-60
0.35	30-60
0.36	30-60
0.5	30-60
0.38	30-60
0.22	30-60
0.16	30-60
0.22	30-60
0.21	30-60
0.2	30-60
0.32	30-60
0.34	30-60
0.12	30-60
0.41	30-60
0.38	30-60
0.32	30-60
0.35	30-60
0.52	<30
0.49	<30
0.26	<30
0.53	<30
0.58	<30
0.44	<30
0.59	<30
0.18	<30
0.34	<30
0.47	<30
0.52	<30
0.25	<30
0.55	<30
0.26	<30
0.48	<30
0.28	<30
0.36	<30
0.53	<30
0.37	<30
0.44	<30
0.56	<30
0.19	<30
0.44	<30
0.59	<30
0.48	<30
0.21	<30
0.33	<30
0.62	<30
0.32	<30
0.11	<30
0.42	<30
0.3	<30
0.27	<30
0.53	<30
0.17	<30
0.05	<30
0.52	<30
0.45	<30
0.14	<30
0.31	<30
0.3	<30
0.46	<30
0.41	<30
0.45	<30
0.32	<30
0.37	<30
0.23	<30
0.48	<30
0.19	<30
0.49	<30
0.3	<30
0.17	<30
0.21	<30
0.51	<30
0.18	<30
0.4	<30
0.23	<30
0.53	<30
0.42	<30
0.47	<30
0.61	<30
0.16	<30
0.46	<30
0.42	<30
0.38	<30
0.27	<30
0.5	<30
0.49	<30
0.46	<30
0.37	<30
0.37	<30
0.24	<30
0.23	<30
0.51	<30
0.22	<30
0.53	<30
0.11	<30
0.31	<30
0.61	<30
0.42	<30
0.24	<30
0.48	<30
0.47	<30
0.62	<30
0.23	<30
0.4	<30
0.49	<30
0.26	<30
0.28	<30
0.16	<30
0.52	<30
0.37	>60
0.46	>60
0.5	>60
0.44	>60
0.41	>60
0.47	>60
0.59	>60
0.55	>60
0.45	>60
0.48	>60
0.16	>60
0.45	>60
0.4	>60
0.44	>60
0.52	>60
0.47	>60
0.46	>60
0.56	>60
0.4	>60
0.36	>60
0.47	>60
0.56	>60
0.3	>60
0.45	>60
0.36	>60
0.59	>60
0.25	>60
0.37	>60
0.6	>60
0.39	>60
0.45	>60
0.43	>60
0.66	>60
0.24	>60
0.51	>60
0.44	>60
0.39	>60
0.42	>60
0.43	>60
0.54	>60
0.46	>60
0.72	>60
0.42	>60
0.64	>60
0.41	>60
0.34	>60
0.56	>60
0.23	>60
0.47	>60
0.24	>60
0.57	>60
0.39	>60
0.35	>60
0.44	>60
0.41	>60
0.48	>60
0.46	>60
0.56	>60
0.37	>60
0.42	>60
0.47	>60
0.36	>60
0.35	>60
0.4	>60
0.36	>60
0.39	>60
0.51	>60
0.45	>60
0.53	>60
0.37	>60
0.34	>60
0.46	>60
0.52	>60
0.36	>60
0.33	>60
0.71	>60
0.44	>60
0.46	>60
0.21	>60
0.39	>60
0.54	>60
0.42	>60
0.45	>60
0.47	>60
0.48	>60
0.34	>60
0.39	>60
0.38	>60
0.49	>60
0.42	>60
0.63	>60
0.17	>60
0.56	>60
0.32	>60
0.48	>60
0.38	>60
0.45	>60
0.34	>60
0.35	>60
0.09	>60
0.6	>60
0.47	>60
0.3	>60
0.45	>60
0.42	>60
0.34	>60
0.57	>60
0.47	>60
0.49	>60
0.35	>60
0.42	>60
0.43	>60
0.41	>60
0.27	>60
0.39	>60
0.52	>60
0.25	>60
0.47	>60
0.49	>60
0.45	>60
0.38	>60
0.46	>60
0.45	>60
0.56	>60
0.39	>60
0.29	>60
0.37	>60
0.39	>60
0.32	>60
0.21	>60
0.47	>60
0.48	>60
0.5	>60
0.5	>60
0.34	>60
0.43	>60
0.32	>60
0.63	>60
0.27	>60
0.33	>60
0.26	>60
0.42	>60
0.5	>60
0.35	>60
0.33	>60
0.39	>60
0.44	>60
0.29	>60
0.33	>60
0.48	>60
0.47	>60
0.31	>60
0.52	>60
0.4	>60
0.57	>60
0.38	>60
0.6	>60
0.57	>60
0.46	>60
0.2	>60
0.35	30-60
0.51	30-60
0.31	30-60
0.46	30-60
0.34	30-60
0.27	30-60
0.43	30-60
0.4	30-60
0.3	30-60
0.29	30-60
0.19	30-60
0.27	30-60
0.41	30-60
0.22	30-60
0.51	30-60
0.43	30-60
0.22	30-60
0.46	30-60
0.54	30-60
0.47	30-60
0.38	30-60
0.26	30-60
0.23	30-60
0.39	30-60
0.18	30-60
0.52	30-60
0.45	30-60
0.35	30-60
0.33	30-60
0.27	30-60
0.16	30-60
0.46	30-60
0.31	30-60
0.25	30-60
0.03	30-60
0.4	30-60
0.49	30-60
0.11	30-60
0.14	30-60
0.29	30-60
0.4	30-60
0.31	30-60
0.41	30-60
0.32	30-60
0.25	30-60
0.27	30-60
0.5	30-60
0.45	30-60
0.31	30-60
0.46	30-60
0.46	30-60
0.57	30-60
0.41	30-60
0.29	30-60
0.32	30-60
0.42	30-60
0.49	30-60
0.37	30-60
0.41	30-60
0.55	30-60
0.44	30-60
0.38	30-60
0.42	30-60
0.35	30-60
0.45	30-60
0.2	30-60
0.47	30-60
0.48	30-60
0.62	30-60
0.56	30-60
0.32	30-60
0.44	30-60
0.31	30-60
0.12	30-60
0.21	30-60
0.16	30-60
0.25	30-60
0.18	30-60
0.45	30-60
0.47	30-60
0.35	30-60
0.17	30-60
0.15	30-60
0.28	30-60
0.44	30-60
0.18	30-60
0.36	30-60
0.64	30-60
0.35	30-60
0.49	30-60
0.37	30-60
0.21	30-60
0.27	30-60
0.48	30-60
0.59	30-60
0.25	30-60
0.36	30-60
0.45	30-60
0.48	30-60
0.39	30-60
0.56	30-60
0.39	30-60
0.52	30-60
0.63	30-60
0.45	30-60
0.48	30-60
0.47	30-60
0.58	30-60
0.6	30-60
0.41	30-60
0.36	30-60
0.35	30-60
0.4	30-60
0.45	30-60
0.28	30-60
0.37	30-60
0.44	>60
0.56	>60
0.42	>60
0.54	>60
0.46	>60
0.38	>60
0.29	>60
0.31	>60
0.51	>60
0.33	>60
0.39	>60
0.36	>60
0.52	>60
0.59	>60
0.5	>60
0.49	>60
0.45	>60
0.48	>60
0.47	>60
0.13	>60
0.24	>60
0.52	>60
0.47	>60
0.33	>60
0.47	>60
0.41	>60
0.48	>60
0.32	>60
0.49	>60
0.39	>60
0.4	>60
0.45	>60
0.59	>60
0.44	>60
0.56	>60
0.4	>60
0.39	>60
0.26	>60
0.43	>60
0.31	>60
0.3	>60
0.42	>60
0.35	>60
0.3	>60
0.52	>60
0.38	>60
0.48	>60
0.45	>60
0.51	>60
0.53	>60
0.52	>60
0.49	>60
0.49	>60
0.41	>60
0.32	>60
0.48	>60
0.64	>60
0.49	>60
0.64	>60
0.42	>60
0.46	>60
0.46	>60
0.53	>60
0.66	>60
0.21	>60
0.29	>60
0.3	>60
0.29	>60
0.47	>60
0.3	>60
0.35	>60
0.42	>60
0.35	>60
0.58	>60
0.36	>60
0.46	>60
0.62	>60
0.32	>60
0.43	>60
0.46	>60
0.57	>60
0.48	>60
0.54	>60
0.46	>60
0.48	>60
0.32	>60
0.4	>60
0.52	>60
0.17	>60
0.46	>60
0.27	>60
0.33	>60
0.36	>60
0.41	>60
0.55	>60
0.57	>60
0.4	>60
0.35	>60
0.67	>60
0.54	>60
0.4	>60
0.4	>60
0.39	>60
0.32	>60
0.38	>60
0.32	>60
0.42	>60
0.31	>60
0.47	>60
0.46	>60
0.47	>60
0.46	>60
0.58	>60
0.43	>60
0.44	>60
0.49	>60
0.44	>60
0.57	>60
0.48	>60
0.3	>60
0.31	<30
[truncated: 10,517 more rows]
