# Supplementary material for: Next-Generation Morphometry for pathomics-data mining in histopathology
Source: Nat Commun. 2023 Jan 28;14:470. doi: 10.1038/s41467-023-36173-0 (PMC9884209; doi:10.1038/s41467-023-36173-0)
Supplement: Supplementary file 4 — Source Data [file 41467_2023_36173_MOESM4_ESM.zip › SourceData/Figure3.xlsx]

## Sheet: PanelC1
See seperate csv file due to file size

## Sheet: PanelC2
See seperate csv file due to file size

## Sheet: PanelD1
tubular_distance	ifta_score
2.93291	0-10%
4.92936	0-10%
3.45741	0-10%
5.69088	26-50%
2.73555	0-10%
3.90384	0-10%
3.76441	26-50%
3.05993	0-10%
3.15358	0-10%
5.20893	11-25%
3.06173	0-10%
8.65666	0-10%
5.57102	0-10%
3.13434	0-10%
5.38335	26-50%
4.54098	0-10%
3.36007	0-10%
4.02122	0-10%
4.67321	11-25%
5.4104	0-10%
3.40147	0-10%
5.08701	26-50%
8.74957	>50%
11.2507	0-10%
3.41043	11-25%
3.63003	0-10%
4.06094	0-10%
2.43886	26-50%
5.21532	0-10%
2.38768	0-10%
6.18933	0-10%
1.95427	0-10%
6.7377	0-10%
3.84941	0-10%
5.95952	0-10%
3.23862	0-10%
3.80954	0-10%
7.22912	11-25%
3.18837	0-10%
3.68647	11-25%
4.33818	0-10%
3.26384	0-10%
6.28462	0-10%
4.82214	0-10%
6.72129	26-50%
7.05496	0-10%
10.6535	26-50%
3.09546	0-10%
4.4544	0-10%
9.07983	26-50%
7.31273	0-10%
3.76286	0-10%
5.31914	0-10%
8.17529	0-10%
2.45157	0-10%
5.03456	>50%
3.26719	0-10%
3.31049	0-10%
6.57037	0-10%
6.60135	26-50%
5.82544	0-10%
2.99653	0-10%
6.30935	0-10%
5.45812	0-10%
7.53346	0-10%
4.11725	0-10%
8.63115	0-10%
6.9017	11-25%
3.5788	0-10%
5.56872	0-10%
9.18684	0-10%
3.50577	0-10%
5.22433	0-10%
7.1865	0-10%
3.22437	0-10%
5.83303	0-10%
6.65512	26-50%
6.24353	11-25%
6.26018	>50%
3.42104	0-10%
4.8657	0-10%
3.37743	0-10%
5.66533	0-10%
2.71243	0-10%
3.51665	0-10%
2.17641	0-10%
3.64211	0-10%
2.61176	0-10%
4.20337	0-10%
3.34886	0-10%
3.21603	0-10%
3.29225	0-10%
6.73389	26-50%
3.22337	0-10%
4.62872	0-10%
2.24032	0-10%
3.86494	0-10%
6.99107	11-25%
4.32817	0-10%
4.04343	0-10%
9.02535	0-10%
7.48556	26-50%
4.4193	0-10%
3.22408	0-10%
6.14691	0-10%
5.79715	11-25%
3.26972	0-10%
4.72467	0-10%
3.35294	0-10%
3.72606	0-10%
3.44923	0-10%
3.55714	0-10%
6.46967	0-10%
6.03024	0-10%
6.29317	11-25%
4.64803	0-10%
6.00919	0-10%
2.67921	0-10%
5.90872	26-50%
10.2338	0-10%
4.97653	11-25%
3.02805	0-10%
3.69811	0-10%
5.65181	11-25%
5.90333	26-50%
3.22196	0-10%
2.27097	0-10%
6.51398	11-25%
3.66806	0-10%
5.85596	26-50%
2.99385	0-10%
5.90701	0-10%
5.90869	0-10%
4.98329	0-10%
4.44469	0-10%
3.95195	11-25%
7.08289	>50%
7.95959	26-50%
3.93568	0-10%
3.02288	0-10%
3.14263	0-10%
10.2645	>50%
2.79975	0-10%
8.28506	0-10%
3.99403	0-10%
6.64571	0-10%
3.48849	0-10%
3.71831	0-10%
5.41811	26-50%
5.1772	0-10%
3.8086	11-25%
4.81634	26-50%
1.93152	0-10%
2.43065	0-10%
2.90603	0-10%
7.6674	26-50%
5.88253	0-10%
5.09447	0-10%
4.33993	0-10%
3.45204	0-10%
8.73934	0-10%
3.30501	0-10%
7.73625	>50%
2.41873	0-10%
4.0184	0-10%
4.2367	0-10%
5.07066	0-10%
7.95221	26-50%
9.14599	>50%
5.67595	0-10%
4.01919	0-10%
2.78738	0-10%
4.42642	26-50%
5.52816	26-50%
4.34763	0-10%
7.43577	11-25%
5.88084	0-10%
4.0804	0-10%
4.71068	0-10%
3.30733	0-10%
5.09562	0-10%
5.91462	11-25%
6.23003	0-10%
6.04279	0-10%
5.91888	0-10%
5.14289	0-10%
5.30262	0-10%
3.48552	0-10%
5.14244	26-50%
3.12101	0-10%
5.72479	0-10%
5.22378	0-10%
4.84896	0-10%
2.60758	0-10%
5.70735	0-10%
3.83439	0-10%
4.90896	11-25%
6.86566	0-10%
6.04246	>50%
3.12036	0-10%
4.59093	0-10%
4.9235	26-50%
2.95047	0-10%
4.02623	26-50%
3.35778	0-10%
9.02889	11-25%
4.79935	0-10%
8.66614	26-50%
10.406	>50%
3.52882	0-10%
4.16847	0-10%
3.98124	0-10%
2.86235	0-10%
6.63238	0-10%
2.26064	0-10%
5.39066	0-10%
4.82654	0-10%
2.65231	0-10%
7.27185	11-25%
3.80668	11-25%
2.61355	0-10%
5.68748	0-10%
3.53519	0-10%
2.72438	0-10%
6.13414	11-25%
7.09814	11-25%
7.46024	26-50%
3.68614	0-10%
5.43221	26-50%
3.26437	0-10%
4.38526	0-10%
5.4055	0-10%
5.28761	0-10%
8.85423	26-50%
9.04869	11-25%
3.1481	0-10%
4.04391	0-10%
3.26743	0-10%
2.51287	0-10%
4.0244	0-10%
4.10398	0-10%
6.534	0-10%
3.01375	0-10%
3.0171	0-10%
3.23208	11-25%
3.87856	0-10%
2.81654	0-10%
5.1752	0-10%
4.62381	11-25%
2.84984	0-10%
2.03344	0-10%
2.55422	0-10%
4.64223	0-10%
2.62736	0-10%
4.27529	0-10%
7.89329	0-10%
4.62017	0-10%
3.10607	0-10%
4.65589	11-25%
3.6427	0-10%
2.91463	0-10%
3.43534	0-10%
4.106	0-10%
5.04384	0-10%
3.58581	0-10%
3.77787	0-10%
6.23076	0-10%
3.15017	0-10%
5.87848	26-50%
7.05553	0-10%
3.20385	0-10%
6.03228	0-10%
9.82886	>50%
6.276	26-50%
4.83032	0-10%
3.02937	0-10%
4.30218	0-10%
3.85886	0-10%
7.1063	0-10%
2.91705	0-10%
3.44896	0-10%
9.30566	26-50%
6.6379	11-25%
5.32859	0-10%
7.33931	0-10%
4.34735	0-10%
9.84808	11-25%
5.15603	0-10%
3.35899	0-10%
7.09169	0-10%

## Sheet: PanelD2
tubular_distance	eGFR_stratified
2.93291	>60
4.92936	>60
3.45741	>60
5.69088	<30
3.90384	<30
3.76441	30-60
3.15358	>60
5.06989	30-60
5.20893	30-60
3.06173	>60
8.65666	>60
5.38335	<30
4.54098	>60
3.36007	>60
4.02122	<30
4.67321	30-60
3.40147	30-60
8.74957	<30
11.2507	<30
3.41043	>60
5.21532	>60
6.7377	30-60
5.95952	<30
3.23862	>60
3.80954	>60
4.33818	30-60
3.26384	>60
3.86365	>60
2.45157	>60
3.26719	<30
6.30935	30-60
4.00495	30-60
5.45812	<30
7.53346	<30
3.5788	30-60
9.18684	<30
7.1865	<30
6.26018	<30
4.8657	<30
3.37743	>60
5.66533	<30
2.71243	>60
3.51665	30-60
3.64211	>60
3.21603	<30
6.73389	<30
3.86494	30-60
6.99107	<30
4.32817	30-60
9.02535	<30
4.4193	<30
3.22408	30-60
5.79715	<30
4.72467	30-60
3.35294	30-60
4.64803	30-60
6.00919	30-60
2.67921	>60
5.90872	<30
3.69811	<30
5.65181	<30
2.27097	>60
6.51398	<30
3.66806	>60
2.99385	>60
5.90869	<30
4.98329	<30
3.95195	>60
7.08289	<30
7.95959	30-60
3.14263	>60
10.2645	<30
4.47434	<30
8.28506	<30
3.99403	30-60
5.1772	30-60
3.8086	30-60
1.93152	>60
2.43065	>60
7.6674	<30
5.88253	<30
3.45204	>60
8.73934	30-60
7.73625	<30
2.41873	>60
7.95221	<30
6.71641	<30
4.42642	30-60
5.88084	30-60
4.08445	>60
4.71068	30-60
5.09562	30-60
5.91462	<30
6.23003	<30
5.91888	<30
5.14289	30-60
5.30262	30-60
3.48552	>60
4.90896	30-60
6.86566	<30
6.04246	<30
2.95047	>60
4.02623	<30
9.02889	<30
8.66614	<30
10.406	30-60
3.52882	30-60
4.16847	>60
3.98124	>60
2.86235	>60
4.82654	30-60
2.65231	>60
7.27185	<30
3.80668	30-60
2.61355	>60
5.68748	<30
3.53519	<30
2.72438	<30
6.13414	<30
6.94163	<30
7.09814	<30
5.4055	30-60
3.1481	>60
4.04391	<30
3.26743	<30
2.51287	>60
3.01375	>60
3.0171	30-60
3.23208	30-60
3.87856	30-60
2.81654	>60
2.84984	>60
2.03344	30-60
2.55422	>60
4.64223	30-60
4.27529	30-60
7.89329	<30
3.10607	30-60
4.65589	<30
3.6427	30-60
3.43534	<30
4.106	>60
5.04384	30-60
3.77787	30-60
7.66949	<30
3.15017	30-60
7.05553	<30
6.03228	<30
9.82886	<30
4.83032	<30
3.85886	>60
7.1063	<30
3.44896	>60
9.30566	<30
5.32859	30-60
7.33931	30-60
9.84808	<30
5.15603	<30
