# Supplementary material for: Next-Generation Morphometry for pathomics-data mining in histopathology
Source: Nat Commun. 2023 Jan 28;14:470. doi: 10.1038/s41467-023-36173-0 (PMC9884209; doi:10.1038/s41467-023-36173-0)
Supplement: Supplementary file 4 — Source Data [file 41467_2023_36173_MOESM4_ESM.zip › SourceData/Figure3_PanelC'.csv]

	GFR_stratified	tubule_diameters
1	eGFR >60	27.65
2	eGFR >60	48.03
3	eGFR >60	45.27
4	eGFR >60	53.95
5	eGFR >60	42.6
6	eGFR >60	23.26
7	eGFR >60	18.22
8	eGFR >60	31.75
9	eGFR >60	38.77
10	eGFR >60	46.38
11	eGFR >60	52.09
12	eGFR >60	14.48
13	eGFR >60	13.9
14	eGFR >60	26.88
15	eGFR >60	18.52
16	eGFR >60	41.16
17	eGFR >60	34.19
18	eGFR >60	47.77
19	eGFR >60	28.69
20	eGFR >60	53.33
21	eGFR >60	56.04
22	eGFR >60	62.17
23	eGFR >60	24.44
24	eGFR >60	27.29
25	eGFR >60	51.93
26	eGFR >60	23.37
27	eGFR >60	29.67
28	eGFR >60	24.8
29	eGFR >60	25.85
30	eGFR >60	23.49
31	eGFR >60	65.13
32	eGFR >60	20.56
33	eGFR >60	36.69
34	eGFR >60	32.94
35	eGFR >60	24.7
36	eGFR >60	43.92
37	eGFR >60	25.18
38	eGFR >60	37.14
39	eGFR >60	18.15
40	eGFR >60	38.91
41	eGFR >60	37.2
42	eGFR >60	39.15
43	eGFR >60	48.26
44	eGFR >60	23.02
45	eGFR >60	22.51
46	eGFR >60	27.66
47	eGFR >60	18.41
48	eGFR >60	19.66
49	eGFR >60	30.16
50	eGFR >60	56.65
51	eGFR >60	42.83
52	eGFR >60	32.55
53	eGFR >60	54.83
54	eGFR >60	46.55
55	eGFR >60	16.03
56	eGFR >60	18.93
57	eGFR >60	16.42
58	eGFR >60	36.15
59	eGFR >60	17.19
60	eGFR >60	13.3
61	eGFR >60	34.34
62	eGFR >60	48.65
63	eGFR >60	29
64	eGFR >60	29.13
65	eGFR >60	40.15
66	eGFR >60	26.75
67	eGFR >60	23.95
68	eGFR >60	62.02
69	eGFR >60	33.86
70	eGFR >60	49.49
71	eGFR >60	44.66
72	eGFR >60	34.84
73	eGFR >60	40.96
74	eGFR >60	24.96
75	eGFR >60	15.57
76	eGFR >60	37.04
77	eGFR >60	31.29
78	eGFR >60	24.44
79	eGFR >60	45.27
80	eGFR >60	19.66
81	eGFR >60	22.02
82	eGFR >60	27.05
83	eGFR >60	32.37
84	eGFR >60	18.9
85	eGFR >60	18.7
86	eGFR >60	59.12
87	eGFR >60	59.08
88	eGFR >60	23.84
89	eGFR >60	35.33
90	eGFR >60	37.82
91	eGFR >60	20.05
92	eGFR >60	56.3
93	eGFR >60	60.02
94	eGFR >60	49.61
95	eGFR >60	16.91
96	eGFR >60	26.05
97	eGFR >60	42.47
98	eGFR >60	52
99	eGFR >60	46.15
100	eGFR >60	22.27
101	eGFR >60	35.36
102	eGFR >60	38.77
103	eGFR >60	25.64
104	eGFR >60	54.64
105	eGFR >60	17.34
106	eGFR >60	59.54
107	eGFR >60	43.84
108	eGFR >60	43.73
109	eGFR >60	17.81
110	eGFR >60	37.73
111	eGFR >60	57.47
112	eGFR >60	25.64
113	eGFR >60	17.27
114	eGFR >60	31.61
115	eGFR >60	41.62
116	eGFR >60	22.26
117	eGFR >60	63.43
118	eGFR >60	23.53
119	eGFR >60	19.56
120	eGFR >60	54.63
121	eGFR >60	10.27
122	eGFR >60	21.94
123	eGFR >60	32.06
124	eGFR >60	43.54
125	eGFR >60	15.39
126	eGFR >60	19.6
127	eGFR >60	31.76
128	eGFR >60	24.55
129	eGFR >60	80.66
130	eGFR >60	25.59
131	eGFR >60	26.75
132	eGFR >60	27.66
133	eGFR >60	18.35
134	eGFR >60	38.58
135	eGFR >60	43.4
136	eGFR >60	26.19
137	eGFR >60	12.14
138	eGFR >60	37.09
139	eGFR >60	17.81
140	eGFR >60	48.58
141	eGFR >60	17.51
142	eGFR >60	56.09
143	eGFR >60	29.13
144	eGFR >60	36.72
145	eGFR >60	48.07
146	eGFR >60	14.18
147	eGFR >60	43.36
148	eGFR >60	63.27
149	eGFR >60	21.43
150	eGFR >60	20.95
151	eGFR >60	45.64
152	eGFR >60	19.31
153	eGFR >60	43.34
154	eGFR >60	31
155	eGFR >60	35.74
156	eGFR >60	43.13
157	eGFR >60	21.33
158	eGFR >60	19.93
159	eGFR >60	19.6
160	eGFR >60	14.42
161	eGFR >60	31.61
162	eGFR >60	14.48
163	eGFR >60	33.89
164	eGFR >60	45.22
165	eGFR >60	29.61
166	eGFR >60	21.77
167	eGFR >60	24.44
168	eGFR >60	22.18
169	eGFR >60	46.03
170	eGFR >60	19.56
171	eGFR >60	17.86
172	eGFR >60	33.37
173	eGFR >60	55.45
174	eGFR >60	27.65
175	eGFR >60	44.34
176	eGFR >60	20.48
177	eGFR >60	50.05
178	eGFR >60	12.83
179	eGFR >60	50.67
180	eGFR >60	27.66
181	eGFR >60	21.97
182	eGFR >60	45.73
183	eGFR >60	27.66
184	eGFR >60	27.65
185	eGFR >60	56.08
186	eGFR >60	40.61
187	eGFR >60	23.69
188	eGFR >60	57.3
189	eGFR >60	19.66
190	eGFR >60	34.39
191	eGFR >60	17.27
192	eGFR >60	49.91
193	eGFR >60	39.12
194	eGFR >60	35.97
195	eGFR >60	16.87
196	eGFR >60	12.4
197	eGFR >60	23.6
198	eGFR >60	29.28
199	eGFR >60	36.5
200	eGFR >60	26.93
201	eGFR >60	42.35
202	eGFR >60	36.9
203	eGFR >60	16.59
204	eGFR >60	29.71
205	eGFR >60	37.39
206	eGFR >60	18.16
207	eGFR >60	50.35
208	eGFR >60	40.22
209	eGFR >60	15.16
210	eGFR >60	33.18
211	eGFR >60	11.31
212	eGFR >60	41.95
213	eGFR >60	14.31
214	eGFR >60	59.36
215	eGFR >60	22.02
216	eGFR >60	17.51
217	eGFR >60	31.05
218	eGFR >60	17.19
219	eGFR >60	18.75
220	eGFR >60	28.33
221	eGFR >60	34.82
222	eGFR >60	54.73
223	eGFR >60	36.85
224	eGFR >60	27.95
225	eGFR >60	41.82
226	eGFR >60	52.21
227	eGFR >60	28.05
228	eGFR >60	48.05
229	eGFR >60	23.72
230	eGFR >60	31.05
231	eGFR >60	20.39
232	eGFR >60	23.09
233	eGFR >60	29.61
234	eGFR >60	23.02
235	eGFR >60	39.93
236	eGFR >60	17.86
237	eGFR >60	14.43
238	eGFR >60	31.09
239	eGFR >60	30.12
240	eGFR >60	11.48
241	eGFR >60	46.23
242	eGFR >60	55.54
243	eGFR >60	18
244	eGFR >60	20.94
245	eGFR >60	27.14
246	eGFR >60	19.32
247	eGFR >60	25.09
248	eGFR >60	31.7
249	eGFR >60	21.59
250	eGFR >60	24.95
251	eGFR >60	49.34
252	eGFR >60	35.92
253	eGFR >60	39.93
254	eGFR >60	23.37
255	eGFR >60	33.86
256	eGFR >60	29.41
257	eGFR >60	30.29
258	eGFR >60	14.31
259	eGFR >60	22.94
260	eGFR >60	16.53
261	eGFR >60	47.21
262	eGFR >60	21.43
263	eGFR >60	19.6
264	eGFR >60	27.73
265	eGFR >60	18.1
266	eGFR >60	16.03
267	eGFR >60	15.79
268	eGFR >60	36.72
269	eGFR >60	16.21
270	eGFR >60	48.79
271	eGFR >60	20.51
272	eGFR >60	34.24
273	eGFR >60	22.33
274	eGFR >60	18.12
275	eGFR >60	33.92
276	eGFR >60	43.76
277	eGFR >60	56.18
278	eGFR >60	23.26
279	eGFR >60	14.23
280	eGFR >60	27.68
281	eGFR >60	33.86
282	eGFR >60	13.35
283	eGFR >60	40.1
284	eGFR >60	15.08
285	eGFR >60	42.47
286	eGFR >60	11.64
287	eGFR >60	25.64
288	eGFR >60	17.4
289	eGFR >60	58
290	eGFR >60	35.17
291	eGFR >60	48.58
292	eGFR >60	47.77
293	eGFR >60	31.09
294	eGFR >60	44.7
295	eGFR >60	28.11
296	eGFR >60	52.48
297	eGFR >60	26.93
298	eGFR >60	23.92
299	eGFR >60	36.36
300	eGFR >60	58.04
301	eGFR >60	17.19
302	eGFR >60	30.2
303	eGFR >60	19.57
304	eGFR >60	49.4
305	eGFR >60	17.81
306	eGFR >60	46.96
307	eGFR >60	22.34
308	eGFR >60	27.19
309	eGFR >60	21.88
310	eGFR >60	18.56
311	eGFR >60	27.68
312	eGFR >60	43.44
313	eGFR >60	58.99
314	eGFR >60	34.99
315	eGFR >60	33.31
316	eGFR >60	37.31
317	eGFR >60	62.56
318	eGFR >60	36.51
319	eGFR >60	40.75
320	eGFR >60	24.21
321	eGFR >60	17.27
322	eGFR >60	35.41
323	eGFR >60	36.07
324	eGFR >60	39.47
325	eGFR >60	42.35
326	eGFR >60	64.08
327	eGFR >60	32.89
328	eGFR >60	44.53
329	eGFR >60	16.2
330	eGFR >60	16.7
331	eGFR >60	37.15
332	eGFR >60	26.38
333	eGFR >60	22.02
334	eGFR >60	18.32
335	eGFR >60	46.45
336	eGFR >60	19.56
337	eGFR >60	24.73
338	eGFR >60	43.13
339	eGFR >60	38.58
340	eGFR >60	20.29
341	eGFR >60	53.99
342	eGFR >60	16.09
343	eGFR >60	48.92
344	eGFR >60	14.31
345	eGFR >60	39.24
346	eGFR >60	43.4
347	eGFR >60	70.99
348	eGFR >60	45.22
349	eGFR >60	25.1
350	eGFR >60	62.49
351	eGFR >60	38.54
352	eGFR >60	28.62
353	eGFR >60	28.97
354	eGFR >60	38.44
355	eGFR >60	54.02
356	eGFR >60	56.38
357	eGFR >60	23.49
358	eGFR >60	33.11
359	eGFR >60	24.28
360	eGFR >60	21.52
361	eGFR >60	20.02
362	eGFR >60	20.51
363	eGFR >60	23.23
364	eGFR >60	24.43
365	eGFR >60	48.84
366	eGFR >60	43.17
367	eGFR >60	30.2
368	eGFR >60	39.58
369	eGFR >60	34.02
370	eGFR >60	54.62
371	eGFR >60	29.81
372	eGFR >60	36.5
373	eGFR >60	46.5
374	eGFR >60	29.74
375	eGFR >60	35.07
376	eGFR >60	43.13
377	eGFR >60	32.6
378	eGFR >60	62.95
379	eGFR >60	11.31
380	eGFR >60	40.97
381	eGFR >60	36.29
382	eGFR >60	25.81
383	eGFR >60	16.31
384	eGFR >60	38.45
385	eGFR >60	22.42
386	eGFR >60	14.29
387	eGFR >60	43.17
388	eGFR >60	39.1
389	eGFR >60	55.29
390	eGFR >60	54.37
391	eGFR >60	35.44
392	eGFR >60	15.99
393	eGFR >60	29.12
394	eGFR >60	41.93
395	eGFR >60	45.67
396	eGFR >60	42.83
397	eGFR >60	37.68
398	eGFR >60	26.45
399	eGFR >60	55.5
400	eGFR >60	32.37
401	eGFR >60	60.46
402	eGFR >60	14.16
403	eGFR >60	27.19
404	eGFR >60	48.12
405	eGFR >60	37.7
406	eGFR >60	26.61
407	eGFR >60	80.94
408	eGFR >60	48.56
409	eGFR >60	26.03
410	eGFR >60	58.09
411	eGFR >60	47.27
412	eGFR >60	45.87
413	eGFR >60	13.09
414	eGFR >60	22.33
415	eGFR >60	21.43
416	eGFR >60	29.87
417	eGFR >60	51.95
418	eGFR >60	17.4
419	eGFR >60	24.32
420	eGFR >60	31.05
421	eGFR >60	60.86
422	eGFR >60	43.71
423	eGFR >60	24.21
424	eGFR >60	29.87
425	eGFR >60	21.17
426	eGFR >60	19.08
427	eGFR >60	38.91
428	eGFR >60	25.39
429	eGFR >60	49.77
430	eGFR >60	31.44
431	eGFR >60	24.21
432	eGFR >60	21.08
433	eGFR >60	34.34
434	eGFR >60	34.39
435	eGFR >60	40.75
436	eGFR >60	33.86
437	eGFR >60	67.08
438	eGFR >60	28.05
439	eGFR >60	10.56
440	eGFR >60	17.02
441	eGFR >60	43.71
442	eGFR >60	27.45
443	eGFR >60	40.54
444	eGFR >60	26.23
445	eGFR >60	57.31
446	eGFR >60	22.27
447	eGFR >60	17.19
448	eGFR >60	16.19
449	eGFR >60	16.21
450	eGFR >60	25.03
451	eGFR >60	49.23
452	eGFR >60	54.13
453	eGFR >60	21.11
454	eGFR >60	18.35
455	eGFR >60	22.02
456	eGFR >60	33.78
457	eGFR >60	49.4
458	eGFR >60	27.19
459	eGFR >60	25.75
460	eGFR >60	43.02
461	eGFR >60	33.07
462	eGFR >60	17.19
463	eGFR >60	20.23
464	eGFR >60	20.78
465	eGFR >60	35.07
466	eGFR >60	28.96
467	eGFR >60	32.65
468	eGFR >60	36.5
469	eGFR >60	64
470	eGFR >60	21.96
471	eGFR >60	61.35
472	eGFR >60	29.44
473	eGFR >60	39.52
474	eGFR >60	23.83
475	eGFR >60	15.22
476	eGFR >60	41.14
477	eGFR >60	41.32
478	eGFR >60	12.21
479	eGFR >60	34.45
480	eGFR >60	49.31
481	eGFR >60	31.7
482	eGFR >60	60.69
483	eGFR >60	40.25
484	eGFR >60	43.44
485	eGFR >60	12.4
486	eGFR >60	35.48
487	eGFR >60	46.28
488	eGFR >60	39.58
489	eGFR >60	14.85
490	eGFR >60	52
491	eGFR >60	11.8
492	eGFR >60	48.98
493	eGFR >60	18.35
494	eGFR >60	47.9
495	eGFR >60	19.08
496	eGFR >60	58.02
497	eGFR >60	28.96
498	eGFR >60	56.69
499	eGFR >60	16.21
500	eGFR >60	36.82
501	eGFR >60	50.9
502	eGFR >60	11.8
503	eGFR >60	54.4
504	eGFR >60	53.57
505	eGFR >60	13.28
506	eGFR >60	29.87
507	eGFR >60	62.24
508	eGFR >60	66.1
509	eGFR >60	47.9
510	eGFR >60	42.1
511	eGFR >60	19.08
512	eGFR >60	31.95
513	eGFR >60	20.94
514	eGFR >60	13.89
515	eGFR >60	32.74
516	eGFR >60	38.28
517	eGFR >60	38.18
518	eGFR >60	51.83
519	eGFR >60	31.09
520	eGFR >60	32.96
521	eGFR >60	18.42
522	eGFR >60	30.62
523	eGFR >60	20.29
524	eGFR >60	23.6
525	eGFR >60	36.26
526	eGFR >60	54.44
527	eGFR >60	37.83
528	eGFR >60	30.82
529	eGFR >60	42.35
530	eGFR >60	42.08
531	eGFR >60	42.45
532	eGFR >60	61.93
533	eGFR >60	43.18
534	eGFR >60	11.52
535	eGFR >60	20.05
536	eGFR >60	47.21
537	eGFR >60	29.65
538	eGFR >60	17.7
539	eGFR >60	16.03
540	eGFR >60	35.69
541	eGFR >60	40.47
542	eGFR >60	18.99
543	eGFR >60	32.63
544	eGFR >60	44.99
545	eGFR >60	13.51
546	eGFR >60	29.56
547	eGFR >60	41.9
548	eGFR >60	65.13
549	eGFR >60	36.24
550	eGFR >60	24.99
551	eGFR >60	33.16
552	eGFR >60	38.58
553	eGFR >60	35.3
554	eGFR >60	48.17
555	eGFR >60	41.95
556	eGFR >60	35.9
557	eGFR >60	16.66
558	eGFR >60	33.05
559	eGFR >60	27.45
560	eGFR >60	42.01
561	eGFR >60	24.8
562	eGFR >60	36.47
563	eGFR >60	16.33
564	eGFR >60	21.72
565	eGFR >60	32.13
566	eGFR >60	38.35
567	eGFR >60	23.05
568	eGFR >60	41.14
569	eGFR >60	30.05
570	eGFR >60	30.62
571	eGFR >60	57.61
572	eGFR >60	34.02
573	eGFR >60	37.15
574	eGFR >60	51.3
575	eGFR >60	18.1
576	eGFR >60	76.19
577	eGFR >60	38.06
578	eGFR >60	34.19
579	eGFR >60	36.69
580	eGFR >60	21.75
581	eGFR >60	47.12
582	eGFR >60	14.34
583	eGFR >60	23.05
584	eGFR >60	16.19
585	eGFR >60	28.33
586	eGFR >60	53.36
587	eGFR >60	24.1
588	eGFR >60	52.99
589	eGFR >60	11.48
590	eGFR >60	53.18
591	eGFR >60	20.92
592	eGFR >60	23.95
593	eGFR >60	35.69
594	eGFR >60	82.16
595	eGFR >60	25.18
596	eGFR >60	52
597	eGFR >60	14.23
598	eGFR >60	29.31
599	eGFR >60	17.65
600	eGFR >60	18.32
601	eGFR >60	22.82
602	eGFR >60	53.28
603	eGFR >60	17.7
604	eGFR >60	43.8
605	eGFR >60	29.71
606	eGFR >60	34.19
607	eGFR >60	33.71
608	eGFR >60	30.65
609	eGFR >60	18.1
610	eGFR >60	16.66
611	eGFR >60	27.09
612	eGFR >60	25.68
613	eGFR >60	40.34
614	eGFR >60	16.91
615	eGFR >60	39.58
616	eGFR >60	36.82
617	eGFR >60	35.85
618	eGFR >60	25.25
619	eGFR >60	59.3
620	eGFR >60	27.55
621	eGFR >60	44.04
622	eGFR >60	28.4
623	eGFR >60	39.28
624	eGFR >60	55.2
625	eGFR >60	60.4
626	eGFR >60	35.95
627	eGFR >60	23.23
628	eGFR >60	11.47
629	eGFR >60	31.37
630	eGFR >60	28.33
631	eGFR >60	26.61
632	eGFR >60	53.76
633	eGFR >60	16.86
634	eGFR >60	19.29
635	eGFR >60	36.26
636	eGFR >60	30.43
637	eGFR >60	41.41
638	eGFR >60	35.3
639	eGFR >60	66.43
640	eGFR >60	22.91
641	eGFR >60	12.83
642	eGFR >60	17.17
643	eGFR >60	34.69
644	eGFR >60	41.41
645	eGFR >60	45.91
646	eGFR >60	43.92
647	eGFR >60	19.66
648	eGFR >60	59.26
649	eGFR >60	28.96
650	eGFR >60	21.17
651	eGFR >60	55.29
652	eGFR >60	43.69
653	eGFR >60	18.42
654	eGFR >60	25.95
655	eGFR >60	36.97
656	eGFR >60	25.03
657	eGFR >60	18.74
658	eGFR >60	28.65
659	eGFR >60	41.14
660	eGFR >60	21.3
661	eGFR >60	58.74
662	eGFR >60	31.7
663	eGFR >60	62.84
664	eGFR >60	51.63
665	eGFR >60	15.38
666	eGFR >60	61.24
667	eGFR >60	57.23
668	eGFR >60	48.58
669	eGFR >60	18.21
670	eGFR >60	36.9
671	eGFR >60	37.7
672	eGFR >60	35.59
673	eGFR >60	22.94
674	eGFR >60	56.22
675	eGFR >60	44.15
676	eGFR >60	22.89
677	eGFR >60	34.4
678	eGFR >60	24.32
679	eGFR >60	33.6
680	eGFR >60	24.55
681	eGFR >60	32.85
682	eGFR >60	29.56
683	eGFR >60	45.55
684	eGFR >60	47.52
685	eGFR >60	35.1
686	eGFR >60	35.77
687	eGFR >60	24.32
688	eGFR >60	19.56
689	eGFR >60	25.49
690	eGFR >60	25.75
691	eGFR >60	29.74
692	eGFR >60	37.34
693	eGFR >60	40.25
694	eGFR >60	31.53
695	eGFR >60	35.61
696	eGFR >60	17.27
697	eGFR >60	28.45
698	eGFR >60	16.03
699	eGFR >60	37.77
700	eGFR >60	48.92
701	eGFR >60	40.96
702	eGFR >60	25.1
703	eGFR >60	16.31
704	eGFR >60	13.66
705	eGFR >60	33.87
706	eGFR >60	45.69
707	eGFR >60	20.51
708	eGFR >60	38.12
709	eGFR >60	20.23
710	eGFR >60	28.08
711	eGFR >60	29.95
712	eGFR >60	38.65
713	eGFR >60	40.47
714	eGFR >60	48.41
715	eGFR >60	42.51
716	eGFR >60	46.77
717	eGFR >60	60.79
718	eGFR >60	31.58
719	eGFR >60	31.81
720	eGFR >60	24.7
721	eGFR >60	35.59
722	eGFR >60	16.68
723	eGFR >60	20.28
724	eGFR >60	27.95
725	eGFR >60	37.1
726	eGFR >60	58.99
727	eGFR >60	16.09
728	eGFR >60	26.85
729	eGFR >60	12.4
730	eGFR >60	30.12
731	eGFR >60	39.7
732	eGFR >60	20.69
733	eGFR >60	49.77
734	eGFR >60	25.39
735	eGFR >60	14.79
736	eGFR >60	57.33
737	eGFR >60	22.42
738	eGFR >60	48.98
739	eGFR >60	39.47
740	eGFR >60	44.56
741	eGFR >60	54.94
742	eGFR >60	10.66
743	eGFR >60	27.81
744	eGFR >60	27.95
745	eGFR >60	48.17
746	eGFR >60	14.16
747	eGFR >60	69.26
748	eGFR >60	32.41
749	eGFR >60	54.8
750	eGFR >60	11.22
751	eGFR >60	16.98
752	eGFR >60	15.39
753	eGFR >60	11.48
754	eGFR >60	16.7
755	eGFR >60	13.9
756	eGFR >60	18.6
757	eGFR >60	26.85
758	eGFR >60	53.39
759	eGFR >60	30.65
760	eGFR >60	58.02
761	eGFR >60	13.9
762	eGFR >60	30.5
763	eGFR >60	52.46
764	eGFR >60	21.18
765	eGFR >60	30.35
766	eGFR >60	26.3
767	eGFR >60	13.49
768	eGFR >60	20.51
769	eGFR >60	17.19
770	eGFR >60	22.94
771	eGFR >60	9.37
772	eGFR >60	24.87
773	eGFR >60	46.73
774	eGFR >60	18.99
775	eGFR >60	49.47
776	eGFR >60	56.92
777	eGFR >60	44.09
778	eGFR >60	33.78
779	eGFR >60	46.53
780	eGFR >60	32.48
781	eGFR >60	34.42
782	eGFR >60	66.17
783	eGFR >60	37.04
784	eGFR >60	46.45
785	eGFR >60	25.95
786	eGFR >60	28.45
787	eGFR >60	35.9
788	eGFR >60	22.9
789	eGFR >60	22.35
790	eGFR >60	47.39
791	eGFR >60	25.35
792	eGFR >60	37.41
793	eGFR >60	17.65
794	eGFR >60	34.15
795	eGFR >60	11.95
796	eGFR >60	14.31
797	eGFR >60	13.57
798	eGFR >60	15.38
799	eGFR >60	32.69
800	eGFR >60	15.22
801	eGFR >60	31.59
802	eGFR >60	46.73
803	eGFR >60	45.87
804	eGFR >60	31.09
805	eGFR >60	22.94
806	eGFR >60	32.63
807	eGFR >60	41.97
808	eGFR >60	41.01
809	eGFR >60	41.21
810	eGFR >60	28.36
811	eGFR >60	42.57
812	eGFR >60	18.88
813	eGFR >60	15.69
814	eGFR >60	24.44
815	eGFR >60	40.49
816	eGFR >60	25.1
817	eGFR >60	35.54
818	eGFR >60	27.95
819	eGFR >60	48.41
820	eGFR >60	24.36
821	eGFR >60	28.16
822	eGFR >60	31.14
823	eGFR >60	27.81
824	eGFR >60	40.83
825	eGFR >60	35.21
826	eGFR >60	33.48
827	eGFR >60	41.38
828	eGFR >60	25.25
829	eGFR >60	18.7
830	eGFR >60	19.7
831	eGFR >60	30.16
832	eGFR >60	50.08
833	eGFR >60	45.96
834	eGFR >60	57.05
835	eGFR >60	29
836	eGFR >60	23.21
837	eGFR >60	15.26
838	eGFR >60	35.64
839	eGFR >60	22.94
840	eGFR >60	64.16
841	eGFR >60	36.47
842	eGFR >60	53.11
843	eGFR >60	34.56
844	eGFR >60	40.56
845	eGFR >60	48.56
846	eGFR >60	55.13
847	eGFR >60	41.32
848	eGFR >60	28.05
849	eGFR >60	34.81
850	eGFR >60	22.75
851	eGFR >60	54
852	eGFR >60	20.12
853	eGFR >60	47.44
854	eGFR >60	25.03
855	eGFR >60	17.65
856	eGFR >60	47.88
857	eGFR >60	41.86
858	eGFR >60	50.55
859	eGFR >60	34.61
860	eGFR >60	15.53
861	eGFR >60	16.75
862	eGFR >60	35.39
863	eGFR >60	37.82
864	eGFR >60	22.02
865	eGFR >60	19.04
866	eGFR >60	20.95
867	eGFR >60	36.22
868	eGFR >60	21.62
869	eGFR >60	31.81
870	eGFR >60	24.1
871	eGFR >60	48.98
872	eGFR >60	33.48
873	eGFR >60	43.17
874	eGFR >60	21.58
875	eGFR >60	22.42
876	eGFR >60	20.51
877	eGFR >60	37.75
878	eGFR >60	8.45
879	eGFR >60	30.48
880	eGFR >60	18.56
881	eGFR >60	42.59
882	eGFR >60	25.75
883	eGFR >60	23.6
884	eGFR >60	37.7
885	eGFR >60	61.77
886	eGFR >60	31.03
887	eGFR >60	17.86
888	eGFR >60	22.42
889	eGFR >60	29.19
890	eGFR >60	30.2
891	eGFR >60	15.99
892	eGFR >60	25.64
893	eGFR >60	34.98
894	eGFR >60	35.48
895	eGFR >60	24.37
896	eGFR >60	31.81
897	eGFR >60	24.8
898	eGFR >60	42.92
899	eGFR >60	22.91
900	eGFR >60	53.99
901	eGFR >60	51.3
902	eGFR >60	23.84
903	eGFR >60	19.31
904	eGFR >60	50.74
905	eGFR >60	12.88
906	eGFR >60	14.16
907	eGFR >60	56.61
908	eGFR >60	19.6
909	eGFR >60	15.57
910	eGFR >60	51.93
911	eGFR >60	19.56
912	eGFR >60	24.07
913	eGFR >60	17.5
914	eGFR >60	39.93
915	eGFR >60	29.44
916	eGFR >60	26.54
917	eGFR >60	38.77
918	eGFR >60	41.27
919	eGFR >60	49.57
920	eGFR >60	32.27
921	eGFR >60	57.39
922	eGFR >60	14.48
923	eGFR >60	40.75
924	eGFR >60	25.95
925	eGFR >60	50.2
926	eGFR >60	30.94
927	eGFR >60	38.54
928	eGFR >60	13.28
929	eGFR >60	49.2
930	eGFR >60	17.06
931	eGFR >60	42.71
932	eGFR >60	27.13
933	eGFR >60	34.19
934	eGFR >60	74.87
935	eGFR >60	30.65
936	eGFR >60	27.81
937	eGFR >60	18.81
938	eGFR >60	28.05
939	eGFR >60	30.16
940	eGFR >60	16.21
941	eGFR >60	10.79
942	eGFR >60	30.5
943	eGFR >60	18.16
944	eGFR >60	39.08
945	eGFR >60	50.13
946	eGFR >60	15.16
947	eGFR >60	29.93
948	eGFR >60	27.51
949	eGFR >60	20.21
950	eGFR >60	12.44
951	eGFR >60	21.17
952	eGFR >60	27.81
953	eGFR >60	24.32
954	eGFR >60	40.75
955	eGFR >60	25.75
956	eGFR >60	28.25
957	eGFR >60	19.18
958	eGFR >60	54.96
959	eGFR >60	33.67
960	eGFR >60	28.43
961	eGFR >60	40.74
962	eGFR >60	51.95
963	eGFR >60	35.02
964	eGFR >60	50.58
965	eGFR >60	56.04
966	eGFR >60	37.4
967	eGFR >60	39.12
968	eGFR >60	41.81
969	eGFR >60	43.84
970	eGFR >60	34.24
971	eGFR >60	34.35
972	eGFR >60	35.9
973	eGFR >60	23.92
974	eGFR >60	17.5
975	eGFR >60	16.21
976	eGFR >60	32.04
977	eGFR >60	29.28
978	eGFR >60	36.32
979	eGFR >60	25.82
980	eGFR >60	46.53
981	eGFR >60	27.73
982	eGFR >60	45.85
983	eGFR >60	40.78
984	eGFR >60	30.68
985	eGFR >60	50.04
986	eGFR >60	56.65
987	eGFR >60	23.6
988	eGFR >60	15.74
989	eGFR >60	24.87
990	eGFR >60	17.23
991	eGFR >60	24.87
992	eGFR >60	52.88
993	eGFR >60	27.75
994	eGFR >60	17.17
995	eGFR >60	30.79
996	eGFR >60	25.09
997	eGFR >60	18.7
998	eGFR >60	16.9
999	eGFR >60	14.42
1000	eGFR >60	33.87
1001	eGFR >60	56.24
1002	eGFR >60	12.88
1003	eGFR >60	34.97
1004	eGFR >60	30.31
1005	eGFR >60	13.57
1006	eGFR >60	47.25
1007	eGFR >60	30.5
1008	eGFR >60	57.42
1009	eGFR >60	44.66
1010	eGFR >60	46.51
1011	eGFR >60	39.52
1012	eGFR >60	16.21
1013	eGFR >60	53.11
1014	eGFR >60	46.75
1015	eGFR >60	35.85
1016	eGFR >60	23.26
1017	eGFR >60	24.87
1018	eGFR >60	42.24
1019	eGFR >60	13.84
1020	eGFR >60	9.54
1021	eGFR >60	16.86
1022	eGFR >60	43.77
1023	eGFR >60	29.96
1024	eGFR >60	48.43
1025	eGFR >60	59.51
1026	eGFR >60	23.61
1027	eGFR >60	26.86
1028	eGFR >60	50.18
1029	eGFR >60	64.76
1030	eGFR >60	22.62
1031	eGFR >60	39.65
1032	eGFR >60	21.97
1033	eGFR >60	29.01
1034	eGFR >60	24.28
1035	eGFR >60	52.83
1036	eGFR >60	48.62
1037	eGFR >60	30.12
1038	eGFR >60	41.34
1039	eGFR >60	31.81
1040	eGFR >60	32.89
1041	eGFR >60	46.18
1042	eGFR >60	27.81
1043	eGFR >60	34.26
1044	eGFR >60	27.92
1045	eGFR >60	25.1
1046	eGFR >60	32.37
1047	eGFR >60	19.56
1048	eGFR >60	30.88
1049	eGFR >60	48.09
1050	eGFR >60	45.86
1051	eGFR >60	34.76
1052	eGFR >60	36.29
1053	eGFR >60	14.79
1054	eGFR >60	40.54
1055	eGFR >60	35.84
1056	eGFR >60	20.91
1057	eGFR >60	33.38
1058	eGFR >60	26.54
1059	eGFR >60	10.56
1060	eGFR >60	23.95
1061	eGFR >60	37.98
1062	eGFR >60	17.19
1063	eGFR >60	29.44
1064	eGFR >60	19.6
1065	eGFR >60	56.09
1066	eGFR >60	16.86
1067	eGFR >60	28.96
1068	eGFR >60	38.17
1069	eGFR >60	59.9
1070	eGFR >60	35.39
1071	eGFR >60	51.86
1072	eGFR >60	41.34
1073	eGFR >60	34.72
1074	eGFR >60	44.6
1075	eGFR >60	30.65
1076	eGFR >60	25.42
1077	eGFR >60	23.26
1078	eGFR >60	29.63
1079	eGFR >60	51.03
1080	eGFR >60	37.73
1081	eGFR >60	29.87
1082	eGFR >60	33.16
1083	eGFR >60	14.85
1084	eGFR >60	28.65
1085	eGFR >60	35.29
1086	eGFR >60	21.58
1087	eGFR >60	33.89
1088	eGFR >60	28.81
1089	eGFR >60	47.27
1090	eGFR >60	17.86
1091	eGFR >60	49.18
1092	eGFR >60	27.66
1093	eGFR >60	29.22
1094	eGFR >60	37.7
1095	eGFR >60	25.06
1096	eGFR >60	15.92
1097	eGFR >60	55.59
1098	eGFR >60	36.7
1099	eGFR >60	55.89
1100	eGFR >60	36.47
1101	eGFR >60	47.14
1102	eGFR >60	22.54
1103	eGFR >60	44.84
1104	eGFR >60	37.12
1105	eGFR >60	26.24
1106	eGFR >60	47.41
1107	eGFR >60	53.72
1108	eGFR >60	28.58
1109	eGFR >60	43.44
1110	eGFR >60	35.8
1111	eGFR >60	15.92
1112	eGFR >60	17.34
1113	eGFR >60	45.43
1114	eGFR >60	34.67
1115	eGFR >60	55.98
1116	eGFR >60	43.4
1117	eGFR >60	53.75
1118	eGFR >60	22.9
1119	eGFR >60	19.42
1120	eGFR >60	11.93
1121	eGFR >60	32.44
1122	eGFR >60	13.49
1123	eGFR >60	17.96
1124	eGFR >60	35.19
1125	eGFR >60	45.73
1126	eGFR >60	26.03
1127	eGFR >60	49.78
1128	eGFR >60	54.96
1129	eGFR >60	17.51
1130	eGFR >60	24.45
1131	eGFR >60	33.96
1132	eGFR >60	29.28
1133	eGFR >60	18.41
1134	eGFR >60	36.32
1135	eGFR >60	28.08
1136	eGFR >60	18.9
1137	eGFR >60	29.28
1138	eGFR >60	49.05
1139	eGFR >60	43.44
1140	eGFR >60	11.47
1141	eGFR >60	59.48
1142	eGFR >60	63.83
1143	eGFR >60	36.36
1144	eGFR >60	31.21
1145	eGFR >60	25.28
1146	eGFR >60	43.25
1147	eGFR >60	27.81
1148	eGFR >60	7.26
1149	eGFR >60	30.42
1150	eGFR >60	36.5
1151	eGFR >60	35.33
1152	eGFR >60	42.58
1153	eGFR >60	35.59
1154	eGFR >60	24.51
1155	eGFR >60	39.33
1156	eGFR >60	33.87
1157	eGFR >60	30.16
1158	eGFR >60	39.24
1159	eGFR >60	27.65
1160	eGFR >60	18.7
1161	eGFR >60	13.56
1162	eGFR >60	36.5
1163	eGFR >60	59.3
1164	eGFR >60	41.01
1165	eGFR >60	43.84
1166	eGFR >60	24.28
1167	eGFR >60	30.12
1168	eGFR >60	25.42
1169	eGFR >60	18.26
1170	eGFR >60	31.59
1171	eGFR >60	28.05
1172	eGFR >60	27.88
1173	eGFR >60	30.56
1174	eGFR >60	30.08
1175	eGFR >60	34.82
1176	eGFR >60	25.18
1177	eGFR >60	14.81
1178	eGFR >60	23.02
1179	eGFR >60	28.25
1180	eGFR >60	23.9
1181	eGFR >60	13.25
1182	eGFR >60	41.97
1183	eGFR >60	12.83
1184	eGFR >60	27.13
1185	eGFR >60	13.76
1186	eGFR >60	42.51
1187	eGFR >60	50.48
1188	eGFR >60	26.31
1189	eGFR >60	26.02
1190	eGFR >60	21.59
1191	eGFR >60	18.65
1192	eGFR >60	11.93
1193	eGFR >60	42.51
1194	eGFR >60	15.22
1195	eGFR >60	26.88
1196	eGFR >60	55.31
1197	eGFR >60	36.47
1198	eGFR >60	50.74
1199	eGFR >60	31.98
1200	eGFR >60	16.24
1201	eGFR >60	43.52
1202	eGFR >60	33.55
1203	eGFR >60	47.6
1204	eGFR >60	31.81
1205	eGFR >60	36.37
1206	eGFR >60	15.74
1207	eGFR >60	23.95
1208	eGFR >60	52.53
1209	eGFR >60	17.17
1210	eGFR >60	24.07
1211	eGFR >60	26.45
1212	eGFR >60	29.41
1213	eGFR >60	20.95
1214	eGFR >60	25.95
1215	eGFR >60	31.83
1216	eGFR >60	37.12
1217	eGFR >60	15.51
1218	eGFR >60	37.21
1219	eGFR >60	34.67
1220	eGFR >60	56.3
1221	eGFR >60	14.43
1222	eGFR >60	50.87
1223	eGFR >60	51.89
1224	eGFR >60	58.21
1225	eGFR >60	43.09
1226	eGFR >60	54.64
1227	eGFR >60	47.62
1228	eGFR >60	13.09
1229	eGFR >60	18.9
1230	eGFR >60	18.12
1231	eGFR >60	24.95
1232	eGFR >60	18.16
1233	eGFR >60	28.18
1234	eGFR >60	52.38
1235	eGFR >60	47.11
1236	eGFR >60	35.77
1237	eGFR >60	24.44
1238	eGFR >60	38.18
1239	eGFR >60	54.77
1240	eGFR >60	37.2
1241	eGFR >60	28.58
1242	eGFR >60	44.79
1243	eGFR >60	28.96
1244	eGFR >60	56.53
1245	eGFR >60	37.82
1246	eGFR >60	20.92
1247	eGFR >60	17.5
1248	eGFR >60	53.62
1249	eGFR >60	17.51
1250	eGFR >60	40.61
1251	eGFR >60	34.69
1252	eGFR >60	42.45
1253	eGFR >60	13.76
1254	eGFR >60	15.74
1255	eGFR >60	26.3
1256	eGFR >60	45.34
1257	eGFR >60	21.75
1258	eGFR >60	20.91
1259	eGFR >60	45.33
1260	eGFR >60	24.32
1261	eGFR >60	12.31
1262	eGFR >60	13.49
1263	eGFR >60	18.99
1264	eGFR >60	22.82
1265	eGFR >60	21.33
1266	eGFR >60	16.3
1267	eGFR >60	18.16
1268	eGFR >60	9.73
1269	eGFR >60	38.04
1270	eGFR >60	44.25
1271	eGFR >60	46.85
1272	eGFR >60	50.33
1273	eGFR >60	12.97
1274	eGFR >60	17.53
1275	eGFR >60	50.99
1276	eGFR >60	23.38
1277	eGFR >60	32.43
1278	eGFR >60	63.98
1279	eGFR >60	38.98
1280	eGFR >60	15.38
1281	eGFR >60	17.34
1282	eGFR >60	13.89
1283	eGFR >60	43.26
1284	eGFR >60	31.61
1285	eGFR >60	30.68
1286	eGFR >60	20.24
1287	eGFR >60	22.54
1288	eGFR >60	25.28
1289	eGFR >60	41.41
1290	eGFR >60	18.65
1291	eGFR >60	28.11
1292	eGFR >60	21.17
1293	eGFR >60	36.9
1294	eGFR >60	53.39
1295	eGFR >60	23.68
1296	eGFR >60	34.81
1297	eGFR >60	37.97
1298	eGFR >60	31.75
1299	eGFR >60	50.44
1300	eGFR >60	33.94
1301	eGFR >60	31.7
1302	eGFR >60	33.18
1303	eGFR >60	25.06
1304	eGFR >60	53.3
1305	eGFR >60	49.91
1306	eGFR >60	21.12
1307	eGFR >60	47.21
1308	eGFR >60	18.6
1309	eGFR >60	28.14
1310	eGFR >60	52.67
1311	eGFR >60	36.67
1312	eGFR >60	32.89
1313	eGFR >60	51.1
1314	eGFR >60	18.21
1315	eGFR >60	22.42
1316	eGFR >60	44.34
1317	eGFR >60	37.82
1318	eGFR >60	18.21
1319	eGFR >60	56.61
1320	eGFR >60	26.57
1321	eGFR >60	43.51
1322	eGFR >60	17.5
1323	eGFR >60	41.16
1324	eGFR >60	20.23
1325	eGFR >60	42.24
1326	eGFR >60	34.4
1327	eGFR >60	27.78
1328	eGFR >60	43.73
1329	eGFR >60	41.23
1330	eGFR >60	14.16
1331	eGFR >60	69.06
1332	eGFR >60	25.28
1333	eGFR >60	9.07
1334	eGFR >60	50.55
1335	eGFR >60	32.85
1336	eGFR >60	36.51
1337	eGFR >60	45.08
1338	eGFR >60	49.97
1339	eGFR >60	46.81
1340	eGFR >60	53.01
1341	eGFR >60	22.94
1342	eGFR >60	15.57
1343	eGFR >60	13.84
1344	eGFR >60	12.54
1345	eGFR >60	52.05
1346	eGFR >60	31.95
1347	eGFR >60	16.91
1348	eGFR >60	64.77
1349	eGFR >60	41.8
1350	eGFR >60	54.14
1351	eGFR >60	43.76
1352	eGFR >60	25.34
1353	eGFR >60	19.46
1354	eGFR >60	30.71
1355	eGFR >60	31.29
1356	eGFR >60	26.38
1357	eGFR >60	46.38
1358	eGFR >60	49.27
1359	eGFR >60	23.41
1360	eGFR >60	32.91
1361	eGFR >60	27.45
1362	eGFR >60	26.93
1363	eGFR >60	38.28
1364	eGFR >60	35.9
1365	eGFR >60	18.6
1366	eGFR >60	22.26
1367	eGFR >60	38.31
1368	eGFR >60	24.73
1369	eGFR >60	17.81
1370	eGFR >60	37.4
1371	eGFR >60	68.79
1372	eGFR >60	30.62
1373	eGFR >60	23.02
1374	eGFR >60	11.22
1375	eGFR >60	20.82
1376	eGFR >60	35.95
1377	eGFR >60	32.43
1378	eGFR >60	14.03
1379	eGFR >60	53.57
1380	eGFR >60	16.2
1381	eGFR >60	17.53
1382	eGFR >60	28.65
1383	eGFR >60	32.89
1384	eGFR >60	22.46
1385	eGFR >60	39.81
1386	eGFR >60	15.38
1387	eGFR >60	22.93
1388	eGFR >60	15.39
1389	eGFR >60	56.56
1390	eGFR >60	26.03
1391	eGFR >60	22.54
1392	eGFR >60	28.43
1393	eGFR >60	20.12
1394	eGFR >60	29.74
1395	eGFR >60	17.17
1396	eGFR >60	42.65
1397	eGFR >60	27.13
1398	eGFR >60	50.62
1399	eGFR >60	24.28
1400	eGFR >60	27.11
1401	eGFR >60	38.2
1402	eGFR >60	34.39
1403	eGFR >60	9.07
1404	eGFR >60	54.5
1405	eGFR >60	19.85
1406	eGFR >60	38.59
1407	eGFR >60	41.09
1408	eGFR >60	60.04
1409	eGFR >60	45.79
1410	eGFR >60	60.06
1411	eGFR >60	44.7
1412	eGFR >60	37.25
1413	eGFR >60	17.07
1414	eGFR >60	37.1
1415	eGFR >60	36.15
1416	eGFR >60	23.49
1417	eGFR >60	22.94
1418	eGFR >60	23.84
1419	eGFR >60	10.27
1420	eGFR >60	35.97
1421	eGFR >60	23.41
1422	eGFR >60	41.14
1423	eGFR >60	21.43
1424	eGFR >60	51.14
1425	eGFR >60	22.12
1426	eGFR >60	33.83
1427	eGFR >60	39.95
1428	eGFR >60	29.93
1429	eGFR >60	51.08
1430	eGFR >60	43.21
1431	eGFR >60	50.98
1432	eGFR >60	59.12
1433	eGFR >60	16.3
1434	eGFR >60	15.16
1435	eGFR >60	18.6
1436	eGFR >60	32.44
1437	eGFR >60	30.14
1438	eGFR >60	12.01
1439	eGFR >60	21.79
1440	eGFR >60	23.6
1441	eGFR >60	15.92
1442	eGFR >60	17.29
1443	eGFR >60	15.41
1444	eGFR >60	26.85
1445	eGFR >60	13.51
1446	eGFR >60	20.24
1447	eGFR >60	15.26
1448	eGFR >60	29.96
1449	eGFR >60	12.8
1450	eGFR >60	22.91
1451	eGFR >60	50.71
1452	eGFR >60	14.79
1453	eGFR >60	45.94
1454	eGFR >60	45.31
1455	eGFR >60	75.9
1456	eGFR >60	43.84
1457	eGFR >60	43.92
1458	eGFR >60	58.6
1459	eGFR >60	63.98
1460	eGFR >60	24.82
1461	eGFR >60	52
1462	eGFR >60	44.64
1463	eGFR >60	30.08
1464	eGFR >60	46.5
1465	eGFR >60	26.23
1466	eGFR >60	20.21
1467	eGFR >60	17.92
1468	eGFR >60	53.28
1469	eGFR >60	29.22
1470	eGFR >60	65.47
1471	eGFR >60	19.31
1472	eGFR >60	48.27
1473	eGFR >60	53.55
1474	eGFR >60	41.34
1475	eGFR >60	49.05
1476	eGFR >60	21.42
1477	eGFR >60	59.87
1478	eGFR >60	27.31
1479	eGFR >60	29.09
1480	eGFR >60	20.51
1481	eGFR >60	45.91
1482	eGFR >60	36.51
1483	eGFR >60	36.8
1484	eGFR >60	41.97
1485	eGFR >60	39.67
1486	eGFR >60	16.87
1487	eGFR >60	26.54
1488	eGFR >60	14.81
1489	eGFR >60	11.93
1490	eGFR >60	28.81
1491	eGFR >60	30.65
1492	eGFR >60	38.84
1493	eGFR >60	36.24
1494	eGFR >60	22.25
1495	eGFR >60	33.32
1496	eGFR >60	41.4
1497	eGFR >60	26.31
1498	eGFR >60	27.68
1499	eGFR >60	27.39
1500	eGFR >60	35.62
1501	eGFR >60	19.18
1502	eGFR >60	43.73
1503	eGFR >60	29.58
1504	eGFR >60	47.41
1505	eGFR >60	42.62
1506	eGFR >60	27.13
1507	eGFR >60	44.18
1508	eGFR >60	35.39
1509	eGFR >60	37.04
1510	eGFR >60	50.77
1511	eGFR >60	49.24
1512	eGFR >60	31.02
1513	eGFR >60	24.73
1514	eGFR >60	41.69
1515	eGFR >60	59.91
1516	eGFR >60	65
1517	eGFR >60	23.07
1518	eGFR >60	19.19
1519	eGFR >60	25.18
1520	eGFR >60	41.29
1521	eGFR >60	45.87
1522	eGFR >60	23.72
1523	eGFR >60	53.62
1524	eGFR >60	47.35
1525	eGFR >60	20.02
1526	eGFR >60	36.82
1527	eGFR >60	35.59
1528	eGFR >60	42.92
1529	eGFR >60	64.86
1530	eGFR >60	24.73
1531	eGFR >60	65.34
1532	eGFR >60	24.28
1533	eGFR >60	39.33
1534	eGFR >60	27.31
1535	eGFR >60	53.42
1536	eGFR >60	22.42
1537	eGFR >60	36.8
1538	eGFR >60	21.47
1539	eGFR >60	62.06
1540	eGFR >60	42.93
1541	eGFR >60	33.72
1542	eGFR >60	30.3
1543	eGFR >60	41.71
1544	eGFR >60	53.13
1545	eGFR >60	45.65
1546	eGFR >60	30.94
1547	eGFR >60	30.35
1548	eGFR >60	29.87
1549	eGFR >60	58.1
1550	eGFR >60	32.43
1551	eGFR >60	60.04
1552	eGFR >60	55.98
1553	eGFR >60	20.63
1554	eGFR >60	19.92
1555	eGFR >60	34.19
1556	eGFR >60	73.62
1557	eGFR >60	10.12
1558	eGFR >60	15.51
1559	eGFR >60	12.16
1560	eGFR >60	24.28
1561	eGFR >60	43.84
1562	eGFR >60	45.49
1563	eGFR >60	54.64
1564	eGFR >60	36.19
1565	eGFR >60	32.27
1566	eGFR >60	44.46
1567	eGFR >60	31.41
1568	eGFR >60	53.4
1569	eGFR >60	33.4
1570	eGFR >60	25.09
1571	eGFR >60	14.81
1572	eGFR >60	26.88
1573	eGFR >60	15.92
1574	eGFR >60	30.05
1575	eGFR >60	18.74
1576	eGFR >60	46.26
1577	eGFR >60	68.49
1578	eGFR >60	28.05
1579	eGFR >60	17.02
1580	eGFR >60	25.34
1581	eGFR >60	15.39
1582	eGFR >60	37.5
1583	eGFR >60	39.7
1584	eGFR >60	21.11
1585	eGFR >60	40.61
1586	eGFR >60	38.16
1587	eGFR >60	23.9
1588	eGFR >60	48.63
1589	eGFR >60	20.23
1590	eGFR >60	48.86
1591	eGFR >60	27.68
1592	eGFR >60	40.07
1593	eGFR >60	17.59
1594	eGFR >60	40.47
1595	eGFR >60	61.41
1596	eGFR >60	39.12
1597	eGFR >60	47.05
1598	eGFR >60	24.51
1599	eGFR >60	26.99
1600	eGFR >60	17.51
1601	eGFR >60	16.9
1602	eGFR >60	21.58
1603	eGFR >60	18.26
1604	eGFR >60	26.72
1605	eGFR >60	18.7
1606	eGFR >60	57.06
1607	eGFR >60	45.85
1608	eGFR >60	25.1
1609	eGFR >60	29.57
1610	eGFR >60	42.83
1611	eGFR >60	16.21
1612	eGFR >60	13.57
1613	eGFR >60	17.51
1614	eGFR >60	26.34
1615	eGFR >60	29.44
1616	eGFR >60	23.84
1617	eGFR >60	41.29
1618	eGFR >60	20.39
1619	eGFR >60	19.84
1620	eGFR >60	16.41
1621	eGFR >60	12.67
1622	eGFR >60	25.77
1623	eGFR >60	33.05
1624	eGFR >60	17.17
1625	eGFR >60	15.39
1626	eGFR >60	41.75
1627	eGFR >60	15.29
1628	eGFR >60	24.32
1629	eGFR >60	41.58
1630	eGFR >60	19.31
1631	eGFR >60	18.6
1632	eGFR >60	14.42
1633	eGFR >60	31.99
1634	eGFR >60	69.06
1635	eGFR >60	40.58
1636	eGFR >60	51.12
1637	eGFR >60	12.31
1638	eGFR >60	30.54
1639	eGFR >60	40.72
1640	eGFR >60	21.47
1641	eGFR >60	35.36
1642	eGFR >60	37.6
1643	eGFR >60	19.45
1644	eGFR >60	48.68
1645	eGFR >60	65.76
1646	eGFR >60	14.84
1647	eGFR >60	54.94
1648	eGFR >60	13.09
1649	eGFR >60	22.62
1650	eGFR >60	30.5
1651	eGFR >60	31.78
1652	eGFR >60	30.58
1653	eGFR >60	30.31
1654	eGFR >60	37.68
1655	eGFR >60	23.83
1656	eGFR >60	22.51
1657	eGFR >60	33.86
1658	eGFR >60	44.72
1659	eGFR >60	18.52
1660	eGFR >60	56.4
1661	eGFR >60	26.23
1662	eGFR >60	39.12
1663	eGFR >60	56.48
1664	eGFR >60	23.6
1665	eGFR >60	44.64
1666	eGFR >60	26.72
1667	eGFR >60	61.37
1668	eGFR >60	62.7
1669	eGFR >60	44.04
1670	eGFR >60	20.95
1671	eGFR >60	27.92
1672	eGFR >60	34.93
1673	eGFR >60	62.48
1674	eGFR >60	22.42
1675	eGFR >60	24.55
1676	eGFR >60	33.6
1677	eGFR >60	31.53
1678	eGFR >60	24.43
1679	eGFR >60	48.45
1680	eGFR >60	38.18
1681	eGFR >60	29
1682	eGFR >60	47.33
1683	eGFR >60	30.58
1684	eGFR >60	45.22
1685	eGFR >60	32.37
1686	eGFR >60	30.08
1687	eGFR >60	13.35
1688	eGFR >60	15.53
1689	eGFR >60	42.49
1690	eGFR >60	14.97
1691	eGFR >60	31.98
1692	eGFR >60	22.25
1693	eGFR >60	14.79
1694	eGFR >60	26.19
1695	eGFR >60	23.21
1696	eGFR >60	48.28
1697	eGFR >60	47.84
1698	eGFR >60	45.27
1699	eGFR >60	49.91
1700	eGFR >60	21.3
1701	eGFR >60	55.45
1702	eGFR >60	56.24
1703	eGFR >60	32.55
1704	eGFR >60	43.5
1705	eGFR >60	32.82
1706	eGFR >60	43.26
1707	eGFR >60	14.03
1708	eGFR >60	30.35
1709	eGFR >60	16.03
1710	eGFR >60	33.72
1711	eGFR >60	18.35
1712	eGFR >60	24.15
1713	eGFR >60	28.31
1714	eGFR >60	30.94
1715	eGFR >60	29.46
1716	eGFR >60	22.25
1717	eGFR >60	48.47
1718	eGFR >60	37.63
1719	eGFR >60	51.47
1720	eGFR >60	18.99
1721	eGFR >60	32.62
1722	eGFR >60	43.21
1723	eGFR >60	39.24
1724	eGFR >60	13.28
1725	eGFR >60	26.19
1726	eGFR >60	18.7
1727	eGFR >60	12.67
1728	eGFR >60	36.97
1729	eGFR >60	48.3
1730	eGFR >60	37.98
1731	eGFR >60	44.04
1732	eGFR >60	28.31
1733	eGFR >60	13.89
1734	eGFR >60	35.64
1735	eGFR >60	22.94
1736	eGFR >60	47.62
1737	eGFR >60	14.79
1738	eGFR >60	19.18
1739	eGFR >60	23.21
1740	eGFR >60	53.91
1741	eGFR >60	39.33
1742	eGFR >60	17.19
1743	eGFR >60	19.46
1744	eGFR >60	35.07
1745	eGFR >60	29.09
1746	eGFR >60	43.4
1747	eGFR >60	33.87
1748	eGFR >60	48.41
1749	eGFR >60	18.7
1750	eGFR >60	33.29
1751	eGFR >60	36.19
1752	eGFR >60	55.98
1753	eGFR >60	24.28
1754	eGFR >60	26.88
1755	eGFR >60	33.78
1756	eGFR >60	20.21
1757	eGFR >60	22.42
1758	eGFR >60	33.54
1759	eGFR >60	43.09
1760	eGFR >60	52.48
1761	eGFR >60	55.31
1762	eGFR >60	22.46
1763	eGFR >60	23.02
1764	eGFR >60	25.25
1765	eGFR >60	47.23
1766	eGFR >60	18.52
1767	eGFR >60	23.9
1768	eGFR >60	43.97
1769	eGFR >60	41.56
1770	eGFR >60	16.66
1771	eGFR >60	17.06
1772	eGFR >60	32.85
1773	eGFR >60	20.92
1774	eGFR >60	40.43
1775	eGFR >60	23.26
1776	eGFR >60	10.12
1777	eGFR >60	33.8
1778	eGFR >60	10.49
1779	eGFR >60	38.92
1780	eGFR >60	53.99
1781	eGFR >60	34.24
1782	eGFR >60	33.11
1783	eGFR >60	19.29
1784	eGFR >60	14.59
1785	eGFR >60	25.82
1786	eGFR >60	38.08
1787	eGFR >60	38.77
1788	eGFR >60	46.59
1789	eGFR >60	27.31
1790	eGFR >60	37.09
1791	eGFR >60	35.07
1792	eGFR >60	45.86
1793	eGFR >60	25.34
1794	eGFR >60	35.61
1795	eGFR >60	22.75
1796	eGFR >60	36.72
1797	eGFR >60	57.67
1798	eGFR >60	29.46
1799	eGFR >60	53.79
1800	eGFR >60	40.09
1801	eGFR >60	58.08
1802	eGFR >60	26.3
1803	eGFR >60	51.27
1804	eGFR >60	54.62
1805	eGFR >60	28.33
1806	eGFR >60	28.83
1807	eGFR >60	49.23
1808	eGFR >60	32.06
1809	eGFR >60	38.62
1810	eGFR >60	34.26
1811	eGFR >60	57.75
1812	eGFR >60	16.75
1813	eGFR >60	35.74
1814	eGFR >60	55.24
1815	eGFR >60	18.16
1816	eGFR >60	14.79
1817	eGFR >60	18.65
1818	eGFR >60	12.72
1819	eGFR >60	16.53
1820	eGFR >60	30.05
1821	eGFR >60	23.84
1822	eGFR >60	23.6
1823	eGFR >60	24.95
1824	eGFR >60	37.09
1825	eGFR >60	16.53
1826	eGFR >60	29.01
1827	eGFR >60	38.06
1828	eGFR >60	39.75
1829	eGFR >60	42.83
1830	eGFR >60	26.02
1831	eGFR >60	23.72
1832	eGFR >60	32.58
1833	eGFR >60	51.27
1834	eGFR >60	14.84
1835	eGFR >60	39.12
1836	eGFR >60	25.06
1837	eGFR >60	39.84
1838	eGFR >60	20.91
1839	eGFR >60	21.59
1840	eGFR >60	29.01
1841	eGFR >60	49.12
1842	eGFR >60	18.32
1843	eGFR >60	20.41
1844	eGFR >60	53.41
1845	eGFR >60	25.81
1846	eGFR >60	35.29
1847	eGFR >60	33.57
1848	eGFR >60	13.49
1849	eGFR >60	13.39
1850	eGFR >60	34.82
1851	eGFR >60	49.63
1852	eGFR >60	20.59
1853	eGFR >60	46.71
1854	eGFR >60	26.45
1855	eGFR >60	48.02
1856	eGFR >60	18.22
1857	eGFR >60	17.7
1858	eGFR >60	35.05
1859	eGFR >60	31.9
1860	eGFR >60	25.59
1861	eGFR >60	51.47
1862	eGFR >60	56.35
1863	eGFR >60	14.18
1864	eGFR >60	58.39
1865	eGFR >60	19
1866	eGFR >60	58.57
1867	eGFR >60	36.82
1868	eGFR >60	31.09
1869	eGFR >60	18.22
1870	eGFR >60	39.43
1871	eGFR >60	51.06
1872	eGFR >60	43.59
1873	eGFR >60	15.16
1874	eGFR >60	17.27
1875	eGFR >60	36.02
1876	eGFR >60	31.47
1877	eGFR >60	41.93
1878	eGFR >60	19.85
1879	eGFR >60	19.56
1880	eGFR >60	28.16
1881	eGFR >60	27.19
1882	eGFR >60	28.4
1883	eGFR >60	31.21
1884	eGFR >60	34.69
1885	eGFR >60	42.87
1886	eGFR >60	15.16
1887	eGFR >60	49.47
1888	eGFR >60	13.9
1889	eGFR >60	38.18
1890	eGFR >60	44.87
1891	eGFR >60	40.4
1892	eGFR >60	27.19
1893	eGFR >60	19
1894	eGFR >60	23.18
1895	eGFR >60	27.46
1896	eGFR >60	31.29
1897	eGFR >60	27.31
1898	eGFR >60	55.89
1899	eGFR >60	40.12
1900	eGFR >60	46.46
1901	eGFR >60	57.33
1902	eGFR >60	11.93
1903	eGFR >60	23.68
1904	eGFR >60	30.68
1905	eGFR >60	17.7
1906	eGFR >60	35.61
1907	eGFR >60	48.45
1908	eGFR >60	15.08
1909	eGFR >60	34.93
1910	eGFR >60	45.47
1911	eGFR >60	35.31
1912	eGFR >60	45.27
1913	eGFR >60	20.23
1914	eGFR >60	15.87
1915	eGFR >60	39.68
1916	eGFR >60	43.88
1917	eGFR >60	24.07
1918	eGFR >60	22.09
1919	eGFR >60	21.42
1920	eGFR >60	44.46
1921	eGFR >60	30.71
1922	eGFR >60	23.26
1923	eGFR >60	31.75
1924	eGFR >60	55.98
1925	eGFR >60	43.92
1926	eGFR >60	21.47
1927	eGFR >60	10.53
1928	eGFR >60	51.98
1929	eGFR >60	34.55
1930	eGFR >60	61.93
1931	eGFR >60	36.22
1932	eGFR >60	22.3
1933	eGFR >60	36.92
1934	eGFR >60	21.96
1935	eGFR >60	31.83
1936	eGFR >60	35.59
1937	eGFR >60	45.09
1938	eGFR >60	37.14
1939	eGFR >60	29
1940	eGFR >60	30.94
1941	eGFR >60	49.05
1942	eGFR >60	33.22
1943	eGFR >60	33.07
1944	eGFR >60	61.92
1945	eGFR >60	59.92
1946	eGFR >60	21.42
1947	eGFR >60	35.85
1948	eGFR >60	38.45
1949	eGFR >60	16.3
1950	eGFR >60	21.77
1951	eGFR >60	31.03
1952	eGFR >60	42.58
1953	eGFR >60	47.96
1954	eGFR >60	47.33
1955	eGFR >60	41.81
1956	eGFR >60	43.84
1957	eGFR >60	30.68
1958	eGFR >60	29.87
1959	eGFR >60	46.03
1960	eGFR >60	41.51
1961	eGFR >60	37.09
1962	eGFR >60	31.03
1963	eGFR >60	41.14
1964	eGFR >60	33.48
1965	eGFR >60	32.43
1966	eGFR >60	40.83
1967	eGFR >60	38.01
1968	eGFR >60	21.33
1969	eGFR >60	52.04
1970	eGFR >60	60.02
1971	eGFR >60	35.36
1972	eGFR >60	17.86
1973	eGFR >60	21.72
1974	eGFR >60	59.77
1975	eGFR >60	63.27
1976	eGFR >60	30.05
1977	eGFR >60	45.86
1978	eGFR >60	19.45
1979	eGFR >60	24.02
1980	eGFR >60	20.51
1981	eGFR >60	31.03
1982	eGFR >60	21.59
1983	eGFR >60	26.85
1984	eGFR >60	39.47
1985	eGFR >60	59
1986	eGFR >60	13.09
1987	eGFR >60	59.23
1988	eGFR >60	53.39
1989	eGFR >60	37.46
1990	eGFR >60	16.59
1991	eGFR >60	18.6
1992	eGFR >60	39.52
1993	eGFR >60	21.96
1994	eGFR >60	48.56
1995	eGFR >60	14.31
1996	eGFR >60	10.9
1997	eGFR >60	53.11
1998	eGFR >60	48.56
1999	eGFR >60	10.12
[truncated: 998,000+ more rows]
