# Supplementary material for: Next-Generation Morphometry for pathomics-data mining in histopathology
Source: Nat Commun. 2023 Jan 28;14:470. doi: 10.1038/s41467-023-36173-0 (PMC9884209; doi:10.1038/s41467-023-36173-0)
Supplement: Supplementary file 4 — Source Data [file 41467_2023_36173_MOESM4_ESM.zip › SourceData/Figure3_PanelC.csv]

	TubularAtrophy	tubule_diameters
1	TubAtrophy 0-10%	24.74
2	TubAtrophy 0-10%	31.76
3	TubAtrophy 0-10%	36.5
4	TubAtrophy 0-10%	25.85
5	TubAtrophy 0-10%	39.24
6	TubAtrophy 0-10%	34.42
7	TubAtrophy 0-10%	48.65
8	TubAtrophy 0-10%	32.27
9	TubAtrophy 0-10%	37.09
10	TubAtrophy 0-10%	28.97
11	TubAtrophy 0-10%	65.13
12	TubAtrophy 0-10%	38.45
13	TubAtrophy 0-10%	17.19
14	TubAtrophy 0-10%	22.51
15	TubAtrophy 0-10%	19.93
16	TubAtrophy 0-10%	36.47
17	TubAtrophy 0-10%	28.33
18	TubAtrophy 0-10%	29.22
19	TubAtrophy 0-10%	28.96
20	TubAtrophy 0-10%	18.6
21	TubAtrophy 0-10%	48
22	TubAtrophy 0-10%	25.95
23	TubAtrophy 0-10%	59.36
24	TubAtrophy 0-10%	18.74
25	TubAtrophy 0-10%	41.62
26	TubAtrophy 0-10%	24.44
27	TubAtrophy 0-10%	25.1
28	TubAtrophy 0-10%	50.08
29	TubAtrophy 0-10%	20.23
30	TubAtrophy 0-10%	43.84
31	TubAtrophy 0-10%	54.96
32	TubAtrophy 0-10%	28.69
33	TubAtrophy 0-10%	35.61
34	TubAtrophy 0-10%	41.82
35	TubAtrophy 0-10%	44.34
36	TubAtrophy 0-10%	43.94
37	TubAtrophy 0-10%	15.16
38	TubAtrophy 0-10%	55.31
39	TubAtrophy 0-10%	13.9
40	TubAtrophy 0-10%	50.74
41	TubAtrophy 0-10%	24.1
42	TubAtrophy 0-10%	41.16
43	TubAtrophy 0-10%	39.24
44	TubAtrophy 0-10%	45.11
45	TubAtrophy 0-10%	44.79
46	TubAtrophy 0-10%	11.52
47	TubAtrophy 0-10%	41.97
48	TubAtrophy 0-10%	23.61
49	TubAtrophy 0-10%	45.27
50	TubAtrophy 0-10%	48.56
51	TubAtrophy 0-10%	17.86
52	TubAtrophy 0-10%	41.95
53	TubAtrophy 0-10%	27.31
54	TubAtrophy 0-10%	56.65
55	TubAtrophy 0-10%	16.24
56	TubAtrophy 0-10%	41.19
57	TubAtrophy 0-10%	39.68
58	TubAtrophy 0-10%	14.48
59	TubAtrophy 0-10%	20.29
60	TubAtrophy 0-10%	30.29
61	TubAtrophy 0-10%	22.42
62	TubAtrophy 0-10%	12.44
63	TubAtrophy 0-10%	22.02
64	TubAtrophy 0-10%	17.51
65	TubAtrophy 0-10%	25.75
66	TubAtrophy 0-10%	37.82
67	TubAtrophy 0-10%	19.64
68	TubAtrophy 0-10%	61.35
69	TubAtrophy 0-10%	28.25
70	TubAtrophy 0-10%	26.27
71	TubAtrophy 0-10%	20.23
72	TubAtrophy 0-10%	24.28
73	TubAtrophy 0-10%	41.16
74	TubAtrophy 0-10%	23.26
75	TubAtrophy 0-10%	25.34
76	TubAtrophy 0-10%	56.24
77	TubAtrophy 0-10%	17.34
78	TubAtrophy 0-10%	59.08
79	TubAtrophy 0-10%	13.09
80	TubAtrophy 0-10%	18.52
81	TubAtrophy 0-10%	31.98
82	TubAtrophy 0-10%	13.3
83	TubAtrophy 0-10%	43.52
84	TubAtrophy 0-10%	33.55
85	TubAtrophy 0-10%	19.56
86	TubAtrophy 0-10%	28.58
87	TubAtrophy 0-10%	30.5
88	TubAtrophy 0-10%	21.33
89	TubAtrophy 0-10%	60.61
90	TubAtrophy 0-10%	27.73
91	TubAtrophy 0-10%	21.84
92	TubAtrophy 0-10%	41.82
93	TubAtrophy 0-10%	26.72
94	TubAtrophy 0-10%	29.41
95	TubAtrophy 0-10%	15.51
96	TubAtrophy 0-10%	37.14
97	TubAtrophy 0-10%	57.23
98	TubAtrophy 0-10%	29.87
99	TubAtrophy 0-10%	23.68
100	TubAtrophy 0-10%	25.03
101	TubAtrophy 0-10%	18.35
102	TubAtrophy 0-10%	18.21
103	TubAtrophy 0-10%	16.03
104	TubAtrophy 0-10%	22.02
105	TubAtrophy 0-10%	50.48
106	TubAtrophy 0-10%	64
107	TubAtrophy 0-10%	67.86
108	TubAtrophy 0-10%	42.65
109	TubAtrophy 0-10%	43.02
110	TubAtrophy 0-10%	19.18
111	TubAtrophy 0-10%	31.02
112	TubAtrophy 0-10%	20.51
113	TubAtrophy 0-10%	29.44
114	TubAtrophy 0-10%	39.52
115	TubAtrophy 0-10%	56.53
116	TubAtrophy 0-10%	15.22
117	TubAtrophy 0-10%	47.84
118	TubAtrophy 0-10%	41.32
119	TubAtrophy 0-10%	18.32
120	TubAtrophy 0-10%	49.31
121	TubAtrophy 0-10%	25.45
122	TubAtrophy 0-10%	21.52
123	TubAtrophy 0-10%	27.66
124	TubAtrophy 0-10%	38.77
125	TubAtrophy 0-10%	46.55
126	TubAtrophy 0-10%	62.17
127	TubAtrophy 0-10%	42.6
128	TubAtrophy 0-10%	36.37
129	TubAtrophy 0-10%	34.56
130	TubAtrophy 0-10%	40.56
131	TubAtrophy 0-10%	38.01
132	TubAtrophy 0-10%	36.44
133	TubAtrophy 0-10%	22.75
134	TubAtrophy 0-10%	63.43
135	TubAtrophy 0-10%	16.7
136	TubAtrophy 0-10%	21.11
137	TubAtrophy 0-10%	15.87
138	TubAtrophy 0-10%	18
139	TubAtrophy 0-10%	31.61
140	TubAtrophy 0-10%	33.18
141	TubAtrophy 0-10%	59.9
142	TubAtrophy 0-10%	43.92
143	TubAtrophy 0-10%	43.8
144	TubAtrophy 0-10%	19.7
145	TubAtrophy 0-10%	11.48
146	TubAtrophy 0-10%	30.76
147	TubAtrophy 0-10%	11.31
148	TubAtrophy 0-10%	55.98
149	TubAtrophy 0-10%	30.52
150	TubAtrophy 0-10%	23.05
151	TubAtrophy 0-10%	44.6
152	TubAtrophy 0-10%	54.77
153	TubAtrophy 0-10%	37.2
154	TubAtrophy 0-10%	23.41
155	TubAtrophy 0-10%	23.83
156	TubAtrophy 0-10%	57.42
157	TubAtrophy 0-10%	45.67
158	TubAtrophy 0-10%	33.96
159	TubAtrophy 0-10%	58.02
160	TubAtrophy 0-10%	53.11
161	TubAtrophy 0-10%	31.7
162	TubAtrophy 0-10%	12.83
163	TubAtrophy 0-10%	30.12
164	TubAtrophy 0-10%	43.8
165	TubAtrophy 0-10%	58.99
166	TubAtrophy 0-10%	47.6
167	TubAtrophy 0-10%	31.81
168	TubAtrophy 0-10%	35.64
169	TubAtrophy 0-10%	23.6
170	TubAtrophy 0-10%	24.87
171	TubAtrophy 0-10%	43.69
172	TubAtrophy 0-10%	45.87
173	TubAtrophy 0-10%	51.63
174	TubAtrophy 0-10%	20.95
175	TubAtrophy 0-10%	13.09
176	TubAtrophy 0-10%	54.13
177	TubAtrophy 0-10%	21.43
178	TubAtrophy 0-10%	19.56
179	TubAtrophy 0-10%	18.1
180	TubAtrophy 0-10%	14.42
181	TubAtrophy 0-10%	22.18
182	TubAtrophy 0-10%	60.02
183	TubAtrophy 0-10%	46.98
184	TubAtrophy 0-10%	18.7
185	TubAtrophy 0-10%	25.03
186	TubAtrophy 0-10%	20.69
187	TubAtrophy 0-10%	59.3
188	TubAtrophy 0-10%	22.02
189	TubAtrophy 0-10%	43.92
190	TubAtrophy 0-10%	26.95
191	TubAtrophy 0-10%	37.6
192	TubAtrophy 0-10%	52
193	TubAtrophy 0-10%	46.15
194	TubAtrophy 0-10%	17.27
195	TubAtrophy 0-10%	47.25
196	TubAtrophy 0-10%	38.77
197	TubAtrophy 0-10%	44.66
198	TubAtrophy 0-10%	40.15
199	TubAtrophy 0-10%	54.94
200	TubAtrophy 0-10%	21.77
201	TubAtrophy 0-10%	54.06
202	TubAtrophy 0-10%	40.96
203	TubAtrophy 0-10%	28.24
204	TubAtrophy 0-10%	22.3
205	TubAtrophy 0-10%	30.71
206	TubAtrophy 0-10%	15.74
207	TubAtrophy 0-10%	30.62
208	TubAtrophy 0-10%	54.31
209	TubAtrophy 0-10%	27.45
210	TubAtrophy 0-10%	21.72
211	TubAtrophy 0-10%	32.13
212	TubAtrophy 0-10%	26.23
213	TubAtrophy 0-10%	39.47
214	TubAtrophy 0-10%	33.89
215	TubAtrophy 0-10%	36.72
216	TubAtrophy 0-10%	47.08
217	TubAtrophy 0-10%	20.23
218	TubAtrophy 0-10%	36.07
219	TubAtrophy 0-10%	16.53
220	TubAtrophy 0-10%	18.16
221	TubAtrophy 0-10%	39.08
222	TubAtrophy 0-10%	48.26
223	TubAtrophy 0-10%	18.21
224	TubAtrophy 0-10%	30.05
225	TubAtrophy 0-10%	32.48
226	TubAtrophy 0-10%	48.58
227	TubAtrophy 0-10%	35.59
228	TubAtrophy 0-10%	53.3
229	TubAtrophy 0-10%	18.32
230	TubAtrophy 0-10%	11.45
231	TubAtrophy 0-10%	38.58
232	TubAtrophy 0-10%	18.6
233	TubAtrophy 0-10%	12.01
234	TubAtrophy 0-10%	52.67
235	TubAtrophy 0-10%	16.3
236	TubAtrophy 0-10%	32.89
237	TubAtrophy 0-10%	51.1
238	TubAtrophy 0-10%	15.73
239	TubAtrophy 0-10%	31.81
240	TubAtrophy 0-10%	22.33
241	TubAtrophy 0-10%	29.01
242	TubAtrophy 0-10%	21.11
243	TubAtrophy 0-10%	47.02
244	TubAtrophy 0-10%	16.3
245	TubAtrophy 0-10%	49.6
246	TubAtrophy 0-10%	19.64
247	TubAtrophy 0-10%	38.06
248	TubAtrophy 0-10%	35.77
249	TubAtrophy 0-10%	24.87
250	TubAtrophy 0-10%	15.74
251	TubAtrophy 0-10%	39.21
252	TubAtrophy 0-10%	23.6
253	TubAtrophy 0-10%	24.95
254	TubAtrophy 0-10%	46.26
255	TubAtrophy 0-10%	68.49
256	TubAtrophy 0-10%	50.87
257	TubAtrophy 0-10%	34.81
258	TubAtrophy 0-10%	33.71
259	TubAtrophy 0-10%	25.77
260	TubAtrophy 0-10%	21.58
261	TubAtrophy 0-10%	15.39
262	TubAtrophy 0-10%	30.14
263	TubAtrophy 0-10%	40.83
264	TubAtrophy 0-10%	29.93
265	TubAtrophy 0-10%	50.35
266	TubAtrophy 0-10%	26.05
267	TubAtrophy 0-10%	41.97
268	TubAtrophy 0-10%	56.65
269	TubAtrophy 0-10%	17.19
270	TubAtrophy 0-10%	55.45
271	TubAtrophy 0-10%	35.36
272	TubAtrophy 0-10%	17.23
273	TubAtrophy 0-10%	24.87
274	TubAtrophy 0-10%	49.27
275	TubAtrophy 0-10%	13.89
276	TubAtrophy 0-10%	24.73
277	TubAtrophy 0-10%	21.18
278	TubAtrophy 0-10%	30.35
279	TubAtrophy 0-10%	26.3
280	TubAtrophy 0-10%	12.88
281	TubAtrophy 0-10%	30.65
282	TubAtrophy 0-10%	46.75
283	TubAtrophy 0-10%	21.17
284	TubAtrophy 0-10%	55.5
285	TubAtrophy 0-10%	18.42
286	TubAtrophy 0-10%	28.65
287	TubAtrophy 0-10%	24.95
288	TubAtrophy 0-10%	36.97
289	TubAtrophy 0-10%	15.51
290	TubAtrophy 0-10%	18.74
291	TubAtrophy 0-10%	22.46
292	TubAtrophy 0-10%	39.81
293	TubAtrophy 0-10%	58.09
294	TubAtrophy 0-10%	47.27
295	TubAtrophy 0-10%	15.38
296	TubAtrophy 0-10%	62.84
297	TubAtrophy 0-10%	31.05
298	TubAtrophy 0-10%	61.24
299	TubAtrophy 0-10%	43.4
300	TubAtrophy 0-10%	38.58
301	TubAtrophy 0-10%	14.31
302	TubAtrophy 0-10%	51.95
303	TubAtrophy 0-10%	44.34
304	TubAtrophy 0-10%	15.16
305	TubAtrophy 0-10%	33.83
306	TubAtrophy 0-10%	49.91
307	TubAtrophy 0-10%	15.74
308	TubAtrophy 0-10%	22.34
309	TubAtrophy 0-10%	44.04
310	TubAtrophy 0-10%	29.44
311	TubAtrophy 0-10%	42.51
312	TubAtrophy 0-10%	44.15
313	TubAtrophy 0-10%	41.55
314	TubAtrophy 0-10%	45.87
315	TubAtrophy 0-10%	63.98
316	TubAtrophy 0-10%	45.73
317	TubAtrophy 0-10%	27.86
318	TubAtrophy 0-10%	27.65
319	TubAtrophy 0-10%	14.84
320	TubAtrophy 0-10%	19.31
321	TubAtrophy 0-10%	29
322	TubAtrophy 0-10%	39.93
323	TubAtrophy 0-10%	19.42
324	TubAtrophy 0-10%	36.51
325	TubAtrophy 0-10%	17.02
326	TubAtrophy 0-10%	19.6
327	TubAtrophy 0-10%	14.43
328	TubAtrophy 0-10%	40.75
329	TubAtrophy 0-10%	43.71
330	TubAtrophy 0-10%	25.4
331	TubAtrophy 0-10%	37.25
332	TubAtrophy 0-10%	41.93
333	TubAtrophy 0-10%	21.18
334	TubAtrophy 0-10%	32.04
335	TubAtrophy 0-10%	19.31
336	TubAtrophy 0-10%	26.61
337	TubAtrophy 0-10%	25.03
338	TubAtrophy 0-10%	35.41
339	TubAtrophy 0-10%	32.32
340	TubAtrophy 0-10%	37.39
341	TubAtrophy 0-10%	46.4
342	TubAtrophy 0-10%	24.29
343	TubAtrophy 0-10%	13.28
344	TubAtrophy 0-10%	47.21
345	TubAtrophy 0-10%	36.9
346	TubAtrophy 0-10%	16.91
347	TubAtrophy 0-10%	37.7
348	TubAtrophy 0-10%	41.88
349	TubAtrophy 0-10%	52.76
350	TubAtrophy 0-10%	31.76
351	TubAtrophy 0-10%	29.71
352	TubAtrophy 0-10%	58.33
353	TubAtrophy 0-10%	18.15
354	TubAtrophy 0-10%	51.98
355	TubAtrophy 0-10%	33.07
356	TubAtrophy 0-10%	56.61
357	TubAtrophy 0-10%	26.57
358	TubAtrophy 0-10%	53.62
359	TubAtrophy 0-10%	37.77
360	TubAtrophy 0-10%	76.88
361	TubAtrophy 0-10%	34.42
362	TubAtrophy 0-10%	42.24
363	TubAtrophy 0-10%	34.4
364	TubAtrophy 0-10%	27.78
365	TubAtrophy 0-10%	51.95
366	TubAtrophy 0-10%	41.23
367	TubAtrophy 0-10%	14.16
368	TubAtrophy 0-10%	48.28
369	TubAtrophy 0-10%	47.84
370	TubAtrophy 0-10%	45.27
371	TubAtrophy 0-10%	43.68
372	TubAtrophy 0-10%	25.71
373	TubAtrophy 0-10%	55.45
374	TubAtrophy 0-10%	56.24
375	TubAtrophy 0-10%	17.4
376	TubAtrophy 0-10%	40.75
377	TubAtrophy 0-10%	35.34
378	TubAtrophy 0-10%	33.48
379	TubAtrophy 0-10%	46.53
380	TubAtrophy 0-10%	15.53
381	TubAtrophy 0-10%	16.66
382	TubAtrophy 0-10%	49.77
383	TubAtrophy 0-10%	25.39
384	TubAtrophy 0-10%	24.28
385	TubAtrophy 0-10%	45.02
386	TubAtrophy 0-10%	45.87
387	TubAtrophy 0-10%	37.41
388	TubAtrophy 0-10%	28.4
389	TubAtrophy 0-10%	41.8
390	TubAtrophy 0-10%	37.09
391	TubAtrophy 0-10%	51.47
392	TubAtrophy 0-10%	24.87
393	TubAtrophy 0-10%	13.09
394	TubAtrophy 0-10%	48.47
395	TubAtrophy 0-10%	46.38
396	TubAtrophy 0-10%	28.31
397	TubAtrophy 0-10%	20.41
398	TubAtrophy 0-10%	17.81
399	TubAtrophy 0-10%	26.19
400	TubAtrophy 0-10%	18.7
401	TubAtrophy 0-10%	13.49
402	TubAtrophy 0-10%	39.52
403	TubAtrophy 0-10%	22.94
404	TubAtrophy 0-10%	49.63
405	TubAtrophy 0-10%	35.85
406	TubAtrophy 0-10%	17.53
407	TubAtrophy 0-10%	18.42
408	TubAtrophy 0-10%	32.89
409	TubAtrophy 0-10%	30.05
410	TubAtrophy 0-10%	45.86
411	TubAtrophy 0-10%	37.4
412	TubAtrophy 0-10%	23.02
413	TubAtrophy 0-10%	11.22
414	TubAtrophy 0-10%	15.38
415	TubAtrophy 0-10%	22.93
416	TubAtrophy 0-10%	31.7
417	TubAtrophy 0-10%	48.43
418	TubAtrophy 0-10%	58.74
419	TubAtrophy 0-10%	20.48
420	TubAtrophy 0-10%	29.09
421	TubAtrophy 0-10%	19.08
422	TubAtrophy 0-10%	22.94
423	TubAtrophy 0-10%	18.7
424	TubAtrophy 0-10%	48.58
425	TubAtrophy 0-10%	21.33
426	TubAtrophy 0-10%	27.73
427	TubAtrophy 0-10%	46.96
428	TubAtrophy 0-10%	55.98
429	TubAtrophy 0-10%	24.21
430	TubAtrophy 0-10%	14.31
431	TubAtrophy 0-10%	12.83
432	TubAtrophy 0-10%	50.67
433	TubAtrophy 0-10%	21.47
434	TubAtrophy 0-10%	21.08
435	TubAtrophy 0-10%	22.89
436	TubAtrophy 0-10%	34.4
437	TubAtrophy 0-10%	38.98
438	TubAtrophy 0-10%	49.61
439	TubAtrophy 0-10%	65.76
440	TubAtrophy 0-10%	23.09
441	TubAtrophy 0-10%	45.64
442	TubAtrophy 0-10%	25.18
443	TubAtrophy 0-10%	35.21
444	TubAtrophy 0-10%	62.56
445	TubAtrophy 0-10%	19
446	TubAtrophy 0-10%	24.87
447	TubAtrophy 0-10%	39.9
448	TubAtrophy 0-10%	41.14
449	TubAtrophy 0-10%	25.03
450	TubAtrophy 0-10%	15.64
451	TubAtrophy 0-10%	22.26
452	TubAtrophy 0-10%	29.28
453	TubAtrophy 0-10%	24.21
454	TubAtrophy 0-10%	17.27
455	TubAtrophy 0-10%	26.93
456	TubAtrophy 0-10%	45.27
457	TubAtrophy 0-10%	21.47
458	TubAtrophy 0-10%	18.21
459	TubAtrophy 0-10%	40.75
460	TubAtrophy 0-10%	64.08
461	TubAtrophy 0-10%	37.39
462	TubAtrophy 0-10%	19.32
463	TubAtrophy 0-10%	31.7
464	TubAtrophy 0-10%	33.78
465	TubAtrophy 0-10%	49.4
466	TubAtrophy 0-10%	27.19
467	TubAtrophy 0-10%	40.96
468	TubAtrophy 0-10%	25.1
469	TubAtrophy 0-10%	14.34
470	TubAtrophy 0-10%	13.66
471	TubAtrophy 0-10%	27.51
472	TubAtrophy 0-10%	41.38
473	TubAtrophy 0-10%	53.36
474	TubAtrophy 0-10%	24.1
475	TubAtrophy 0-10%	32.65
476	TubAtrophy 0-10%	70.99
477	TubAtrophy 0-10%	38.12
478	TubAtrophy 0-10%	52.99
479	TubAtrophy 0-10%	36.5
480	TubAtrophy 0-10%	45.22
481	TubAtrophy 0-10%	48.05
482	TubAtrophy 0-10%	62.49
483	TubAtrophy 0-10%	12.21
484	TubAtrophy 0-10%	34.45
485	TubAtrophy 0-10%	24.28
486	TubAtrophy 0-10%	31.09
487	TubAtrophy 0-10%	21.33
488	TubAtrophy 0-10%	28.05
489	TubAtrophy 0-10%	21.43
490	TubAtrophy 0-10%	20.95
491	TubAtrophy 0-10%	17.27
492	TubAtrophy 0-10%	49.91
493	TubAtrophy 0-10%	21.3
494	TubAtrophy 0-10%	31
495	TubAtrophy 0-10%	35.33
496	TubAtrophy 0-10%	31.83
497	TubAtrophy 0-10%	54
498	TubAtrophy 0-10%	18.1
499	TubAtrophy 0-10%	56.3
500	TubAtrophy 0-10%	14.43
501	TubAtrophy 0-10%	37.21
502	TubAtrophy 0-10%	34.67
503	TubAtrophy 0-10%	16.75
504	TubAtrophy 0-10%	20.69
505	TubAtrophy 0-10%	14.79
506	TubAtrophy 0-10%	33.72
507	TubAtrophy 0-10%	18.35
508	TubAtrophy 0-10%	24.15
509	TubAtrophy 0-10%	28.31
510	TubAtrophy 0-10%	64.77
511	TubAtrophy 0-10%	41.51
512	TubAtrophy 0-10%	25.25
513	TubAtrophy 0-10%	18.41
514	TubAtrophy 0-10%	39.28
515	TubAtrophy 0-10%	55.2
516	TubAtrophy 0-10%	42.83
517	TubAtrophy 0-10%	24.1
518	TubAtrophy 0-10%	52.88
519	TubAtrophy 0-10%	39.24
520	TubAtrophy 0-10%	13.28
521	TubAtrophy 0-10%	52.46
522	TubAtrophy 0-10%	12.67
523	TubAtrophy 0-10%	36.97
524	TubAtrophy 0-10%	16.21
525	TubAtrophy 0-10%	17.19
526	TubAtrophy 0-10%	20.59
527	TubAtrophy 0-10%	23.26
528	TubAtrophy 0-10%	59.77
529	TubAtrophy 0-10%	25.95
530	TubAtrophy 0-10%	37.79
531	TubAtrophy 0-10%	18.22
532	TubAtrophy 0-10%	15.69
533	TubAtrophy 0-10%	21.33
534	TubAtrophy 0-10%	24.88
535	TubAtrophy 0-10%	20.82
536	TubAtrophy 0-10%	35.95
537	TubAtrophy 0-10%	15.39
538	TubAtrophy 0-10%	14.03
539	TubAtrophy 0-10%	53.57
540	TubAtrophy 0-10%	16.2
541	TubAtrophy 0-10%	21.3
542	TubAtrophy 0-10%	17.4
543	TubAtrophy 0-10%	33.87
544	TubAtrophy 0-10%	48.41
545	TubAtrophy 0-10%	19.6
546	TubAtrophy 0-10%	12.14
547	TubAtrophy 0-10%	33.29
548	TubAtrophy 0-10%	36.19
549	TubAtrophy 0-10%	21.88
550	TubAtrophy 0-10%	18.6
551	TubAtrophy 0-10%	23.69
552	TubAtrophy 0-10%	22.94
553	TubAtrophy 0-10%	56.22
554	TubAtrophy 0-10%	18.56
555	TubAtrophy 0-10%	40.72
556	TubAtrophy 0-10%	43.18
557	TubAtrophy 0-10%	33.38
558	TubAtrophy 0-10%	43.44
559	TubAtrophy 0-10%	39.58
560	TubAtrophy 0-10%	34.39
561	TubAtrophy 0-10%	18.35
562	TubAtrophy 0-10%	15.57
563	TubAtrophy 0-10%	34.15
564	TubAtrophy 0-10%	17.81
565	TubAtrophy 0-10%	14.18
566	TubAtrophy 0-10%	49.49
567	TubAtrophy 0-10%	32.94
568	TubAtrophy 0-10%	44.66
569	TubAtrophy 0-10%	29.67
570	TubAtrophy 0-10%	36.69
571	TubAtrophy 0-10%	35.74
572	TubAtrophy 0-10%	54.02
573	TubAtrophy 0-10%	67.08
574	TubAtrophy 0-10%	53.39
575	TubAtrophy 0-10%	27.13
576	TubAtrophy 0-10%	20.78
577	TubAtrophy 0-10%	33.48
578	TubAtrophy 0-10%	42.35
579	TubAtrophy 0-10%	36.9
580	TubAtrophy 0-10%	30.2
581	TubAtrophy 0-10%	30.77
582	TubAtrophy 0-10%	52.37
583	TubAtrophy 0-10%	35.77
584	TubAtrophy 0-10%	33.94
585	TubAtrophy 0-10%	21.12
586	TubAtrophy 0-10%	33.18
587	TubAtrophy 0-10%	51.14
588	TubAtrophy 0-10%	22.12
589	TubAtrophy 0-10%	33.8
590	TubAtrophy 0-10%	33.05
591	TubAtrophy 0-10%	17.7
592	TubAtrophy 0-10%	69.21
593	TubAtrophy 0-10%	23.68
594	TubAtrophy 0-10%	31.95
595	TubAtrophy 0-10%	30.71
596	TubAtrophy 0-10%	46.38
597	TubAtrophy 0-10%	23.83
598	TubAtrophy 0-10%	34.35
599	TubAtrophy 0-10%	17.23
600	TubAtrophy 0-10%	25.95
601	TubAtrophy 0-10%	22.97
602	TubAtrophy 0-10%	45.49
603	TubAtrophy 0-10%	54.64
604	TubAtrophy 0-10%	36.19
605	TubAtrophy 0-10%	32.27
606	TubAtrophy 0-10%	44.46
607	TubAtrophy 0-10%	31.41
608	TubAtrophy 0-10%	53.4
609	TubAtrophy 0-10%	33.4
610	TubAtrophy 0-10%	25.09
611	TubAtrophy 0-10%	23.95
612	TubAtrophy 0-10%	52.53
613	TubAtrophy 0-10%	17.17
614	TubAtrophy 0-10%	30.05
615	TubAtrophy 0-10%	33.22
616	TubAtrophy 0-10%	48.63
617	TubAtrophy 0-10%	20.23
618	TubAtrophy 0-10%	14.84
619	TubAtrophy 0-10%	39.12
620	TubAtrophy 0-10%	25.06
621	TubAtrophy 0-10%	39.84
622	TubAtrophy 0-10%	40.61
623	TubAtrophy 0-10%	28.43
624	TubAtrophy 0-10%	38.16
625	TubAtrophy 0-10%	31.03
626	TubAtrophy 0-10%	18.9
627	TubAtrophy 0-10%	18.12
628	TubAtrophy 0-10%	57.33
629	TubAtrophy 0-10%	47.9
630	TubAtrophy 0-10%	19.08
631	TubAtrophy 0-10%	58.02
632	TubAtrophy 0-10%	24.51
633	TubAtrophy 0-10%	68.79
634	TubAtrophy 0-10%	30.62
635	TubAtrophy 0-10%	32.58
636	TubAtrophy 0-10%	28.43
637	TubAtrophy 0-10%	49.53
638	TubAtrophy 0-10%	22.62
639	TubAtrophy 0-10%	34.69
640	TubAtrophy 0-10%	34.97
641	TubAtrophy 0-10%	30.31
642	TubAtrophy 0-10%	13.57
643	TubAtrophy 0-10%	30.94
644	TubAtrophy 0-10%	20.05
645	TubAtrophy 0-10%	29.19
646	TubAtrophy 0-10%	35.75
647	TubAtrophy 0-10%	34.82
648	TubAtrophy 0-10%	27.29
649	TubAtrophy 0-10%	21.3
650	TubAtrophy 0-10%	63.27
651	TubAtrophy 0-10%	26.19
652	TubAtrophy 0-10%	17.4
653	TubAtrophy 0-10%	27.81
654	TubAtrophy 0-10%	27.52
655	TubAtrophy 0-10%	33.31
656	TubAtrophy 0-10%	26.86
657	TubAtrophy 0-10%	28.65
658	TubAtrophy 0-10%	32.43
659	TubAtrophy 0-10%	22.33
660	TubAtrophy 0-10%	21.43
661	TubAtrophy 0-10%	41.14
662	TubAtrophy 0-10%	21.97
663	TubAtrophy 0-10%	29.01
664	TubAtrophy 0-10%	33.48
665	TubAtrophy 0-10%	27.66
666	TubAtrophy 0-10%	21.97
667	TubAtrophy 0-10%	54.71
668	TubAtrophy 0-10%	39.24
669	TubAtrophy 0-10%	27.66
670	TubAtrophy 0-10%	19.31
671	TubAtrophy 0-10%	52.54
672	TubAtrophy 0-10%	56.56
673	TubAtrophy 0-10%	59.51
674	TubAtrophy 0-10%	57.3
675	TubAtrophy 0-10%	23.61
676	TubAtrophy 0-10%	24.32
677	TubAtrophy 0-10%	31.05
678	TubAtrophy 0-10%	28.69
679	TubAtrophy 0-10%	48.86
680	TubAtrophy 0-10%	25.64
681	TubAtrophy 0-10%	40.97
682	TubAtrophy 0-10%	37.04
683	TubAtrophy 0-10%	49.77
684	TubAtrophy 0-10%	47.6
685	TubAtrophy 0-10%	35.07
686	TubAtrophy 0-10%	33.86
687	TubAtrophy 0-10%	44.99
688	TubAtrophy 0-10%	13.51
689	TubAtrophy 0-10%	51.93
690	TubAtrophy 0-10%	19.56
691	TubAtrophy 0-10%	24.07
692	TubAtrophy 0-10%	17.5
693	TubAtrophy 0-10%	24.99
694	TubAtrophy 0-10%	33.16
695	TubAtrophy 0-10%	26.54
696	TubAtrophy 0-10%	38.77
697	TubAtrophy 0-10%	41.27
698	TubAtrophy 0-10%	49.57
699	TubAtrophy 0-10%	32.27
700	TubAtrophy 0-10%	30.68
701	TubAtrophy 0-10%	20.24
702	TubAtrophy 0-10%	27.46
703	TubAtrophy 0-10%	25.75
704	TubAtrophy 0-10%	43.51
705	TubAtrophy 0-10%	17.5
706	TubAtrophy 0-10%	42.35
707	TubAtrophy 0-10%	42.49
708	TubAtrophy 0-10%	38.15
709	TubAtrophy 0-10%	21.58
710	TubAtrophy 0-10%	31.98
711	TubAtrophy 0-10%	23.76
712	TubAtrophy 0-10%	35.74
713	TubAtrophy 0-10%	23.21
714	TubAtrophy 0-10%	26.19
715	TubAtrophy 0-10%	31.75
716	TubAtrophy 0-10%	56.48
717	TubAtrophy 0-10%	22.42
718	TubAtrophy 0-10%	25.06
719	TubAtrophy 0-10%	34.55
720	TubAtrophy 0-10%	27.92
721	TubAtrophy 0-10%	34.93
722	TubAtrophy 0-10%	62.48
723	TubAtrophy 0-10%	22.42
724	TubAtrophy 0-10%	36.72
725	TubAtrophy 0-10%	19.92
726	TubAtrophy 0-10%	40.15
727	TubAtrophy 0-10%	23.95
728	TubAtrophy 0-10%	20.98
729	TubAtrophy 0-10%	27.11
730	TubAtrophy 0-10%	39.81
731	TubAtrophy 0-10%	41.27
732	TubAtrophy 0-10%	29.87
733	TubAtrophy 0-10%	46.03
734	TubAtrophy 0-10%	26.03
735	TubAtrophy 0-10%	42.23
736	TubAtrophy 0-10%	24.76
737	TubAtrophy 0-10%	20.69
738	TubAtrophy 0-10%	33.89
739	TubAtrophy 0-10%	27.73
740	TubAtrophy 0-10%	20.59
741	TubAtrophy 0-10%	32.55
742	TubAtrophy 0-10%	43.5
743	TubAtrophy 0-10%	20.91
744	TubAtrophy 0-10%	21.59
745	TubAtrophy 0-10%	29.01
746	TubAtrophy 0-10%	46.5
747	TubAtrophy 0-10%	42.58
748	TubAtrophy 0-10%	47.96
749	TubAtrophy 0-10%	53.01
750	TubAtrophy 0-10%	33.05
751	TubAtrophy 0-10%	31.29
752	TubAtrophy 0-10%	35.9
753	TubAtrophy 0-10%	56.69
754	TubAtrophy 0-10%	16.21
755	TubAtrophy 0-10%	36.82
756	TubAtrophy 0-10%	50.9
757	TubAtrophy 0-10%	30.3
758	TubAtrophy 0-10%	14.23
759	TubAtrophy 0-10%	57.58
760	TubAtrophy 0-10%	60.4
761	TubAtrophy 0-10%	23.76
762	TubAtrophy 0-10%	12.8
763	TubAtrophy 0-10%	24.44
764	TubAtrophy 0-10%	14.93
765	TubAtrophy 0-10%	43.92
766	TubAtrophy 0-10%	26.02
767	TubAtrophy 0-10%	28.72
768	TubAtrophy 0-10%	17.17
769	TubAtrophy 0-10%	26.19
770	TubAtrophy 0-10%	44.84
771	TubAtrophy 0-10%	17.96
772	TubAtrophy 0-10%	16.21
773	TubAtrophy 0-10%	18.6
774	TubAtrophy 0-10%	58.1
775	TubAtrophy 0-10%	32.38
776	TubAtrophy 0-10%	16.66
777	TubAtrophy 0-10%	22.42
778	TubAtrophy 0-10%	53.04
779	TubAtrophy 0-10%	29.96
780	TubAtrophy 0-10%	64.76
781	TubAtrophy 0-10%	22.62
782	TubAtrophy 0-10%	39.65
783	TubAtrophy 0-10%	38.06
784	TubAtrophy 0-10%	41.71
785	TubAtrophy 0-10%	24.28
786	TubAtrophy 0-10%	26.19
787	TubAtrophy 0-10%	19.56
788	TubAtrophy 0-10%	15.39
789	TubAtrophy 0-10%	23.61
790	TubAtrophy 0-10%	23.05
791	TubAtrophy 0-10%	19.45
792	TubAtrophy 0-10%	41.58
793	TubAtrophy 0-10%	57.35
794	TubAtrophy 0-10%	35.3
795	TubAtrophy 0-10%	48.17
796	TubAtrophy 0-10%	14.16
797	TubAtrophy 0-10%	56.61
798	TubAtrophy 0-10%	19.6
799	TubAtrophy 0-10%	12.97
800	TubAtrophy 0-10%	24.44
801	TubAtrophy 0-10%	33.6
802	TubAtrophy 0-10%	24.96
803	TubAtrophy 0-10%	19.84
804	TubAtrophy 0-10%	56.12
805	TubAtrophy 0-10%	42.47
806	TubAtrophy 0-10%	47.77
807	TubAtrophy 0-10%	64.55
808	TubAtrophy 0-10%	56.08
809	TubAtrophy 0-10%	40.61
810	TubAtrophy 0-10%	26.75
811	TubAtrophy 0-10%	19.66
812	TubAtrophy 0-10%	54.64
813	TubAtrophy 0-10%	29.13
814	TubAtrophy 0-10%	34.34
815	TubAtrophy 0-10%	23.02
816	TubAtrophy 0-10%	37.73
817	TubAtrophy 0-10%	45.64
818	TubAtrophy 0-10%	57.47
819	TubAtrophy 0-10%	18.7
820	TubAtrophy 0-10%	16.03
821	TubAtrophy 0-10%	35.1
822	TubAtrophy 0-10%	35.77
823	TubAtrophy 0-10%	38.35
824	TubAtrophy 0-10%	48.84
825	TubAtrophy 0-10%	40.54
826	TubAtrophy 0-10%	76.19
827	TubAtrophy 0-10%	46.45
828	TubAtrophy 0-10%	27.05
829	TubAtrophy 0-10%	42.47
830	TubAtrophy 0-10%	45.22
831	TubAtrophy 0-10%	32.37
832	TubAtrophy 0-10%	18.9
833	TubAtrophy 0-10%	15.39
834	TubAtrophy 0-10%	33.87
835	TubAtrophy 0-10%	16.19
836	TubAtrophy 0-10%	45.69
837	TubAtrophy 0-10%	35.07
838	TubAtrophy 0-10%	28.96
839	TubAtrophy 0-10%	43.4
840	TubAtrophy 0-10%	52.21
841	TubAtrophy 0-10%	28.05
842	TubAtrophy 0-10%	54.63
843	TubAtrophy 0-10%	23.72
844	TubAtrophy 0-10%	31.05
845	TubAtrophy 0-10%	18.12
846	TubAtrophy 0-10%	20.51
847	TubAtrophy 0-10%	38.54
848	TubAtrophy 0-10%	28.62
849	TubAtrophy 0-10%	43.13
850	TubAtrophy 0-10%	23.53
851	TubAtrophy 0-10%	11.48
852	TubAtrophy 0-10%	20.51
853	TubAtrophy 0-10%	43.44
854	TubAtrophy 0-10%	12.4
855	TubAtrophy 0-10%	15.08
856	TubAtrophy 0-10%	49.91
857	TubAtrophy 0-10%	25.64
858	TubAtrophy 0-10%	27.09
859	TubAtrophy 0-10%	25.68
860	TubAtrophy 0-10%	31.29
861	TubAtrophy 0-10%	19.56
862	TubAtrophy 0-10%	46.23
863	TubAtrophy 0-10%	23.23
864	TubAtrophy 0-10%	32.82
865	TubAtrophy 0-10%	34.57
866	TubAtrophy 0-10%	30.52
867	TubAtrophy 0-10%	27.19
868	TubAtrophy 0-10%	54.64
869	TubAtrophy 0-10%	47.62
870	TubAtrophy 0-10%	13.09
871	TubAtrophy 0-10%	24.95
872	TubAtrophy 0-10%	18.16
873	TubAtrophy 0-10%	28.18
874	TubAtrophy 0-10%	19.08
875	TubAtrophy 0-10%	12.54
876	TubAtrophy 0-10%	52.05
877	TubAtrophy 0-10%	27.73
878	TubAtrophy 0-10%	30.5
879	TubAtrophy 0-10%	12.97
880	TubAtrophy 0-10%	38.31
881	TubAtrophy 0-10%	32.43
882	TubAtrophy 0-10%	40.83
883	TubAtrophy 0-10%	33.6
884	TubAtrophy 0-10%	17.65
885	TubAtrophy 0-10%	33.18
886	TubAtrophy 0-10%	41.49
887	TubAtrophy 0-10%	49.14
888	TubAtrophy 0-10%	26.52
889	TubAtrophy 0-10%	27.66
890	TubAtrophy 0-10%	67.09
891	TubAtrophy 0-10%	17.81
892	TubAtrophy 0-10%	45.59
893	TubAtrophy 0-10%	51.03
894	TubAtrophy 0-10%	44.64
895	TubAtrophy 0-10%	39.52
896	TubAtrophy 0-10%	19.45
897	TubAtrophy 0-10%	24.02
898	TubAtrophy 0-10%	32.32
899	TubAtrophy 0-10%	22.09
900	TubAtrophy 0-10%	50.18
901	TubAtrophy 0-10%	28.37
902	TubAtrophy 0-10%	30.59
903	TubAtrophy 0-10%	14.03
904	TubAtrophy 0-10%	18.22
905	TubAtrophy 0-10%	25.71
906	TubAtrophy 0-10%	18.16
907	TubAtrophy 0-10%	21.62
908	TubAtrophy 0-10%	41.16
909	TubAtrophy 0-10%	38.4
910	TubAtrophy 0-10%	41.75
911	TubAtrophy 0-10%	15.29
912	TubAtrophy 0-10%	24.32
913	TubAtrophy 0-10%	31.95
914	TubAtrophy 0-10%	28.14
915	TubAtrophy 0-10%	14.42
916	TubAtrophy 0-10%	38.04
917	TubAtrophy 0-10%	34.34
918	TubAtrophy 0-10%	34.39
919	TubAtrophy 0-10%	19.66
920	TubAtrophy 0-10%	27.68
921	TubAtrophy 0-10%	23.46
922	TubAtrophy 0-10%	53.99
923	TubAtrophy 0-10%	14.79
924	TubAtrophy 0-10%	48.92
925	TubAtrophy 0-10%	21.17
926	TubAtrophy 0-10%	11.95
927	TubAtrophy 0-10%	18.7
928	TubAtrophy 0-10%	51.93
929	TubAtrophy 0-10%	38.58
930	TubAtrophy 0-10%	14.31
931	TubAtrophy 0-10%	13.57
932	TubAtrophy 0-10%	41.95
933	TubAtrophy 0-10%	35.9
934	TubAtrophy 0-10%	34.34
935	TubAtrophy 0-10%	34.99
936	TubAtrophy 0-10%	28.05
937	TubAtrophy 0-10%	27.88
938	TubAtrophy 0-10%	39.28
939	TubAtrophy 0-10%	14.48
940	TubAtrophy 0-10%	33.6
941	TubAtrophy 0-10%	50.2
942	TubAtrophy 0-10%	44.58
943	TubAtrophy 0-10%	36.82
944	TubAtrophy 0-10%	36.19
945	TubAtrophy 0-10%	43.13
946	TubAtrophy 0-10%	45.19
947	TubAtrophy 0-10%	14.81
948	TubAtrophy 0-10%	22.51
949	TubAtrophy 0-10%	34.84
950	TubAtrophy 0-10%	42.53
951	TubAtrophy 0-10%	33.48
952	TubAtrophy 0-10%	35.02
953	TubAtrophy 0-10%	51.08
954	TubAtrophy 0-10%	43.21
955	TubAtrophy 0-10%	28.14
956	TubAtrophy 0-10%	59.12
957	TubAtrophy 0-10%	33.6
958	TubAtrophy 0-10%	15.16
959	TubAtrophy 0-10%	73.62
960	TubAtrophy 0-10%	32.44
961	TubAtrophy 0-10%	30.14
962	TubAtrophy 0-10%	38.18
963	TubAtrophy 0-10%	26.3
964	TubAtrophy 0-10%	24.28
965	TubAtrophy 0-10%	43.84
966	TubAtrophy 0-10%	15.51
967	TubAtrophy 0-10%	27.68
968	TubAtrophy 0-10%	31.09
969	TubAtrophy 0-10%	25.64
970	TubAtrophy 0-10%	22.12
971	TubAtrophy 0-10%	35.95
972	TubAtrophy 0-10%	21.51
973	TubAtrophy 0-10%	62.08
974	TubAtrophy 0-10%	14.03
975	TubAtrophy 0-10%	19.18
976	TubAtrophy 0-10%	26.02
977	TubAtrophy 0-10%	23.72
978	TubAtrophy 0-10%	32.58
979	TubAtrophy 0-10%	20.21
980	TubAtrophy 0-10%	39.85
981	TubAtrophy 0-10%	36.5
982	TubAtrophy 0-10%	50.27
983	TubAtrophy 0-10%	22.66
984	TubAtrophy 0-10%	39.81
985	TubAtrophy 0-10%	33.67
986	TubAtrophy 0-10%	37.12
987	TubAtrophy 0-10%	15.51
988	TubAtrophy 0-10%	17.02
989	TubAtrophy 0-10%	37.04
990	TubAtrophy 0-10%	33.37
991	TubAtrophy 0-10%	44.37
992	TubAtrophy 0-10%	43.44
993	TubAtrophy 0-10%	30.71
994	TubAtrophy 0-10%	22.94
995	TubAtrophy 0-10%	45.85
996	TubAtrophy 0-10%	17.86
997	TubAtrophy 0-10%	37.98
998	TubAtrophy 0-10%	26.45
999	TubAtrophy 0-10%	48.02
1000	TubAtrophy 0-10%	52.38
1001	TubAtrophy 0-10%	47.11
1002	TubAtrophy 0-10%	35.77
1003	TubAtrophy 0-10%	32.91
1004	TubAtrophy 0-10%	27.45
1005	TubAtrophy 0-10%	46.73
1006	TubAtrophy 0-10%	57.06
1007	TubAtrophy 0-10%	38.18
1008	TubAtrophy 0-10%	43.61
1009	TubAtrophy 0-10%	19.42
1010	TubAtrophy 0-10%	14.16
1011	TubAtrophy 0-10%	31.14
1012	TubAtrophy 0-10%	25.59
1013	TubAtrophy 0-10%	18.21
1014	TubAtrophy 0-10%	51.86
1015	TubAtrophy 0-10%	46.71
1016	TubAtrophy 0-10%	23.68
1017	TubAtrophy 0-10%	42.33
1018	TubAtrophy 0-10%	25.2
1019	TubAtrophy 0-10%	20.51
1020	TubAtrophy 0-10%	31.03
1021	TubAtrophy 0-10%	40.25
1022	TubAtrophy 0-10%	31.12
1023	TubAtrophy 0-10%	49.16
1024	TubAtrophy 0-10%	32.04
1025	TubAtrophy 0-10%	59
1026	TubAtrophy 0-10%	13.09
1027	TubAtrophy 0-10%	47.9
1028	TubAtrophy 0-10%	37.92
1029	TubAtrophy 0-10%	20.12
1030	TubAtrophy 0-10%	17.17
1031	TubAtrophy 0-10%	17.5
1032	TubAtrophy 0-10%	26.68
1033	TubAtrophy 0-10%	13.84
1034	TubAtrophy 0-10%	15.99
1035	TubAtrophy 0-10%	24.15
1036	TubAtrophy 0-10%	15.51
1037	TubAtrophy 0-10%	38.18
1038	TubAtrophy 0-10%	33.29
1039	TubAtrophy 0-10%	35
1040	TubAtrophy 0-10%	30.11
1041	TubAtrophy 0-10%	52.77
1042	TubAtrophy 0-10%	20.29
1043	TubAtrophy 0-10%	29.87
1044	TubAtrophy 0-10%	16.09
1045	TubAtrophy 0-10%	30.71
1046	TubAtrophy 0-10%	53.99
1047	TubAtrophy 0-10%	51.3
1048	TubAtrophy 0-10%	23.84
1049	TubAtrophy 0-10%	19.31
1050	TubAtrophy 0-10%	50.74
1051	TubAtrophy 0-10%	18.99
1052	TubAtrophy 0-10%	32.63
1053	TubAtrophy 0-10%	15.38
1054	TubAtrophy 0-10%	17.34
1055	TubAtrophy 0-10%	13.89
1056	TubAtrophy 0-10%	43.26
1057	TubAtrophy 0-10%	31.61
1058	TubAtrophy 0-10%	42.92
1059	TubAtrophy 0-10%	64.86
1060	TubAtrophy 0-10%	20.92
1061	TubAtrophy 0-10%	30.08
1062	TubAtrophy 0-10%	18.1
1063	TubAtrophy 0-10%	26.58
1064	TubAtrophy 0-10%	10.49
1065	TubAtrophy 0-10%	38.92
1066	TubAtrophy 0-10%	53.99
1067	TubAtrophy 0-10%	11.93
1068	TubAtrophy 0-10%	31.29
1069	TubAtrophy 0-10%	10.12
1070	TubAtrophy 0-10%	13.35
1071	TubAtrophy 0-10%	15.53
1072	TubAtrophy 0-10%	53.42
1073	TubAtrophy 0-10%	14.97
1074	TubAtrophy 0-10%	21.47
1075	TubAtrophy 0-10%	56.4
1076	TubAtrophy 0-10%	22.25
1077	TubAtrophy 0-10%	43.73
1078	TubAtrophy 0-10%	38.77
1079	TubAtrophy 0-10%	44.64
1080	TubAtrophy 0-10%	38.54
1081	TubAtrophy 0-10%	41.14
1082	TubAtrophy 0-10%	21.43
1083	TubAtrophy 0-10%	30.35
1084	TubAtrophy 0-10%	58.08
1085	TubAtrophy 0-10%	31.75
1086	TubAtrophy 0-10%	27.81
1087	TubAtrophy 0-10%	28.08
1088	TubAtrophy 0-10%	38.65
1089	TubAtrophy 0-10%	40.47
1090	TubAtrophy 0-10%	50.77
1091	TubAtrophy 0-10%	41.02
1092	TubAtrophy 0-10%	18.79
1093	TubAtrophy 0-10%	14.79
1094	TubAtrophy 0-10%	22.09
1095	TubAtrophy 0-10%	32.94
1096	TubAtrophy 0-10%	33.4
1097	TubAtrophy 0-10%	22.97
1098	TubAtrophy 0-10%	37.4
1099	TubAtrophy 0-10%	14.23
1100	TubAtrophy 0-10%	43.02
1101	TubAtrophy 0-10%	52.98
1102	TubAtrophy 0-10%	63.79
1103	TubAtrophy 0-10%	49.74
1104	TubAtrophy 0-10%	12.97
1105	TubAtrophy 0-10%	31.35
1106	TubAtrophy 0-10%	23.37
1107	TubAtrophy 0-10%	32.13
1108	TubAtrophy 0-10%	20.51
1109	TubAtrophy 0-10%	17.86
1110	TubAtrophy 0-10%	53.41
1111	TubAtrophy 0-10%	30.35
1112	TubAtrophy 0-10%	51.89
1113	TubAtrophy 0-10%	58.21
1114	TubAtrophy 0-10%	48.86
1115	TubAtrophy 0-10%	27.68
1116	TubAtrophy 0-10%	15.57
1117	TubAtrophy 0-10%	13.84
1118	TubAtrophy 0-10%	30.94
1119	TubAtrophy 0-10%	29.46
1120	TubAtrophy 0-10%	22.25
1121	TubAtrophy 0-10%	37.62
1122	TubAtrophy 0-10%	31.03
1123	TubAtrophy 0-10%	53.5
1124	TubAtrophy 0-10%	41.62
1125	TubAtrophy 0-10%	61.38
1126	TubAtrophy 0-10%	38.15
1127	TubAtrophy 0-10%	38.01
1128	TubAtrophy 0-10%	16.3
1129	TubAtrophy 0-10%	26.03
1130	TubAtrophy 0-10%	20.23
1131	TubAtrophy 0-10%	50.33
1132	TubAtrophy 0-10%	38.39
1133	TubAtrophy 0-10%	35.9
1134	TubAtrophy 0-10%	49.97
1135	TubAtrophy 0-10%	44.04
1136	TubAtrophy 0-10%	23.56
1137	TubAtrophy 0-10%	32.48
1138	TubAtrophy 0-10%	14.79
1139	TubAtrophy 0-10%	21.96
1140	TubAtrophy 0-10%	48.73
1141	TubAtrophy 0-10%	19.57
1142	TubAtrophy 0-10%	15.22
1143	TubAtrophy 0-10%	21.59
1144	TubAtrophy 0-10%	26.85
1145	TubAtrophy 0-10%	39.47
1146	TubAtrophy 0-10%	39.47
1147	TubAtrophy 0-10%	32.37
1148	TubAtrophy 0-10%	33.05
1149	TubAtrophy 0-10%	25.77
1150	TubAtrophy 0-10%	45.33
1151	TubAtrophy 0-10%	16.66
1152	TubAtrophy 0-10%	19.45
1153	TubAtrophy 0-10%	48.68
1154	TubAtrophy 0-10%	43.44
1155	TubAtrophy 0-10%	44.7
1156	TubAtrophy 0-10%	16.66
1157	TubAtrophy 0-10%	17.06
1158	TubAtrophy 0-10%	46.67
1159	TubAtrophy 0-10%	44.04
1160	TubAtrophy 0-10%	18.93
1161	TubAtrophy 0-10%	26.03
1162	TubAtrophy 0-10%	22.54
1163	TubAtrophy 0-10%	35.85
1164	TubAtrophy 0-10%	20.39
1165	TubAtrophy 0-10%	49.82
1166	TubAtrophy 0-10%	23.02
1167	TubAtrophy 0-10%	37.31
1168	TubAtrophy 0-10%	28.05
1169	TubAtrophy 0-10%	10.56
1170	TubAtrophy 0-10%	35.97
1171	TubAtrophy 0-10%	12.4
1172	TubAtrophy 0-10%	36.47
1173	TubAtrophy 0-10%	16.33
1174	TubAtrophy 0-10%	24.32
1175	TubAtrophy 0-10%	35.48
1176	TubAtrophy 0-10%	25.49
1177	TubAtrophy 0-10%	25.75
1178	TubAtrophy 0-10%	29.74
1179	TubAtrophy 0-10%	41.14
1180	TubAtrophy 0-10%	57.31
1181	TubAtrophy 0-10%	20.94
1182	TubAtrophy 0-10%	17.19
1183	TubAtrophy 0-10%	16.19
1184	TubAtrophy 0-10%	16.21
1185	TubAtrophy 0-10%	44.53
1186	TubAtrophy 0-10%	25.64
1187	TubAtrophy 0-10%	34.02
1188	TubAtrophy 0-10%	21.59
1189	TubAtrophy 0-10%	37.15
1190	TubAtrophy 0-10%	26.38
1191	TubAtrophy 0-10%	42.57
1192	TubAtrophy 0-10%	18.88
1193	TubAtrophy 0-10%	74.87
1194	TubAtrophy 0-10%	19.56
1195	TubAtrophy 0-10%	24.73
1196	TubAtrophy 0-10%	21.75
1197	TubAtrophy 0-10%	47.12
1198	TubAtrophy 0-10%	33.07
1199	TubAtrophy 0-10%	37.15
1200	TubAtrophy 0-10%	51.3
1201	TubAtrophy 0-10%	17.27
1202	TubAtrophy 0-10%	28.45
1203	TubAtrophy 0-10%	34.19
1204	TubAtrophy 0-10%	36.69
1205	TubAtrophy 0-10%	59.54
1206	TubAtrophy 0-10%	23.49
1207	TubAtrophy 0-10%	43.73
1208	TubAtrophy 0-10%	38.44
1209	TubAtrophy 0-10%	33.48
1210	TubAtrophy 0-10%	56.38
1211	TubAtrophy 0-10%	34.24
1212	TubAtrophy 0-10%	22.33
1213	TubAtrophy 0-10%	39.12
1214	TubAtrophy 0-10%	33.92
1215	TubAtrophy 0-10%	17.86
1216	TubAtrophy 0-10%	16.87
1217	TubAtrophy 0-10%	20.02
1218	TubAtrophy 0-10%	26.85
1219	TubAtrophy 0-10%	46.28
1220	TubAtrophy 0-10%	39.58
1221	TubAtrophy 0-10%	14.85
1222	TubAtrophy 0-10%	54.44
1223	TubAtrophy 0-10%	42.35
1224	TubAtrophy 0-10%	40.34
1225	TubAtrophy 0-10%	16.91
1226	TubAtrophy 0-10%	39.58
1227	TubAtrophy 0-10%	36.82
1228	TubAtrophy 0-10%	35.85
1229	TubAtrophy 0-10%	24.43
1230	TubAtrophy 0-10%	16.59
1231	TubAtrophy 0-10%	49.18
1232	TubAtrophy 0-10%	34.35
1233	TubAtrophy 0-10%	35.9
1234	TubAtrophy 0-10%	23.92
1235	TubAtrophy 0-10%	46.81
1236	TubAtrophy 0-10%	47.33
1237	TubAtrophy 0-10%	40.07
1238	TubAtrophy 0-10%	17.59
1239	TubAtrophy 0-10%	40.47
1240	TubAtrophy 0-10%	61.41
1241	TubAtrophy 0-10%	39.12
1242	TubAtrophy 0-10%	47.05
1243	TubAtrophy 0-10%	45.59
1244	TubAtrophy 0-10%	27.51
1245	TubAtrophy 0-10%	45.43
1246	TubAtrophy 0-10%	48.35
1247	TubAtrophy 0-10%	13.66
1248	TubAtrophy 0-10%	60.94
1249	TubAtrophy 0-10%	26.93
1250	TubAtrophy 0-10%	47.21
1251	TubAtrophy 0-10%	22.9
1252	TubAtrophy 0-10%	42.87
1253	TubAtrophy 0-10%	38.28
1254	TubAtrophy 0-10%	19.56
1255	TubAtrophy 0-10%	48.3
1256	TubAtrophy 0-10%	25.77
1257	TubAtrophy 0-10%	41.93
1258	TubAtrophy 0-10%	20.82
1259	TubAtrophy 0-10%	20.33
1260	TubAtrophy 0-10%	29.63
1261	TubAtrophy 0-10%	48.56
1262	TubAtrophy 0-10%	14.31
1263	TubAtrophy 0-10%	10.9
1264	TubAtrophy 0-10%	47.62
1265	TubAtrophy 0-10%	14.79
1266	TubAtrophy 0-10%	37.04
1267	TubAtrophy 0-10%	37.83
1268	TubAtrophy 0-10%	30.82
1269	TubAtrophy 0-10%	37.97
1270	TubAtrophy 0-10%	18.16
1271	TubAtrophy 0-10%	34.68
1272	TubAtrophy 0-10%	35.17
1273	TubAtrophy 0-10%	37.98
1274	TubAtrophy 0-10%	24.87
1275	TubAtrophy 0-10%	42.24
1276	TubAtrophy 0-10%	39.58
1277	TubAtrophy 0-10%	9.54
1278	TubAtrophy 0-10%	16.86
1279	TubAtrophy 0-10%	21
1280	TubAtrophy 0-10%	43.84
1281	TubAtrophy 0-10%	43.13
1282	TubAtrophy 0-10%	60.86
1283	TubAtrophy 0-10%	43.71
1284	TubAtrophy 0-10%	28.43
1285	TubAtrophy 0-10%	20.78
1286	TubAtrophy 0-10%	29.61
1287	TubAtrophy 0-10%	41.9
1288	TubAtrophy 0-10%	17.81
1289	TubAtrophy 0-10%	36.24
1290	TubAtrophy 0-10%	44.79
1291	TubAtrophy 0-10%	18.88
1292	TubAtrophy 0-10%	31.44
1293	TubAtrophy 0-10%	15.38
1294	TubAtrophy 0-10%	32.69
1295	TubAtrophy 0-10%	16.66
1296	TubAtrophy 0-10%	24.55
1297	TubAtrophy 0-10%	32.85
1298	TubAtrophy 0-10%	45.87
1299	TubAtrophy 0-10%	18.26
1300	TubAtrophy 0-10%	23.41
1301	TubAtrophy 0-10%	28.96
1302	TubAtrophy 0-10%	57.39
1303	TubAtrophy 0-10%	24.55
1304	TubAtrophy 0-10%	47.88
1305	TubAtrophy 0-10%	38.61
1306	TubAtrophy 0-10%	28.61
1307	TubAtrophy 0-10%	26.88
1308	TubAtrophy 0-10%	28.33
1309	TubAtrophy 0-10%	36.72
1310	TubAtrophy 0-10%	13.44
1311	TubAtrophy 0-10%	35.1
1312	TubAtrophy 0-10%	50.44
1313	TubAtrophy 0-10%	39.95
1314	TubAtrophy 0-10%	44.04
1315	TubAtrophy 0-10%	47.21
1316	TubAtrophy 0-10%	13.76
1317	TubAtrophy 0-10%	35.17
1318	TubAtrophy 0-10%	32.82
1319	TubAtrophy 0-10%	31.75
1320	TubAtrophy 0-10%	41.51
1321	TubAtrophy 0-10%	35.5
1322	TubAtrophy 0-10%	49.16
1323	TubAtrophy 0-10%	52.6
1324	TubAtrophy 0-10%	62.29
1325	TubAtrophy 0-10%	34.53
1326	TubAtrophy 0-10%	33.78
1327	TubAtrophy 0-10%	20.91
1328	TubAtrophy 0-10%	20.21
1329	TubAtrophy 0-10%	47.41
1330	TubAtrophy 0-10%	54.62
1331	TubAtrophy 0-10%	28.33
1332	TubAtrophy 0-10%	10.53
1333	TubAtrophy 0-10%	49.23
1334	TubAtrophy 0-10%	32.06
1335	TubAtrophy 0-10%	38.62
1336	TubAtrophy 0-10%	34.26
1337	TubAtrophy 0-10%	57.75
1338	TubAtrophy 0-10%	16.75
1339	TubAtrophy 0-10%	35.74
1340	TubAtrophy 0-10%	55.24
1341	TubAtrophy 0-10%	35.59
1342	TubAtrophy 0-10%	45.09
1343	TubAtrophy 0-10%	14.84
1344	TubAtrophy 0-10%	43.26
1345	TubAtrophy 0-10%	21.77
1346	TubAtrophy 0-10%	26.19
1347	TubAtrophy 0-10%	44.92
1348	TubAtrophy 0-10%	44.83
1349	TubAtrophy 0-10%	21.77
1350	TubAtrophy 0-10%	31.59
1351	TubAtrophy 0-10%	51.27
1352	TubAtrophy 0-10%	39.7
1353	TubAtrophy 0-10%	33.54
1354	TubAtrophy 0-10%	24.51
1355	TubAtrophy 0-10%	25.81
1356	TubAtrophy 0-10%	29.22
1357	TubAtrophy 0-10%	43.09
1358	TubAtrophy 0-10%	41.81
1359	TubAtrophy 0-10%	43.84
1360	TubAtrophy 0-10%	30.68
1361	TubAtrophy 0-10%	21.33
1362	TubAtrophy 0-10%	52.04
1363	TubAtrophy 0-10%	60.02
1364	TubAtrophy 0-10%	40.47
1365	TubAtrophy 0-10%	29.57
1366	TubAtrophy 0-10%	22.26
1367	TubAtrophy 0-10%	16.03
1368	TubAtrophy 0-10%	29.74
1369	TubAtrophy 0-10%	51.7
1370	TubAtrophy 0-10%	37.59
1371	TubAtrophy 0-10%	42.53
1372	TubAtrophy 0-10%	28.96
1373	TubAtrophy 0-10%	27.95
1374	TubAtrophy 0-10%	18.16
1375	TubAtrophy 0-10%	59.23
1376	TubAtrophy 0-10%	20.51
1377	TubAtrophy 0-10%	29.12
1378	TubAtrophy 0-10%	37.46
1379	TubAtrophy 0-10%	16.59
1380	TubAtrophy 0-10%	11.93
1381	TubAtrophy 0-10%	32.44
1382	TubAtrophy 0-10%	15.38
1383	TubAtrophy 0-10%	15.73
1384	TubAtrophy 0-10%	22.94
1385	TubAtrophy 0-10%	25.63
1386	TubAtrophy 0-10%	31.99
1387	TubAtrophy 0-10%	44.25
1388	TubAtrophy 0-10%	46.85
1389	TubAtrophy 0-10%	50.33
1390	TubAtrophy 0-10%	12.31
1391	TubAtrophy 0-10%	30.54
1392	TubAtrophy 0-10%	20.51
1393	TubAtrophy 0-10%	46.53
1394	TubAtrophy 0-10%	35.07
1395	TubAtrophy 0-10%	22.27
1396	TubAtrophy 0-10%	53.99
1397	TubAtrophy 0-10%	47.77
1398	TubAtrophy 0-10%	53.11
1399	TubAtrophy 0-10%	69.06
1400	TubAtrophy 0-10%	40.58
1401	TubAtrophy 0-10%	32.85
1402	TubAtrophy 0-10%	62.05
1403	TubAtrophy 0-10%	36.72
1404	TubAtrophy 0-10%	31.24
1405	TubAtrophy 0-10%	51.72
1406	TubAtrophy 0-10%	32.06
1407	TubAtrophy 0-10%	18.16
1408	TubAtrophy 0-10%	31.95
1409	TubAtrophy 0-10%	45.86
1410	TubAtrophy 0-10%	19.6
1411	TubAtrophy 0-10%	15.57
1412	TubAtrophy 0-10%	17.53
1413	TubAtrophy 0-10%	50.99
1414	TubAtrophy 0-10%	23.38
1415	TubAtrophy 0-10%	32.43
1416	TubAtrophy 0-10%	39.93
1417	TubAtrophy 0-10%	29.44
1418	TubAtrophy 0-10%	21.77
1419	TubAtrophy 0-10%	29.87
1420	TubAtrophy 0-10%	25.09
1421	TubAtrophy 0-10%	15.51
1422	TubAtrophy 0-10%	33.05
1423	TubAtrophy 0-10%	19.08
1424	TubAtrophy 0-10%	59.81
1425	TubAtrophy 0-10%	34.82
1426	TubAtrophy 0-10%	19.45
1427	TubAtrophy 0-10%	33.32
1428	TubAtrophy 0-10%	16.53
1429	TubAtrophy 0-10%	23.02
1430	TubAtrophy 0-10%	11.95
1431	TubAtrophy 0-10%	29.86
1432	TubAtrophy 0-10%	42.71
1433	TubAtrophy 0-10%	34.98
1434	TubAtrophy 0-10%	33.8
1435	TubAtrophy 0-10%	27.31
1436	TubAtrophy 0-10%	48.45
1437	TubAtrophy 0-10%	22.42
1438	TubAtrophy 0-10%	36.8
1439	TubAtrophy 0-10%	36.9
1440	TubAtrophy 0-10%	26.23
1441	TubAtrophy 0-10%	39.12
1442	TubAtrophy 0-10%	23.6
1443	TubAtrophy 0-10%	43.88
1444	TubAtrophy 0-10%	48.46
1445	TubAtrophy 0-10%	57.67
1446	TubAtrophy 0-10%	29.46
1447	TubAtrophy 0-10%	45.65
1448	TubAtrophy 0-10%	40.09
1449	TubAtrophy 0-10%	53.11
1450	TubAtrophy 0-10%	28.68
1451	TubAtrophy 0-10%	37.2
1452	TubAtrophy 0-10%	35.31
1453	TubAtrophy 0-10%	16.24
1454	TubAtrophy 0-10%	48.41
1455	TubAtrophy 0-10%	34.19
1456	TubAtrophy 0-10%	53.79
1457	TubAtrophy 0-10%	10.12
1458	TubAtrophy 0-10%	15.51
1459	TubAtrophy 0-10%	12.16
1460	TubAtrophy 0-10%	21.17
1461	TubAtrophy 0-10%	20.23
1462	TubAtrophy 0-10%	53.18
1463	TubAtrophy 0-10%	21.96
1464	TubAtrophy 0-10%	42.51
1465	TubAtrophy 0-10%	46.77
1466	TubAtrophy 0-10%	60.79
1467	TubAtrophy 0-10%	31.58
1468	TubAtrophy 0-10%	41.14
1469	TubAtrophy 0-10%	24.7
1470	TubAtrophy 0-10%	35.59
1471	TubAtrophy 0-10%	42.11
1472	TubAtrophy 0-10%	47.27
1473	TubAtrophy 0-10%	16.91
1474	TubAtrophy 0-10%	30.68
1475	TubAtrophy 0-10%	50.04
1476	TubAtrophy 0-10%	54.14
1477	TubAtrophy 0-10%	25.28
1478	TubAtrophy 0-10%	23.21
1479	TubAtrophy 0-10%	47.14
1480	TubAtrophy 0-10%	18.16
1481	TubAtrophy 0-10%	42.35
1482	TubAtrophy 0-10%	76.01
1483	TubAtrophy 0-10%	32.94
1484	TubAtrophy 0-10%	22.66
1485	TubAtrophy 0-10%	59.87
1486	TubAtrophy 0-10%	13.49
1487	TubAtrophy 0-10%	13.39
1488	TubAtrophy 0-10%	35.36
1489	TubAtrophy 0-10%	39.79
1490	TubAtrophy 0-10%	47.84
1491	TubAtrophy 0-10%	26.52
1492	TubAtrophy 0-10%	41.95
1493	TubAtrophy 0-10%	33.48
1494	TubAtrophy 0-10%	61.65
1495	TubAtrophy 0-10%	21.72
1496	TubAtrophy 0-10%	20.24
1497	TubAtrophy 0-10%	16.03
1498	TubAtrophy 0-10%	53.39
1499	TubAtrophy 0-10%	63.27
1500	TubAtrophy 0-10%	15.99
1501	TubAtrophy 0-10%	38.28
1502	TubAtrophy 0-10%	14.31
1503	TubAtrophy 0-10%	30.71
1504	TubAtrophy 0-10%	46.81
1505	TubAtrophy 0-10%	38.54
1506	TubAtrophy 0-10%	27.68
1507	TubAtrophy 0-10%	19.93
1508	TubAtrophy 0-10%	19.6
1509	TubAtrophy 0-10%	19.18
1510	TubAtrophy 0-10%	23.21
1511	TubAtrophy 0-10%	53.91
1512	TubAtrophy 0-10%	39.33
1513	TubAtrophy 0-10%	17.19
1514	TubAtrophy 0-10%	19.46
1515	TubAtrophy 0-10%	11.52
1516	TubAtrophy 0-10%	20.05
1517	TubAtrophy 0-10%	48.58
1518	TubAtrophy 0-10%	41.29
1519	TubAtrophy 0-10%	31.09
1520	TubAtrophy 0-10%	26.93
1521	TubAtrophy 0-10%	28.11
1522	TubAtrophy 0-10%	52.48
1523	TubAtrophy 0-10%	25.95
1524	TubAtrophy 0-10%	43.77
1525	TubAtrophy 0-10%	24.28
1526	TubAtrophy 0-10%	29.57
1527	TubAtrophy 0-10%	34.02
1528	TubAtrophy 0-10%	20.12
1529	TubAtrophy 0-10%	29.74
1530	TubAtrophy 0-10%	17.17
1531	TubAtrophy 0-10%	42.65
1532	TubAtrophy 0-10%	27.13
1533	TubAtrophy 0-10%	50.62
1534	TubAtrophy 0-10%	52.83
1535	TubAtrophy 0-10%	38.91
1536	TubAtrophy 0-10%	25.39
1537	TubAtrophy 0-10%	27.19
1538	TubAtrophy 0-10%	41.34
1539	TubAtrophy 0-10%	31.81
1540	TubAtrophy 0-10%	32.89
1541	TubAtrophy 0-10%	46.18
1542	TubAtrophy 0-10%	40.75
1543	TubAtrophy 0-10%	58.99
1544	TubAtrophy 0-10%	33.86
1545	TubAtrophy 0-10%	33.05
1546	TubAtrophy 0-10%	27.45
1547	TubAtrophy 0-10%	42.01
1548	TubAtrophy 0-10%	29.56
1549	TubAtrophy 0-10%	31.09
1550	TubAtrophy 0-10%	22.94
1551	TubAtrophy 0-10%	24.8
1552	TubAtrophy 0-10%	45.55
1553	TubAtrophy 0-10%	32.63
1554	TubAtrophy 0-10%	41.97
1555	TubAtrophy 0-10%	28.36
1556	TubAtrophy 0-10%	35.84
1557	TubAtrophy 0-10%	30.65
1558	TubAtrophy 0-10%	24.44
1559	TubAtrophy 0-10%	15.69
1560	TubAtrophy 0-10%	30.05
1561	TubAtrophy 0-10%	30.62
1562	TubAtrophy 0-10%	37.34
1563	TubAtrophy 0-10%	57.61
1564	TubAtrophy 0-10%	49.23
1565	TubAtrophy 0-10%	16.03
1566	TubAtrophy 0-10%	37.77
1567	TubAtrophy 0-10%	48.92
1568	TubAtrophy 0-10%	26.02
1569	TubAtrophy 0-10%	31.14
1570	TubAtrophy 0-10%	27.81
1571	TubAtrophy 0-10%	16.31
1572	TubAtrophy 0-10%	35.21
1573	TubAtrophy 0-10%	42.51
1574	TubAtrophy 0-10%	25.25
1575	TubAtrophy 0-10%	23.49
1576	TubAtrophy 0-10%	33.11
1577	TubAtrophy 0-10%	56.18
1578	TubAtrophy 0-10%	35.69
1579	TubAtrophy 0-10%	82.16
1580	TubAtrophy 0-10%	25.18
1581	TubAtrophy 0-10%	52
1582	TubAtrophy 0-10%	14.23
1583	TubAtrophy 0-10%	29.31
1584	TubAtrophy 0-10%	17.65
1585	TubAtrophy 0-10%	16.09
1586	TubAtrophy 0-10%	37.7
1587	TubAtrophy 0-10%	32.06
1588	TubAtrophy 0-10%	27.14
1589	TubAtrophy 0-10%	11.64
1590	TubAtrophy 0-10%	17.4
1591	TubAtrophy 0-10%	58
1592	TubAtrophy 0-10%	24.95
1593	TubAtrophy 0-10%	25.59
1594	TubAtrophy 0-10%	26.75
1595	TubAtrophy 0-10%	10.27
1596	TubAtrophy 0-10%	18.41
1597	TubAtrophy 0-10%	19.66
1598	TubAtrophy 0-10%	18.16
1599	TubAtrophy 0-10%	24.44
1600	TubAtrophy 0-10%	37.63
1601	TubAtrophy 0-10%	36.51
1602	TubAtrophy 0-10%	18.99
1603	TubAtrophy 0-10%	32.62
1604	TubAtrophy 0-10%	29.63
1605	TubAtrophy 0-10%	36.8
1606	TubAtrophy 0-10%	41.97
1607	TubAtrophy 0-10%	39.67
1608	TubAtrophy 0-10%	16.87
1609	TubAtrophy 0-10%	25.1
1610	TubAtrophy 0-10%	28.14
1611	TubAtrophy 0-10%	18.6
1612	TubAtrophy 0-10%	13.51
1613	TubAtrophy 0-10%	28.05
1614	TubAtrophy 0-10%	22.93
1615	TubAtrophy 0-10%	24.44
1616	TubAtrophy 0-10%	55.78
1617	TubAtrophy 0-10%	20.94
1618	TubAtrophy 0-10%	41.9
1619	TubAtrophy 0-10%	54.31
1620	TubAtrophy 0-10%	52.76
1621	TubAtrophy 0-10%	42.77
1622	TubAtrophy 0-10%	34.4
1623	TubAtrophy 0-10%	33.31
1624	TubAtrophy 0-10%	14.23
1625	TubAtrophy 0-10%	18.6
1626	TubAtrophy 0-10%	26.54
1627	TubAtrophy 0-10%	14.81
1628	TubAtrophy 0-10%	11.93
1629	TubAtrophy 0-10%	28.45
1630	TubAtrophy 0-10%	48.12
1631	TubAtrophy 0-10%	42.35
1632	TubAtrophy 0-10%	55.29
1633	TubAtrophy 0-10%	48.56
1634	TubAtrophy 0-10%	42.08
1635	TubAtrophy 0-10%	16.2
1636	TubAtrophy 0-10%	24.87
1637	TubAtrophy 0-10%	23.84
1638	TubAtrophy 0-10%	34.69
1639	TubAtrophy 0-10%	35.69
1640	TubAtrophy 0-10%	13.76
1641	TubAtrophy 0-10%	15.74
1642	TubAtrophy 0-10%	26.3
1643	TubAtrophy 0-10%	45.34
1644	TubAtrophy 0-10%	51.12
1645	TubAtrophy 0-10%	28.45
1646	TubAtrophy 0-10%	35.9
1647	TubAtrophy 0-10%	22.9
1648	TubAtrophy 0-10%	22.35
1649	TubAtrophy 0-10%	24.21
1650	TubAtrophy 0-10%	29.56
1651	TubAtrophy 0-10%	17.65
1652	TubAtrophy 0-10%	39.24
1653	TubAtrophy 0-10%	27.65
1654	TubAtrophy 0-10%	25.35
1655	TubAtrophy 0-10%	33.87
1656	TubAtrophy 0-10%	13.56
1657	TubAtrophy 0-10%	17.29
1658	TubAtrophy 0-10%	34.82
1659	TubAtrophy 0-10%	40.12
1660	TubAtrophy 0-10%	37.97
1661	TubAtrophy 0-10%	39.58
1662	TubAtrophy 0-10%	49.98
1663	TubAtrophy 0-10%	28.05
1664	TubAtrophy 0-10%	36.5
1665	TubAtrophy 0-10%	59.3
1666	TubAtrophy 0-10%	21.72
1667	TubAtrophy 0-10%	29.67
1668	TubAtrophy 0-10%	34.45
1669	TubAtrophy 0-10%	36.15
1670	TubAtrophy 0-10%	36.29
1671	TubAtrophy 0-10%	14.79
1672	TubAtrophy 0-10%	30.94
1673	TubAtrophy 0-10%	31.59
1674	TubAtrophy 0-10%	45.86
1675	TubAtrophy 0-10%	17.06
1676	TubAtrophy 0-10%	22.26
1677	TubAtrophy 0-10%	53.55
1678	TubAtrophy 0-10%	24.7
1679	TubAtrophy 0-10%	82.28
1680	TubAtrophy 0-10%	42.71
1681	TubAtrophy 0-10%	29.93
1682	TubAtrophy 0-10%	32.43
1683	TubAtrophy 0-10%	35.61
1684	TubAtrophy 0-10%	60.04
1685	TubAtrophy 0-10%	55.98
1686	TubAtrophy 0-10%	50.98
1687	TubAtrophy 0-10%	24.55
1688	TubAtrophy 0-10%	21.42
1689	TubAtrophy 0-10%	31.53
1690	TubAtrophy 0-10%	24.43
1691	TubAtrophy 0-10%	48.45
1692	TubAtrophy 0-10%	12.83
1693	TubAtrophy 0-10%	51.27
1694	TubAtrophy 0-10%	31.07
1695	TubAtrophy 0-10%	26.75
1696	TubAtrophy 0-10%	14.56
1697	TubAtrophy 0-10%	23.23
1698	TubAtrophy 0-10%	43.35
1699	TubAtrophy 0-10%	20.95
1700	TubAtrophy 0-10%	45.27
1701	TubAtrophy 0-10%	13.28
1702	TubAtrophy 0-10%	50.71
1703	TubAtrophy 0-10%	38.49
1704	TubAtrophy 0-10%	31.67
1705	TubAtrophy 0-10%	28.58
1706	TubAtrophy 0-10%	23.6
1707	TubAtrophy 0-10%	38.45
1708	TubAtrophy 0-10%	21.59
1709	TubAtrophy 0-10%	10.81
1710	TubAtrophy 0-10%	21.3
1711	TubAtrophy 0-10%	19.84
1712	TubAtrophy 0-10%	29.67
1713	TubAtrophy 0-10%	39.72
1714	TubAtrophy 0-10%	37.09
1715	TubAtrophy 0-10%	16.53
1716	TubAtrophy 0-10%	20.12
1717	TubAtrophy 0-10%	17.5
1718	TubAtrophy 0-10%	16.21
1719	TubAtrophy 0-10%	15.26
1720	TubAtrophy 0-10%	21.77
1721	TubAtrophy 0-10%	30.94
1722	TubAtrophy 0-10%	41.93
1723	TubAtrophy 0-10%	49.12
1724	TubAtrophy 0-10%	41.14
1725	TubAtrophy 0-10%	43.21
1726	TubAtrophy 0-10%	21.58
1727	TubAtrophy 0-10%	35.29
1728	TubAtrophy 0-10%	33.57
1729	TubAtrophy 0-10%	35.39
1730	TubAtrophy 0-10%	37.82
1731	TubAtrophy 0-10%	22.02
1732	TubAtrophy 0-10%	19.04
1733	TubAtrophy 0-10%	20.95
1734	TubAtrophy 0-10%	36.22
1735	TubAtrophy 0-10%	52.07
1736	TubAtrophy 0-10%	31.81
1737	TubAtrophy 0-10%	10.03
1738	TubAtrophy 0-10%	44.37
1739	TubAtrophy 0-10%	32.06
1740	TubAtrophy 0-10%	50.6
1741	TubAtrophy 0-10%	23.37
1742	TubAtrophy 0-10%	36.72
1743	TubAtrophy 0-10%	42.83
1744	TubAtrophy 0-10%	57.35
1745	TubAtrophy 0-10%	16.66
1746	TubAtrophy 0-10%	43.76
1747	TubAtrophy 0-10%	23.6
1748	TubAtrophy 0-10%	14.23
1749	TubAtrophy 0-10%	36.26
1750	TubAtrophy 0-10%	33.86
1751	TubAtrophy 0-10%	47.8
1752	TubAtrophy 0-10%	45.21
1753	TubAtrophy 0-10%	61.1
1754	TubAtrophy 0-10%	31.98
1755	TubAtrophy 0-10%	56.04
1756	TubAtrophy 0-10%	51.72
1757	TubAtrophy 0-10%	43.18
1758	TubAtrophy 0-10%	34.42
1759	TubAtrophy 0-10%	66.17
1760	TubAtrophy 0-10%	19.84
1761	TubAtrophy 0-10%	47.21
1762	TubAtrophy 0-10%	29.65
1763	TubAtrophy 0-10%	17.7
1764	TubAtrophy 0-10%	16.03
1765	TubAtrophy 0-10%	40.47
1766	TubAtrophy 0-10%	24.73
1767	TubAtrophy 0-10%	55.32
1768	TubAtrophy 0-10%	39.12
1769	TubAtrophy 0-10%	31.81
1770	TubAtrophy 0-10%	24.8
1771	TubAtrophy 0-10%	42.92
1772	TubAtrophy 0-10%	32.55
1773	TubAtrophy 0-10%	22.91
1774	TubAtrophy 0-10%	16.86
1775	TubAtrophy 0-10%	37.82
1776	TubAtrophy 0-10%	25.64
1777	TubAtrophy 0-10%	12.81
1778	TubAtrophy 0-10%	39.93
1779	TubAtrophy 0-10%	39.03
1780	TubAtrophy 0-10%	66.37
1781	TubAtrophy 0-10%	52.21
1782	TubAtrophy 0-10%	26.54
1783	TubAtrophy 0-10%	21.42
1784	TubAtrophy 0-10%	54.48
1785	TubAtrophy 0-10%	61.52
1786	TubAtrophy 0-10%	31.61
1787	TubAtrophy 0-10%	30.76
1788	TubAtrophy 0-10%	35.05
1789	TubAtrophy 0-10%	9.44
1790	TubAtrophy 0-10%	32.58
1791	TubAtrophy 0-10%	27.05
1792	TubAtrophy 0-10%	34.4
1793	TubAtrophy 0-10%	28.4
1794	TubAtrophy 0-10%	35.21
1795	TubAtrophy 0-10%	32.44
1796	TubAtrophy 0-10%	24.1
1797	TubAtrophy 0-10%	32.17
1798	TubAtrophy 0-10%	30.68
1799	TubAtrophy 0-10%	17.7
1800	TubAtrophy 0-10%	28.36
1801	TubAtrophy 0-10%	13.64
1802	TubAtrophy 0-10%	45.02
1803	TubAtrophy 0-10%	46.46
1804	TubAtrophy 0-10%	30.94
1805	TubAtrophy 0-10%	29.87
1806	TubAtrophy 0-10%	58.1
1807	TubAtrophy 0-10%	38.45
1808	TubAtrophy 0-10%	37.8
1809	TubAtrophy 0-10%	55.3
1810	TubAtrophy 0-10%	18.81
1811	TubAtrophy 0-10%	25.82
1812	TubAtrophy 0-10%	22.12
1813	TubAtrophy 0-10%	17.86
1814	TubAtrophy 0-10%	30.29
1815	TubAtrophy 0-10%	16.86
1816	TubAtrophy 0-10%	42.57
1817	TubAtrophy 0-10%	38.08
1818	TubAtrophy 0-10%	26.98
1819	TubAtrophy 0-10%	9.44
1820	TubAtrophy 0-10%	33.67
1821	TubAtrophy 0-10%	28.43
1822	TubAtrophy 0-10%	40.74
1823	TubAtrophy 0-10%	31.81
1824	TubAtrophy 0-10%	35.02
1825	TubAtrophy 0-10%	50.58
1826	TubAtrophy 0-10%	56.04
1827	TubAtrophy 0-10%	37.4
1828	TubAtrophy 0-10%	69.06
1829	TubAtrophy 0-10%	25.28
1830	TubAtrophy 0-10%	9.07
1831	TubAtrophy 0-10%	50.55
1832	TubAtrophy 0-10%	32.85
1833	TubAtrophy 0-10%	36.51
1834	TubAtrophy 0-10%	45.08
1835	TubAtrophy 0-10%	22.82
1836	TubAtrophy 0-10%	53.28
1837	TubAtrophy 0-10%	39.12
1838	TubAtrophy 0-10%	27.55
1839	TubAtrophy 0-10%	25.34
1840	TubAtrophy 0-10%	19.46
1841	TubAtrophy 0-10%	43.76
1842	TubAtrophy 0-10%	48.47
1843	TubAtrophy 0-10%	26.38
1844	TubAtrophy 0-10%	16.9
1845	TubAtrophy 0-10%	45.91
1846	TubAtrophy 0-10%	22.45
1847	TubAtrophy 0-10%	32.41
1848	TubAtrophy 0-10%	21.12
1849	TubAtrophy 0-10%	15.16
1850	TubAtrophy 0-10%	31.02
1851	TubAtrophy 0-10%	35.69
1852	TubAtrophy 0-10%	27.11
1853	TubAtrophy 0-10%	46.38
1854	TubAtrophy 0-10%	27.29
1855	TubAtrophy 0-10%	36.65
1856	TubAtrophy 0-10%	59.95
1857	TubAtrophy 0-10%	18.9
1858	TubAtrophy 0-10%	27.65
1859	TubAtrophy 0-10%	35.44
1860	TubAtrophy 0-10%	13.9
1861	TubAtrophy 0-10%	53.33
1862	TubAtrophy 0-10%	16.7
1863	TubAtrophy 0-10%	15.73
1864	TubAtrophy 0-10%	30.54
1865	TubAtrophy 0-10%	26.45
1866	TubAtrophy 0-10%	32.37
1867	TubAtrophy 0-10%	22.42
1868	TubAtrophy 0-10%	11.22
1869	TubAtrophy 0-10%	16.98
1870	TubAtrophy 0-10%	15.39
1871	TubAtrophy 0-10%	11.48
1872	TubAtrophy 0-10%	13.35
1873	TubAtrophy 0-10%	28.96
1874	TubAtrophy 0-10%	31.09
1875	TubAtrophy 0-10%	18.22
1876	TubAtrophy 0-10%	42.45
1877	TubAtrophy 0-10%	61.93
1878	TubAtrophy 0-10%	29.44
1879	TubAtrophy 0-10%	23.84
1880	TubAtrophy 0-10%	20.39
1881	TubAtrophy 0-10%	15.16
1882	TubAtrophy 0-10%	16.41
1883	TubAtrophy 0-10%	12.67
1884	TubAtrophy 0-10%	20.91
1885	TubAtrophy 0-10%	24.32
1886	TubAtrophy 0-10%	12.31
1887	TubAtrophy 0-10%	28.16
1888	TubAtrophy 0-10%	19.85
1889	TubAtrophy 0-10%	21.47
1890	TubAtrophy 0-10%	38.61
1891	TubAtrophy 0-10%	29.87
1892	TubAtrophy 0-10%	17.7
1893	TubAtrophy 0-10%	20.69
1894	TubAtrophy 0-10%	31.09
1895	TubAtrophy 0-10%	35.8
1896	TubAtrophy 0-10%	32.55
1897	TubAtrophy 0-10%	38.82
1898	TubAtrophy 0-10%	43.84
1899	TubAtrophy 0-10%	23.02
1900	TubAtrophy 0-10%	27.11
1901	TubAtrophy 0-10%	38.2
1902	TubAtrophy 0-10%	18.52
1903	TubAtrophy 0-10%	23.9
1904	TubAtrophy 0-10%	43.97
1905	TubAtrophy 0-10%	41.56
1906	TubAtrophy 0-10%	27.81
1907	TubAtrophy 0-10%	15.22
1908	TubAtrophy 0-10%	31.59
1909	TubAtrophy 0-10%	46.73
1910	TubAtrophy 0-10%	25.95
1911	TubAtrophy 0-10%	32.37
1912	TubAtrophy 0-10%	19.56
1913	TubAtrophy 0-10%	30.88
1914	TubAtrophy 0-10%	47.52
1915	TubAtrophy 0-10%	13.28
1916	TubAtrophy 0-10%	41.01
1917	TubAtrophy 0-10%	23.05
1918	TubAtrophy 0-10%	27.13
1919	TubAtrophy 0-10%	34.19
1920	TubAtrophy 0-10%	28.25
1921	TubAtrophy 0-10%	26.54
1922	TubAtrophy 0-10%	23.9
1923	TubAtrophy 0-10%	40.25
1924	TubAtrophy 0-10%	40.49
1925	TubAtrophy 0-10%	34.02
1926	TubAtrophy 0-10%	25.1
1927	TubAtrophy 0-10%	28.05
1928	TubAtrophy 0-10%	30.16
1929	TubAtrophy 0-10%	24.36
1930	TubAtrophy 0-10%	28.16
1931	TubAtrophy 0-10%	19.6
1932	TubAtrophy 0-10%	16.86
1933	TubAtrophy 0-10%	26.31
1934	TubAtrophy 0-10%	36.67
1935	TubAtrophy 0-10%	35.39
1936	TubAtrophy 0-10%	51.86
1937	TubAtrophy 0-10%	11.93
1938	TubAtrophy 0-10%	15.92
1939	TubAtrophy 0-10%	30.16
1940	TubAtrophy 0-10%	29.95
1941	TubAtrophy 0-10%	20.92
1942	TubAtrophy 0-10%	23.95
1943	TubAtrophy 0-10%	25.42
1944	TubAtrophy 0-10%	23.26
1945	TubAtrophy 0-10%	29.63
1946	TubAtrophy 0-10%	51.03
1947	TubAtrophy 0-10%	40.25
1948	TubAtrophy 0-10%	29.71
1949	TubAtrophy 0-10%	34.19
1950	TubAtrophy 0-10%	20.28
1951	TubAtrophy 0-10%	27.95
1952	TubAtrophy 0-10%	17.7
1953	TubAtrophy 0-10%	37.1
1954	TubAtrophy 0-10%	43.17
1955	TubAtrophy 0-10%	32.89
1956	TubAtrophy 0-10%	26.03
1957	TubAtrophy 0-10%	62.02
1958	TubAtrophy 0-10%	43.54
1959	TubAtrophy 0-10%	43.13
1960	TubAtrophy 0-10%	32.6
1961	TubAtrophy 0-10%	62.95
1962	TubAtrophy 0-10%	11.31
1963	TubAtrophy 0-10%	40.97
1964	TubAtrophy 0-10%	11.8
1965	TubAtrophy 0-10%	24.55
1966	TubAtrophy 0-10%	22.27
1967	TubAtrophy 0-10%	80.66
1968	TubAtrophy 0-10%	29
1969	TubAtrophy 0-10%	27.66
1970	TubAtrophy 0-10%	42.83
1971	TubAtrophy 0-10%	20.56
1972	TubAtrophy 0-10%	52.09
1973	TubAtrophy 0-10%	34.19
1974	TubAtrophy 0-10%	45.61
1975	TubAtrophy 0-10%	37.7
1976	TubAtrophy 0-10%	26.88
1977	TubAtrophy 0-10%	31.75
1978	TubAtrophy 0-10%	30.16
1979	TubAtrophy 0-10%	18.22
1980	TubAtrophy 0-10%	19.6
1981	TubAtrophy 0-10%	23.23
1982	TubAtrophy 0-10%	34.26
1983	TubAtrophy 0-10%	19.29
1984	TubAtrophy 0-10%	36.26
1985	TubAtrophy 0-10%	30.43
1986	TubAtrophy 0-10%	19.6
1987	TubAtrophy 0-10%	18.7
1988	TubAtrophy 0-10%	45.91
1989	TubAtrophy 0-10%	60.46
1990	TubAtrophy 0-10%	14.16
1991	TubAtrophy 0-10%	27.19
1992	TubAtrophy 0-10%	28.08
1993	TubAtrophy 0-10%	16.7
1994	TubAtrophy 0-10%	16.9
1995	TubAtrophy 0-10%	17.5
1996	TubAtrophy 0-10%	13.57
1997	TubAtrophy 0-10%	17.51
1998	TubAtrophy 0-10%	26.34
1999	TubAtrophy 0-10%	46.53
[truncated: 998,000+ more rows]
