# Supplementary material for: Next-Generation Morphometry for pathomics-data mining in histopathology
Source: Nat Commun. 2023 Jan 28;14:470. doi: 10.1038/s41467-023-36173-0 (PMC9884209; doi:10.1038/s41467-023-36173-0)
Supplement: Supplementary file 4 — Source Data [file 41467_2023_36173_MOESM4_ESM.zip › SourceData/Figure4.xlsx]

## Sheet: PanelA
tubular_distance	tubular_diameter	glomerular_tuft_area	glomerular_tuft_circularity	glomerular_tuft_eccentricity	status
5.52487	30.17	10651.3	0.388571	0.561429	progressor
1.90435	31.38	10033.9	0.425882	0.655294	non-progressor
3.44068	27.53	5792.85	0.285417	0.675417	progressor
3.12865	30.05	9880.81	0.411667	0.694	progressor
3.15198	32.055	10346.6	0.392941	0.617059	progressor
5.15188	21.535	3421.75	0.495	0.5975	progressor
4.184	26.32	6414.86	0.306667	0.598333	progressor
4.69328	28.61	5500.74	0.31913	0.69913	progressor
3.54293	27.07	5648.68	0.326667	0.688889	progressor
8.77546	21.175	2315.79	0.24	0.866667	progressor
4.89663	23.985	3019.08	0.3025	0.795	progressor
2.15572	32.58	5495.71	0.381538	0.713077	progressor
3.24273	38.45	6081.42	0.4025	0.7325	progressor
2.12577	34.4	8943.32	0.465789	0.631053	non-progressor
2.40231	27.31	4714.91	0.355714	0.694286	non-progressor
2.74498	28.45	7058.65	0.429286	0.579286	non-progressor
3.11819	28.425	6481.54	0.4	0.667143	non-progressor
3.8004	27.33	8054.02	0.449545	0.604545	non-progressor
2.53093	33.87	10894.9	0.458182	0.654545	non-progressor
3.22688	22.94	4315.74	0.383846	0.727692	non-progressor
1.9626	35.21	9578.7	0.440909	0.634545	non-progressor
4.82949	22.67	5301.98	0.303846	0.768462	non-progressor
4.87226	24.28	4852.61	0.3645	0.6655	progressor
3.33377	29.005	6391.47	0.335	0.72375	progressor
3.0819	32.32	6083.36	0.390769	0.679231	progressor
5.4503	30.71	6638.78	0.326667	0.57	progressor
2.91499	37.7	8615.32	0.318	0.656667	progressor
2.78759	31.38	12173.1	0.406296	0.657407	non-progressor
4.4326	28.65	7105.15	0.371667	0.676667	progressor
4.50509	30.56	13707.9	0.281667	0.665	progressor
4.13476	32.78	8285.98	0.427273	0.683636	progressor
5.06666	27.78	8157.01	0.326875	0.6975	progressor
1.65753	32.91	9609.2	0.453253	0.644217	non-progressor
2.14175	36.275	11268.1	0.5	0.575217	progressor
1.70196	31.7	10571.5	0.4845	0.635667	progressor
2.22873	29.395	9121.31	0.398155	0.643398	non-progressor
1.98492	29.38	8771.85	0.467639	0.651389	non-progressor
3.00315	30.77	10663.6	0.486577	0.616577	non-progressor
1.90167	30.58	15945.6	0.398556	0.634222	non-progressor
3.28812	25.95	11473.7	0.396429	0.5825	non-progressor
2.70092	32.71	9344.53	0.391194	0.644478	non-progressor
1.83919	32.58	13485.1	0.415789	0.541842	non-progressor
1.79352	33.71	9836.29	0.487037	0.686852	non-progressor
3.18654	28.36	12049.9	0.482857	0.587143	non-progressor
2.18605	33.72	13016	0.437766	0.662766	non-progressor
5.23638	25.04	8647.8	0.375076	0.676894	non-progressor
3.86269	31.95	10227.3	0.4425	0.617857	non-progressor
4.44253	34.97	9170.05	0.301628	0.743953	non-progressor
2.01849	31.305	3783.91	0.34	0.651667	non-progressor
3.72432	32.62	8069.79	0.464167	0.665	non-progressor
3.02536	34.395	13381.8	0.444091	0.612727	non-progressor
2.47909	27.51	9632.18	0.536304	0.60913	non-progressor
4.06391	27.09	12344.8	0.45	0.654	non-progressor
2.7292	34.05	10071	0.533158	0.483684	non-progressor
4.37812	30.48	6596.75	0.448182	0.610909	non-progressor
2.79909	31.46	16522.9	0.5	0.651667	non-progressor
2.50746	33.335	4207.6	0.432	0.69	non-progressor
4.799	29.05	5036.82	0.338148	0.717037	non-progressor
4.86294	24.48	6489.01	0.195	0.84	progressor
2.59577	32.865	10761.3	0.457	0.6885	non-progressor
5.55252	23.6	6104.46	0.361667	0.718333	progressor
3.38784	33.48	9798.75	0.441212	0.553636	non-progressor
4.34383	30.3	9491.52	0.458125	0.643125	non-progressor
1.66491	32.67	12696.1	0.44	0.7	non-progressor
3.84351	35.035	12127.2	0.45871	0.627742	non-progressor
6.22131	21.58	7853.95	0.462353	0.628824	non-progressor
3.64872	32.38	6060.57	0.400167	0.682	non-progressor
3.99041	27.13	3663.76	0.29381	0.802381	non-progressor
6.52505	21.96	4483.64	0.356744	0.758372	non-progressor
3.45538	29.28	6585.03	0.412333	0.683333	non-progressor
4.00641	21.88	8516.52	0.485	0.718333	progressor
3.06947	33.48	11482.5	0.39027	0.661081	progressor
3.98897	28.365	5714.77	0.351875	0.720625	non-progressor
2.28669	38.06	7821.06	0.372469	0.694444	non-progressor
2.37498	35.54	5134.29	0.31375	0.67125	non-progressor
5.75763	26.34	5978.25	0.335714	0.684286	progressor
2.47595	28.46	6786.89	0.415135	0.664324	progressor
5.72503	20.59	2158.81	0.343333	0.695556	progressor
6.73582	26.81	6764.49	0.303889	0.737222	progressor
4.0065	19.31	3770.16	0.2725	0.6725	progressor
1.96487	33.43	5784.52	0.383846	0.775385	non-progressor
2.58124	32.58	8991	0.445937	0.6525	non-progressor
2.2455	35.19	5793.55	0.416667	0.606667	progressor
2.62838	33.93	6637.05	0.401667	0.618571	non-progressor
2.5243	31	9931.16	0.336538	0.708462	non-progressor
3.26219	28.615	6788.34	0.303158	0.727368	progressor
7.86465	23.29	5494.81	0.282069	0.765172	progressor
8.90517	22.9	5784.8	0.258571	0.733571	progressor
2.32378	29.87	11585.3	0.408378	0.702703	non-progressor
4.89993	23.92	4626.28	0.31	0.65	non-progressor
3.99414	33.22	6332.8	0.362857	0.683214	non-progressor
6.98574	26.23	2755.46	0.265882	0.698824	non-progressor
3.60943	30.23	4956.01	0.296	0.716	non-progressor
2.49684	35.77	12925.5	0.391	0.661333	non-progressor
3.77049	32.63	12991.7	0.415652	0.708261	non-progressor
3.15981	36.26	11654.2	0.428824	0.701765	non-progressor
5.93925	24.245	13942.6	0.305	0.6	progressor
6.59858	22.51	2702.71	0.35	0.583333	non-progressor
3.53915	31.52	5315.22	0.295	0.726667	non-progressor
6.12347	22.62	4797.02	0.41	0.715714	non-progressor
2.38759	30.3	10393.7	0.433704	0.601481	non-progressor
3.9862	27.77	12244.2	0.338	0.582	non-progressor
5.4422	26.3	7064.1	0.306	0.595	non-progressor
2.66444	27.24	7330.14	0.218	0.738	non-progressor
6.44784	26.3	8152.38	0.421429	0.640476	non-progressor
2.72483	24.29	5838.73	0.293333	0.74	non-progressor
4.03004	29.57	9976.85	0.426667	0.615926	non-progressor
6.08309	22.94	3342.31	0.353333	0.654444	progressor
2.91576	36.5	9698.98	0.377843	0.61	non-progressor
3.5506	33.08	5091.84	0.357143	0.6	non-progressor
4.34066	33.38	8755.58	0.449429	0.611	non-progressor
4.00242	37.48	10103.9	0.302766	0.674043	non-progressor
6.2172	23.475	5245.21	0.31	0.66	progressor
4.42611	27.03	9373.2	0.355	0.73	non-progressor
5.07998	32.38	12357.1	0.257143	0.602143	non-progressor
4.10524	32.6	11302.9	0.323333	0.678333	non-progressor
4.73556	21.33	8720.67	0.342857	0.614286	progressor
3.4434	35.9	12463.5	0.337	0.561	non-progressor
2.90042	31.38	10656.9	0.4175	0.568125	non-progressor
5.87574	31.09	9006.95	0.424286	0.682857	non-progressor
2.46283	31.09	10426.7	0.376	0.71	non-progressor
4.61197	31.09	10061.3	0.354872	0.71359	non-progressor
2.27092	33.05	6015.91	0.404	0.732	non-progressor
5.89318	25.64	6173.85	0.313077	0.759615	non-progressor
4.06516	35.47	11058.3	0.388095	0.607143	non-progressor
3.63935	32.41	10732.6	0.363158	0.633421	non-progressor
3.44831	37.7	20557.7	0.276	0.72	non-progressor
6.6845	30.42	6615.33	0.315323	0.666129	progressor
2.90717	36.82	11522.4	0.346667	0.665556	non-progressor
7.96164	21.95	2014.51	0.373333	0.671111	progressor
8.57612	26.24	3300.11	0.266667	0.768889	non-progressor
4.74433	28.33	5684.88	0.334	0.654	non-progressor
4.19864	32.89	8527.02	0.335185	0.68037	non-progressor
2.53515	36.57	10506.2	0.40125	0.604375	non-progressor
4.64055	29.63	11698.6	0.38	0.634	non-progressor
3.35535	26.24	5696.55	0.338571	0.721429	non-progressor
1.84432	36.91	11733.5	0.487692	0.606154	non-progressor
5.29047	28.98	863.972	0.19	0.88	non-progressor
2.42716	35.54	11388.7	0.396232	0.663333	non-progressor
3.93326	40.34	11705	0.373514	0.662432	non-progressor
2.85533	30.5	8977.51	0.351	0.6514	non-progressor
3.96632	35.96	15087.1	0.415897	0.633077	non-progressor
3.13604	29	7117.91	0.420909	0.689091	non-progressor
5.08743	26.72	7664.5	0.254286	0.767143	non-progressor
2.51316	31.14	16856.5	0.486667	0.646667	non-progressor
2.6665	35.075	8765.78	0.393125	0.63125	progressor
3.49823	31.05	12052.5	0.381818	0.689091	non-progressor
3.01468	28.81	8209.87	0.387818	0.747636	non-progressor
3.09794	38.16	15829.9	0.413846	0.651538	non-progressor
4.05526	25.075	10032	0.340244	0.648211	non-progressor
3.01731	29.87	8461.63	0.377222	0.710556	non-progressor
4.37736	25.68	16996.5	0.374	0.684	non-progressor
2.45664	35.09	10529.4	0.413333	0.646667	non-progressor
3.90158	30.23	7767.5	0.324309	0.678455	progressor
3.69406	28.45	9235.79	0.411389	0.658611	non-progressor
2.72334	31	10062.9	0.373448	0.658851	non-progressor
2.13718	33.38	11756.3	0.462632	0.606579	non-progressor
2.45152	35.33	11585.3	0.36037	0.735556	non-progressor
3.16883	35.77	11109.8	0.374138	0.652069	non-progressor
3.04244	29.01	7587.92	0.3156	0.7088	non-progressor
2.67492	20.63	2671.27	0.32	0.775	non-progressor
3.71146	30.47	8006.81	0.307603	0.721096	non-progressor
4.24056	26.025	4150.12	0.342647	0.709706	non-progressor
3.57764	23.835	13700.5	0.4625	0.658125	non-progressor
5.53333	23.6	3654.88	0.248143	0.738714	non-progressor
3.04382	30.88	7585.72	0.39069	0.656897	non-progressor
3.42883	23.475	9046.32	0.425	0.69	non-progressor
2.91903	31.02	12959.1	0.330417	0.630833	non-progressor
3.72435	23.84	2599.28	0.258571	0.762286	non-progressor
2.48919	32.91	12437.9	0.46	0.565	non-progressor
3.81793	30.885	10256.2	0.38	0.604737	non-progressor
2.5707	26.56	6669.37	0.39875	0.75875	non-progressor
4.07106	20.94	5905.53	0.456154	0.692308	non-progressor
4.9005	27.14	6839.15	0.384478	0.632687	non-progressor
2.15444	30.735	#N/A	#N/A	#N/A	non-progressor
2.26437	30.71	10088.5	0.44805	0.642579	non-progressor
3.2752	33.72	13498.4	0.426214	0.645437	non-progressor
8.08739	21.96	2410.75	0.31	0.775263	non-progressor
4.61196	27.31	5729.33	0.273613	0.734323	non-progressor
5.92644	22.26	2521.38	0.333333	0.553333	non-progressor
7.62447	20.29	2164.46	0.329697	0.713788	non-progressor
2.16125	36.51	9016.84	0.491176	0.611176	non-progressor
3.84129	28.58	10748.2	0.3514	0.6242	non-progressor
4.4907	25.64	4913.56	0.303333	0.749259	non-progressor
2.84355	29.57	7477.1	0.338182	0.791818	non-progressor
2.48851	32.71	9220.81	0.335333	0.563	non-progressor
2.37311	26.595	7511.22	0.345161	0.675484	non-progressor
1.95987	30.35	2122.41	0.6	0.63	non-progressor
4.76679	25.85	7317.52	0.26	0.719545	non-progressor
3.68076	30.59	9192.86	0.306923	0.647692	non-progressor
3.02127	29.28	10423.3	0.431976	0.638771	non-progressor
2.68783	33.87	18264.3	0.34975	0.64875	non-progressor
4.38905	29.67	12015.2	0.378182	0.58	non-progressor
2.94691	30.94	7662	0.436842	0.674737	non-progressor
5.47272	24.73	11921.2	0.347619	0.649206	non-progressor
5.55069	25.4	6001.92	0.31963	0.747778	non-progressor
2.64314	34.53	11057.8	0.31	0.775714	non-progressor
3.34319	29.63	7460.45	0.387885	0.677885	non-progressor
3.83913	26.98	8283.24	0.332778	0.685	non-progressor
8.00293	21.47	7161.1	0.312143	0.619286	progressor
3.21368	33.89	12859.9	0.362419	0.613226	non-progressor
4.37528	23.83	5065.2	0.383778	0.641333	non-progressor
5.36369	22.45	7048.83	0.393973	0.649315	progressor
4.17424	30.82	15800.1	0.386327	0.653061	progressor
3.45207	29.345	11192.3	0.392857	0.651286	non-progressor
5.17348	22.33	8806.35	0.379211	0.616579	progressor
4.18756	27.66	9956.05	0.46027	0.622162	progressor
2.75103	28.36	7617.86	0.472917	0.663333	non-progressor
2.78085	27.45	10259.6	0.409583	0.610667	non-progressor
3.49324	31.07	10629.6	0.397609	0.64087	non-progressor
5.1994	27.39	8352.59	0.3592	0.7188	non-progressor
2.79731	33.585	13102.6	0.4162	0.6022	non-progressor
3.8968	27.39	12968.9	0.510526	0.565263	non-progressor
3.38281	31.98	12676.3	0.345172	0.699655	non-progressor
6.91942	25.04	9205.84	0.450149	0.641269	non-progressor
3.19433	26.72	9210.79	0.352222	0.707778	non-progressor
3.11482	33.5	12050.5	0.417481	0.564962	non-progressor
3.22361	37.2	11865.5	0.34369	0.657857	non-progressor
4.96256	27.19	16567.5	0.358611	0.611111	non-progressor
6.26168	24.845	7780.27	0.315	0.70125	non-progressor
2.44226	36.15	16336	0.392763	0.608289	non-progressor
6.07045	24.37	7775.24	0.340667	0.645333	non-progressor
4.17455	27.77	11019.2	0.402444	0.601556	non-progressor
4.64186	27.03	11170.3	0.39375	0.669375	non-progressor
5.00284	27.45	10982.2	0.394348	0.654348	non-progressor
3.76251	24.74	14178.9	0.385476	0.709286	non-progressor
4.14309	24.95	11228.5	0.366154	0.536923	non-progressor
2.79258	30.47	14723.9	0.427431	0.625138	non-progressor
3.505	32.55	16907.1	0.308889	0.643333	non-progressor
3.11911	37.2	11128	0.407	0.630429	non-progressor
3.94552	29.01	10165.6	0.328624	0.638807	non-progressor
3.26632	27.66	8583.77	0.429189	0.616216	progressor
3.93484	26.06	7786.55	0.46746	0.564762	non-progressor
3.0728	28.07	9600.63	0.418	0.609333	non-progressor
4.58923	26.3	7415.62	0.392985	0.688507	non-progressor
4.77555	31.7	13749.5	0.342798	0.694167	non-progressor
3.34129	35.19	10864.4	0.321429	0.670816	non-progressor
3.75854	28.96	10909	0.381373	0.654608	non-progressor
3.51428	29.57	9087.47	0.425797	0.635942	non-progressor
3.48925	29.28	11143.7	0.400727	0.618364	non-progressor
4.45361	27.46	8268.92	0.356327	0.655102	non-progressor
2.6535	34.56	14805.1	0.3833	0.6542	non-progressor
4.59391	31.05	7850.4	0.328689	0.682623	non-progressor
2.90687	32.625	19005.4	0.323167	0.679167	non-progressor
3.037	23.41	8611.18	0.396767	0.650602	non-progressor
2.88589	33.16	18845.8	0.37875	0.61275	non-progressor
3.79887	27.19	10459.2	0.42875	0.6425	non-progressor
4.23677	34.45	16058.2	0.33907	0.637209	non-progressor
2.53521	33.72	15013.3	0.358211	0.572947	non-progressor
4.48467	23.84	7546.4	0.457196	0.579626	non-progressor
5.99727	28.36	8401.21	0.316087	0.665978	non-progressor
3.59164	30.16	11240.4	0.377672	0.661121	non-progressor
3.34552	28.17	9474.88	0.396935	0.639435	non-progressor
4.13341	30.05	12818.7	0.342706	0.677529	non-progressor
3.9051	31.58	10027.7	0.354375	0.647188	non-progressor
3.33086	29.67	11643.7	0.382857	0.667619	non-progressor
3.81267	25.03	9588.22	0.464746	0.632373	non-progressor
10.0185	28.05	10547.7	0.319706	0.582647	non-progressor
2.39674	33.87	10863.7	0.381724	0.612931	non-progressor
3.69504	38.15	12667.2	0.327059	0.668824	non-progressor
3.0345	46.26	13105.2	0.394	0.654	non-progressor
2.07048	42.24	16384.1	0.367385	0.687077	non-progressor
1.82214	40.06	10973.3	0.383761	0.636697	non-progressor
3.17936	31.24	6713.04	0.342045	0.666818	non-progressor
2.49319	36.65	9105.95	0.400455	0.612273	non-progressor
1.98595	41.14	9166.96	0.393958	0.65375	non-progressor
2.14502	34.47	8259.05	0.4162	0.6481	non-progressor
2.21842	38.35	9596.92	0.369464	0.641964	progressor
2.16299	38.35	10159.3	0.408085	0.64	non-progressor
2.55661	33.83	6883.1	0.391429	0.656857	non-progressor
3.6309	34.685	15887.9	0.311818	0.735682	non-progressor
4.12956	27.75	2873.6	0.363333	0.67619	non-progressor
1.68775	35.71	12388.5	0.361515	0.656667	non-progressor
2.22636	39.39	13619	0.393649	0.655676	non-progressor
2.33774	28.32	5330.95	0.352917	0.6175	non-progressor
4.81305	23.6	4947.57	0.344667	0.760667	non-progressor
2.20098	38.35	13024.8	0.363763	0.660968	non-progressor
3.3923	39.75	10782.4	0.316545	0.673636	non-progressor
2.26292	38.855	9288.16	0.327857	0.64375	non-progressor
2.78234	39.47	12616.2	0.346667	0.619444	non-progressor
1.69452	38.82	13757.9	0.461667	0.552917	non-progressor
3.50755	33.05	7953.68	0.418966	0.637241	non-progressor
3.42002	30.2	7092.54	0.277143	0.763333	progressor
2.52141	37.41	15736.9	0.38625	0.623125	non-progressor
2.30698	38.25	13109.8	0.403774	0.618868	non-progressor
3.1327	31.99	10678.3	0.351702	0.660851	progressor
3.70895	33.44	11103.5	0.333939	0.691515	progressor
1.59193	31.95	6866.12	0.40761	0.611195	non-progressor
3.75077	33.32	8834.95	0.329231	0.707308	progressor
2.5233	43.52	10808.4	0.38975	0.7165	non-progressor
4.81106	26.23	6821.38	0.374375	0.65375	non-progressor
2.46255	32.41	5876.15	0.355246	0.660492	non-progressor
2.55468	26.44	4688.8	0.324321	0.697778	non-progressor
4.29029	31.07	4540.73	0.292791	0.732791	progressor
2.4631	33.48	5396.89	0.307188	0.721875	non-progressor
2.32288	41.15	9964.96	0.35234	0.68	non-progressor
3.88488	31.47	3826.51	0.254815	0.761852	non-progressor
2.86355	27.09	4674.52	0.299118	0.744412	non-progressor
4.33886	29.96	8764.4	0.300423	0.681549	progressor
1.6683	31.525	4836.91	0.32	0.54	non-progressor
4.83582	31.02	12969	0.338857	0.602	non-progressor
1.92735	39.28	17458.6	0.428143	0.602	non-progressor
2.80973	32.88	8027.07	0.387234	0.75	non-progressor
2.50777	32.62	6978.44	0.437308	0.624615	non-progressor
3.7077	33.89	7492.11	0.39	0.630313	non-progressor
4.53323	25.45	7840.31	0.36587	0.650652	non-progressor
2.79626	43.4	13212.6	0.376986	0.681507	non-progressor
2.15453	36.44	10581.7	0.369	0.629	non-progressor
2.62442	39.675	21787.9	0.324925	0.669552	non-progressor
2.09742	39.1	9618.54	0.3895	0.631	non-progressor
4.52185	31.24	7038.55	0.35013	0.646234	non-progressor
2.16005	37.87	9414.4	0.376	0.645333	non-progressor
2.56144	36.47	8234.88	0.357013	0.705844	non-progressor
2.12448	38.62	7805.68	0.452973	0.647703	non-progressor
2.34631	42.12	12411.9	0.382059	0.675882	non-progressor
1.84175	41.8	11392.9	0.332697	0.636629	non-progressor
5.12031	27.45	10208.9	0.302195	0.73122	progressor
2.87029	40.15	15633.4	0.382941	0.698235	non-progressor
4.27658	29.01	5978.99	0.315797	0.733043	progressor
4.46316	28.37	5940.04	0.425882	0.634706	non-progressor
2.2602	39.72	16349.6	0.333125	0.629375	non-progressor
2.57887	33.18	12182.8	0.441944	0.650556	non-progressor
2.40384	35.59	22072.7	0.4545	0.677	non-progressor
4.21488	29.44	3747.62	0.298684	0.660526	non-progressor
3.99318	29.44	4716.99	0.278696	0.754783	progressor
5.41682	24.87	2620.85	0.361111	0.743333	progressor
3.06529	41.815	7139.07	0.384364	0.668545	non-progressor
3.54518	35.48	16085.1	0.316939	0.659184	non-progressor
4.93347	24.1	6298.8	0.350244	0.640488	non-progressor
3.77291	27.515	7773.23	0.389333	0.685333	non-progressor
2.69643	28.05	8059.62	0.3716	0.6536	non-progressor
7.96023	27.38	5578.51	0.257222	0.7	non-progressor
2.13419	29.58	10810.3	0.411053	0.591579	non-progressor
2.79565	39.24	8988.01	0.340741	0.608519	non-progressor
2.92756	38.47	14142.4	0.345054	0.634409	non-progressor
3.70942	34.13	4813.22	0.35	0.68375	progressor
7.93049	20.91	723.654	0.284	0.734	progressor
2.49599	36.72	12116.2	0.414333	0.651667	non-progressor
2.73708	31.47	9644.38	0.380625	0.68125	non-progressor
1.7795	39.58	15017.4	0.422308	0.64	non-progressor
3.00218	37.46	9605.65	0.445	0.592857	non-progressor
2.52377	36.69	9032.29	0.360833	0.615	non-progressor
2.85599	27.31	8449.53	0.453208	0.625283	non-progressor
2.7592	27.28	8423.33	0.458	0.694	non-progressor
2.23223	29.28	10143.6	0.455217	0.707826	non-progressor
2.72794	25.64	10260	0.411111	0.701111	non-progressor
1.82902	30.05	10651.6	0.450937	0.665937	non-progressor
2.99508	28.16	9478.12	0.463043	0.673913	non-progressor
2.66575	27.95	11662.8	0.383265	0.668163	non-progressor
2.67552	35.99	20215.4	0.376552	0.713448	non-progressor
1.95851	31.7	10178.1	0.427778	0.681667	non-progressor
4.27851	27.95	8815.4	0.342128	0.698936	non-progressor
1.65301	32.55	8318.68	0.431111	0.670741	non-progressor
2.23275	26.68	8083.14	0.442963	0.685185	non-progressor
2.42662	36.75	10764.2	0.431026	0.588718	non-progressor
3.0685	25.45	5019.91	0.438571	0.737143	non-progressor
2.15803	31.16	11098.9	0.369286	0.702857	non-progressor
3.3532	26.77	3191.62	0.448667	0.704	progressor
2.35708	35.46	7710.32	0.436364	0.597636	non-progressor
5.30567	33.78	4950.44	0.353478	0.646957	non-progressor
3.40435	28.69	7388.28	0.299167	0.7175	non-progressor
4.81862	28.45	9797.73	0.294444	0.711111	progressor
4.16087	32.48	16386	0.349	0.6945	non-progressor
3.31492	29.01	6977.28	0.386875	0.556875	non-progressor
3.23898	35.365	8778.1	0.282857	0.731429	progressor
3.61022	32.06	7402.19	0.346	0.77	non-progressor
2.67622	36.19	9925.66	0.32	0.664815	non-progressor
2.57847	36.19	10529.1	0.382	0.63	progressor
3.14575	29.22	9149.39	0.473	0.545	non-progressor
6.20648	24.32	3462.99	0.278462	0.722821	progressor
2.23893	30.11	10172.7	0.391875	0.751875	non-progressor
3.5763	36.37	17788	0.337143	0.65381	non-progressor
1.74771	37.68	7961.83	0.379	0.673667	non-progressor
2.92894	31.98	12300.7	0.246364	0.670909	non-progressor
5.71005	28.25	6375.32	0.252143	0.697143	non-progressor
2.09626	32.93	8145.16	0.431034	0.625517	non-progressor
5.65768	28.82	8201.62	0.3748	0.7332	progressor
2.71414	29.28	6471.12	0.440286	0.630571	non-progressor
4.38077	31.24	6022.7	0.311667	0.72625	non-progressor
4.65562	28.63	3404.58	0.335714	0.607143	progressor
5.05622	28.46	6244.3	0.342593	0.687037	progressor
3.38581	33.96	8390.34	0.397209	0.656977	progressor
4.1385	21.18	5858.17	0.276154	0.731538	progressor
7.85764	20.51	7661.01	0.35	0.665	non-progressor
3.63458	35.21	7551.81	0.384615	0.638077	progressor
4.86755	23.6	2854.86	0.375625	0.682813	progressor
3.34084	27.28	3596.86	0.365833	0.715167	non-progressor
3.58345	28.63	2215.45	0.2796	0.7476	non-progressor
2.13438	32.41	12808.3	0.399565	0.658696	non-progressor
2.45579	31.49	8116.24	0.404762	0.641111	non-progressor
4.32138	29.125	9091.41	0.345	0.673571	progressor
3.64029	25.39	5750.49	0.339412	0.755294	progressor
3.78331	32.015	8909.25	0.307838	0.642432	progressor
4.70368	26.68	5207.41	0.293421	0.703421	progressor
7.37135	18.54	2740.98	0.368667	0.751333	non-progressor
5.9299	23.84	9642.82	0.319643	0.626429	non-progressor
2.69169	28.76	6872.15	0.3975	0.623437	non-progressor
5.18463	23.83	6197.49	0.302708	0.697292	progressor
4.50919	22.12	10037.7	0.414167	0.6075	progressor
4.19772	26.23	6684.1	0.425	0.68	progressor
4.72472	23.835	13081.1	0.336	0.568	non-progressor
3.38409	28	9480.94	0.412973	0.608919	non-progressor
2.97557	25.04	10099.1	0.4035	0.652	non-progressor
4.93311	23.37	4613.2	0.446667	0.707778	non-progressor
4.5049	23.84	5819.82	0.276667	0.772222	progressor
4.97913	34.04	9084.25	0.320588	0.651176	progressor
4.59412	25.77	3028.78	0.253125	0.704375	progressor
3.27439	32.17	7254.46	0.327647	0.66	progressor
2.14297	31.38	6633.77	0.39764	0.600449	non-progressor
5.04337	24.21	3097.76	0.352162	0.683784	non-progressor
4.46134	26.27	8358.25	0.288214	0.604524	non-progressor
2.63866	29.63	5592.68	0.355957	0.62617	non-progressor
2.83509	42.01	12578.8	0.324123	0.692895	non-progressor
4.57416	34.82	8847.37	0.29913	0.682174	progressor
3.07051	35.5	8166.93	0.3667	0.6522	non-progressor
6.27878	29.71	7564.67	0.318833	0.6565	progressor
4.64802	31.24	9632.77	0.323542	0.644583	progressor
4.9728	24.73	4525.72	0.284737	0.630526	non-progressor
4.06534	25.75	2430.28	0.289355	0.749677	non-progressor
5.24847	28.05	7144.22	0.325333	0.615833	non-progressor
6.84281	22.66	1387.92	0.339	0.603	non-progressor
4.91095	33.48	5758.1	0.292353	0.614118	non-progressor
4.64233	35.21	11441.7	0.295875	0.630875	progressor
6.92201	27.87	9344.81	0.348824	0.590588	non-progressor
3.89951	29.18	14300.6	0.393191	0.668298	non-progressor
5.47766	30.975	9507.56	0.351905	0.582857	progressor
4.66967	29.86	10484.2	0.402472	0.65	non-progressor
5.51934	27.52	7918.75	0.354615	0.68	non-progressor
3.41028	30.5	14816.5	0.382258	0.705484	non-progressor
7.58039	30.675	5522.77	0.38375	0.639375	non-progressor
6.38415	23.02	4668.55	0.334737	0.726842	non-progressor
4.3827	29	13710.2	0.393659	0.607073	non-progressor
5.5453	18.88	2093.68	0.207671	0.826849	non-progressor
5.29776	23.07	11274.6	0.423457	0.605185	non-progressor
5.46604	24.55	8819.12	0.32875	0.758125	progressor
3.63872	32.255	10601.6	0.31	0.7075	non-progressor
2.76518	36.395	9991.04	0.378	0.546	non-progressor
3.55722	34.93	7153.86	0.28125	0.675	non-progressor
4.42044	24.61	6440.54	0.415882	0.677059	progressor
3.93217	25.77	6056.38	0.333704	0.677778	progressor
1.71198	37.34	8570.48	0.434	0.675333	non-progressor
7.59514	21.425	1711.62	0.33	0.555	progressor
3.9733	26.53	11291.1	0.40463	0.640556	non-progressor
5.2982	27.65	7787.65	0.349706	0.665588	non-progressor
6.91856	25.37	6213.93	0.348696	0.692174	progressor
5.90134	25.28	696.173	0.27	0.87	non-progressor
4.55211	24.91	6768.01	0.291429	0.792857	non-progressor
4.84247	27.52	4967.58	0.208	0.768	non-progressor
2.3972	36.13	14471.4	0.365135	0.64973	non-progressor
3.78351	35.72	9281.27	0.324595	0.626216	non-progressor
2.31681	33.48	10337.2	0.439286	0.703571	non-progressor
2.10724	29.835	15968.8	0.41	0.615	non-progressor
3.54985	29.67	8453.04	0.34	0.653333	non-progressor
3.20371	31.48	6273.29	0.366667	0.6	non-progressor
4.8484	23.38	9296.31	0.332857	0.750714	non-progressor
3.77023	35.31	12413.5	0.2944	0.7113	progressor
3.76762	31.24	10124.9	0.371333	0.650667	non-progressor
8.70495	27.51	7431.19	0.355818	0.730364	non-progressor
4.30119	30.795	9728.62	0.34	0.632	non-progressor
1.95602	36.19	14797.3	0.415417	0.6675	non-progressor
3.23906	31.14	10392.3	0.436353	0.599059	non-progressor
4.52546	32.91	9641.98	0.402336	0.653364	non-progressor
4.91328	21.72	509.708	0.285	0.815	non-progressor
2.18311	37.28	13113.9	0.384	0.639	non-progressor
3.65763	36.22	7206.33	0.325093	0.685926	non-progressor
4.38586	23.53	9156.36	0.423111	0.548444	non-progressor
4.82833	21.52	10163	0.345294	0.717647	non-progressor
2.36289	36.51	12615.1	0.358333	0.705	non-progressor
2.80948	25.83	11240.3	0.385	0.606667	non-progressor
4.82821	29.68	11954.3	0.38	0.704222	non-progressor
6.00145	26.54	9383.5	0.351778	0.693333	progressor
2.41822	31.38	6250.46	0.344074	0.71537	non-progressor
3.38662	31.41	10360.2	0.436667	0.62	non-progressor
4.62659	28.455	14653.1	0.455862	0.567414	non-progressor
3.36589	29.22	9241.99	0.416154	0.646769	non-progressor
5.25152	22.33	2790.85	0.257368	0.668947	progressor
3.68522	29.38	11026.3	0.430769	0.665824	non-progressor
4.45556	30.54	8403.52	0.266444	0.724	progressor
3.1942	30.65	15346.6	0.371931	0.667931	non-progressor
2.76014	34.98	10882.1	0.357	0.701	non-progressor
5.50207	22.42	7211.72	0.335932	0.702881	non-progressor
4.57991	27.09	12409	0.428541	0.608432	non-progressor
5.09478	29.07	10035.9	0.336071	0.707857	non-progressor
3.92761	30.94	9004.51	0.384105	0.638632	progressor
3.26963	27.42	1684.26	0.238889	0.734444	progressor
3.41666	28.81	13104.1	0.431311	0.640492	non-progressor
4.12994	26.68	6087.62	0.42	0.665714	non-progressor
6.52611	25.63	6922.91	0.34	0.615	non-progressor
4.36348	29.13	7232.35	0.312778	0.673889	non-progressor
6.39691	21.77	2033.04	0.277778	0.761111	progressor
7.11295	29.74	4115.72	0.205652	0.782174	non-progressor
2.91008	23.905	6957.16	0.401111	0.71	non-progressor
3.04429	28.45	8385.79	0.388571	0.582143	non-progressor
5.04501	26.86	2753.07	0.33	0.79	non-progressor
2.50697	39.33	15161.1	0.38	0.631429	non-progressor
2.32625	37.34	15773.8	0.458889	0.625556	non-progressor
2.85863	29.63	9112.23	0.380714	0.667857	non-progressor
3.36629	26.31	8988.6	0.425152	0.650909	non-progressor
2.39052	39.94	12738.3	0.3232	0.6744	non-progressor
4.10411	27.31	9356.22	0.346531	0.614082	non-progressor
2.20546	28.92	9103.52	0.323158	0.672632	non-progressor
11.3154	23.53	3636.93	0.27	0.723333	progressor
2.86411	29.67	10717.5	0.382364	0.662727	non-progressor
5.6091	22.62	4174.03	0.286	0.73	non-progressor
7.85226	25.06	4664.52	0.315254	0.737458	non-progressor
2.50998	36.26	13067	0.434583	0.625	non-progressor
2.09825	29.61	11296.3	0.397826	0.592391	non-progressor
5.56004	28.245	7526.14	0.426875	0.68	non-progressor
2.96047	24.87	6089.28	0.422609	0.584783	progressor
3.33421	30.995	7898.96	0.434118	0.675882	non-progressor
3.16566	26.99	8965.74	0.441731	0.621538	non-progressor
2.98447	23.49	5851.08	0.291071	0.747143	non-progressor
2.14169	24.44	5195.18	0.486071	0.637143	non-progressor
2.82875	23.56	12192.2	0.407187	0.680937	non-progressor
5.00087	22.42	11059.5	0.468	0.646	non-progressor
2.71571	27.39	7526.87	0.408641	0.652524	non-progressor
1.90256	25.77	4469.85	0.44	0.752	non-progressor
2.28092	29.38	8640.29	0.464583	0.639167	non-progressor
2.34005	24.55	7505.92	0.444286	0.641429	non-progressor
4.05042	22.12	4058.45	0.31	0.710526	non-progressor
2.64838	25.39	6342.03	0.388571	0.724286	non-progressor
2.69372	21.235	4163.5	0.399	0.716	non-progressor
2.45242	29.05	7446.42	0.434348	0.641304	non-progressor
5.26569	25.63	6822.67	0.377288	0.674068	progressor
3.48307	32.67	13769.9	0.389811	0.659434	non-progressor
5.9914	20.51	2818.1	0.32875	0.75625	progressor
4.37549	28.175	5686.58	0.358261	0.741739	non-progressor
6.76841	23.95	8873.85	0.334375	0.686875	progressor
3.70241	28.63	6667.62	0.384286	0.631429	non-progressor
3.74166	27.33	12113	0.404038	0.602885	non-progressor
3.62738	32.43	12481.7	0.301429	0.627381	non-progressor
5.10165	27.51	10333.1	0.375	0.613214	non-progressor
5.22376	32.085	12402	0.353125	0.54875	progressor
3.03473	35.62	11908.7	0.387234	0.6	non-progressor
4.07709	38.35	19253.3	0.356111	0.623889	non-progressor
3.23243	25.04	7957.46	0.431852	0.58963	non-progressor
2.54552	30.11	10509.5	0.392667	0.610667	non-progressor
4.45113	28.36	8388.38	0.316316	0.659211	non-progressor
3.91377	33.8	9945.86	0.398095	0.625714	non-progressor
5.26306	23.56	8592.79	0.310909	0.669091	non-progressor
4.76432	27.965	4452.7	0.29	0.806364	non-progressor
2.46058	31.38	9135.24	0.426154	0.603846	non-progressor
3.89391	27.19	5003.57	0.265	0.7225	non-progressor
4.45316	28.75	5878.18	0.39	0.721905	non-progressor
4.71172	32.19	7979.75	0.354545	0.650909	non-progressor
3.53532	29.46	10087.3	0.389259	0.613333	non-progressor
5.09137	26.23	4476.94	0.414651	0.62093	progressor
2.03326	24.96	10541.4	0.483077	0.615385	non-progressor
4.43166	25.28	10250.9	0.4	0.665517	non-progressor
4.30145	24.32	9598.68	0.416735	0.60449	non-progressor
3.35134	30.665	6829.68	0.318333	0.724167	non-progressor
3.4231	25.88	6864.82	0.424444	0.675185	non-progressor
2.92891	37.205	16949.7	0.459706	0.589706	non-progressor
2.4401	30.35	4577.19	0.532	0.792	non-progressor
4.24718	29.03	3707	0.392973	0.702703	non-progressor
3.93914	39.58	16889.1	0.350882	0.601618	non-progressor
2.06437	35.05	13381.1	0.44	0.642381	non-progressor
2.39446	34.19	19296.5	0.411333	0.614667	non-progressor
3.54985	25.09	9484.76	0.525758	0.585758	non-progressor
2.79669	39.52	8465.06	0.404231	0.598462	non-progressor
2.64631	27.65	8207.14	0.411111	0.664444	non-progressor
2.19435	35.77	8093.76	0.436029	0.648088	non-progressor
3.58642	29.93	10598.6	0.432333	0.614333	non-progressor
2.09243	32.93	8404.97	0.415095	0.64781	non-progressor
3.01515	29.44	2853.51	0.4	0.82	non-progressor
2.18946	28.37	4128.59	0.333478	0.755652	non-progressor
4.47338	28.81	10837	0.370201	0.653423	non-progressor
2.22514	36.51	11907	0.446	0.633778	non-progressor
4.22115	23.23	4649.01	0.313846	0.773077	non-progressor
3.1491	27.14	10016.9	0.442651	0.656386	non-progressor
1.56414	27.81	6197.17	0.441875	0.665	non-progressor
1.77923	35.21	9877.68	0.408077	0.717692	non-progressor
1.8905	35.85	10038.6	0.44875	0.69875	non-progressor
2.04487	28.87	8782.13	0.439333	0.673619	non-progressor
2.24705	33.38	11634.2	0.421618	0.608529	non-progressor
2.70667	28.06	8310.19	0.3805	0.6555	non-progressor
2.96968	23.41	6217.55	0.453261	0.665543	non-progressor
2.33817	27.09	7699.71	0.425657	0.650758	non-progressor
2.30589	32.255	8021.93	0.385714	0.751429	non-progressor
2.02148	29.48	8223.68	0.392045	0.622045	non-progressor
2.06471	29.44	11060.4	0.44359	0.604359	non-progressor
3.46988	20.82	#N/A	#N/A	#N/A	non-progressor
2.06192	29.38	9828.68	0.451421	0.619391	non-progressor
3.7929	32.27	26022.2	0.404	0.72	non-progressor
5.38635	26.24	10921.5	0.343125	0.663125	non-progressor
5.24735	24.52	6454.51	0.4	0.615714	non-progressor
7.4228	19.17	2315.46	0.223333	0.663333	non-progressor
5.81201	25.85	7573.75	0.275556	0.762222	non-progressor
4.54507	28.215	8042.34	0.386	0.622	non-progressor
3.71392	41.93	17634.1	0.330658	0.663289	non-progressor
3.84317	32.16	10589.9	0.286842	0.702632	progressor
2.86774	33.96	9788.23	0.35	0.730526	progressor
2.41118	33.92	10938.6	0.413333	0.636667	non-progressor
2.7492	33.27	14279.6	0.461538	0.691538	progressor
2.91771	26.61	8892.5	0.324167	0.72625	progressor
4.27109	37.72	11415	0.303333	0.724444	non-progressor
2.46921	41.775	13672.5	0.325769	0.734615	non-progressor
3.18973	30.82	8419.81	0.35	0.751739	non-progressor
6.13119	23.02	10297.7	0.485	0.5925	non-progressor
3.88788	30.32	9602.96	0.325	0.72	non-progressor
1.9479	32.415	8778.43	0.465455	0.659091	non-progressor
2.79563	31.14	9172.18	0.4425	0.650417	non-progressor
2.1542	30.35	8645.06	0.363077	0.673077	non-progressor
2.31794	34.34	12660.1	0.361163	0.61093	non-progressor
5.32966	30.4	9644.51	0.32625	0.6625	non-progressor
3.07699	33.6	12022.4	0.401395	0.682558	non-progressor
4.25942	29.93	13620.6	0.445517	0.572759	non-progressor
5.23466	27.19	6603.2	0.3525	0.64875	non-progressor
4.31346	34.76	10689.6	0.432182	0.630182	non-progressor
4.74669	29.56	3731.13	0.36125	0.6675	progressor
3.86369	32.4	4646.78	0.425938	0.604062	non-progressor
3.60096	27.81	9360.45	0.41	0.637727	non-progressor

## Sheet: PanelB
tubular_distance_cutoff	tubular_diameter_cutoff	glomerular_tuft_area_cutoff	glomerular_tuft_circularity_cutoff	glomerular_tuft_eccentricity_cutoff	time_to_endpoint	status
2	1	1	1	1	4.4411	1
1	1	1	1	1	13.3973	0
1	1	2	2	2	1.9863	1
1	1	1	1	2	6.6548	1
1	1	1	1	1	3.8	1
1	2	2	1	1	20.2493	0
2	2	2	1	1	7.7863	1
2	1	2	2	1	2.68493	1
1	1	2	1	2	16.9699	0
2	1	2	2	2	8.76986	1
1	1	2	2	2	10.6329	1
2	2	2	2	2	1.60822	1
2	2	2	2	2	1.84932	1
1	1	1	1	1	17.3671	0
1	1	2	1	2	14.0301	1
1	1	2	1	1	15.0685	0
1	1	2	1	2	8.50411	1
1	1	1	1	1	12.5726	0
1	1	2	1	2	5.88493	0
1	1	1	1	1	10.2438	0
1	1	2	1	2	10.1041	0
1	1	1	1	1	13.0082	0
1	1	1	1	1	7.66575	0
1	2	2	1	2	13.8438	0
1	1	1	1	1	12.9452	0
2	2	2	2	2	10.5863	0
1	1	1	1	1	15.3041	0
1	1	1	1	1	16.0274	0
1	1	1	1	1	15.8685	0
1	1	2	1	1	17.0055	0
2	2	2	1	2	1.7589	1
1	1	2	2	2	8.02466	1
1	1	2	1	2	12.4192	1
2	1	2	2	1	0.230137	1
1	1	1	2	1	5.94795	1
1	1	1	1	1	4.89041	0
2	1	1	1	2	3.56712	1
2	1	1	2	2	1.68767	1
2	1	1	1	2	2.49589	1
2	1	1	2	2	1.15068	1
1	1	1	1	1	4.13151	0
1	1	1	1	1	2.13973	1
1	1	1	1	1	4.14794	1
1	1	1	1	1	4.21644	0
1	1	1	1	1	4.1589	0
1	1	1	1	1	4.22192	0
1	1	1	1	1	4.03562	0
1	1	1	1	1	4.06849	0
1	1	1	1	1	4.08493	0
1	1	1	1	1	4.22192	0
1	1	1	1	2	4.16712	0
1	1	1	1	1	3.13699	0
1	1	1	1	2	3.17534	0
2	1	1	1	2	2.24932	0
1	1	1	1	1	1.98356	0
2	1	1	2	2	2.03288	0
1	1	2	1	1	8.83562	0
1	1	1	1	2	10.2027	0
1	1	1	1	1	6.76712	0
1	1	1	1	1	11.7918	0
1	1	1	1	1	7.28219	0
1	1	1	1	1	7.51233	0
2	1	2	1	1	4.98904	0
1	1	1	1	1	3.95342	0
1	1	2	1	2	2.30685	0
2	1	2	1	2	2.58904	0
2	2	2	2	2	0.6	1
1	1	1	1	2	3.27671	0
2	2	2	1	2	0.619178	1
1	1	1	1	1	14.9096	0
2	1	1	1	1	6.06301	0
1	1	1	1	2	12.7342	0
1	1	1	1	1	14.6849	0
2	2	1	1	1	3.95616	0
1	1	2	1	2	1.83562	0
1	1	1	1	2	17.2685	0
1	1	1	1	1	16.8082	0
1	1	2	2	2	7.80822	0
2	2	2	1	2	6.7863	0
1	1	2	1	2	6.06301	0
1	2	1	1	2	7.12329	1
1	1	1	1	2	10.0301	1
1	1	1	1	2	15.8164	0
1	1	2	1	2	4.08767	0
1	1	1	1	2	10.8932	0
1	1	1	1	1	21.1178	0
1	1	1	1	2	16.3671	0
1	1	2	2	2	2.6137	0
2	1	2	2	2	4.92329	1
1	1	2	1	2	9.48767	1
1	1	1	1	2	25.6575	0
2	2	2	1	2	13.8795	1
2	1	2	2	2	2.66575	1
1	2	2	2	2	1.18082	1
1	1	2	1	2	3.17534	0
1	1	1	1	1	1.91781	0
1	1	2	1	1	1.76438	1
1	1	2	1	1	8.07671	0
1	1	2	1	2	28.1315	0
1	1	1	1	2	5.91507	0
1	1	2	2	2	7.04658	1
2	2	2	2	2	7.28219	1
2	2	2	2	2	0.873973	1
1	1	1	1	2	2.57808	0
2	2	2	2	1	7.23836	0
1	1	2	1	2	3.28219	0
2	1	2	2	2	1.35616	0
1	1	2	2	2	4.80274	0
1	1	1	1	2	3.50411	0
1	1	1	1	2	5.9726	0
1	1	1	1	2	9.35069	0
2	2	1	2	1	8.24384	1
2	2	2	1	1	2.53151	0
1	1	2	2	2	4.13425	0
2	2	2	1	2	9.78904	0
1	1	1	1	1	5.12329	0
1	1	1	1	1	7.61644	0
2	1	1	2	1	9.45753	0
1	1	1	2	2	4.71781	0
2	1	1	1	1	1.06027	0
1	2	2	2	2	3.71781	0
1	1	1	1	1	9.71781	0
2	2	2	1	1	3.78904	1
1	1	1	1	1	1.0411	0
1	1	2	1	1	8.10685	0
2	1	1	1	1	6.82192	0
1	1	1	2	2	8.30137	0
2	2	2	2	2	0	1
2	1	1	1	2	9.41918	0
2	1	1	2	1	8.88219	0
1	1	1	2	2	8.7589	0
2	2	1	1	1	6.39726	1
1	1	1	1	1	2.32603	0
1	1	1	1	1	3.64657	0
2	1	1	1	2	6.19726	0
1	1	1	1	2	8.35616	0
2	1	1	1	2	3.6274	0
1	1	2	1	2	2.75342	0
2	1	2	2	2	4.68219	0
1	1	1	1	1	5.40274	0
1	1	1	1	1	5.44932	0
1	1	1	2	2	5.85753	0
2	1	2	2	2	2.91233	1
1	1	1	1	2	6.9863	0
2	2	2	1	2	1.31507	1
2	1	2	2	2	7.07397	0
2	1	2	2	1	6.8274	0
2	1	1	2	2	7.7863	0
1	1	1	1	1	7.30137	0
2	1	1	1	1	6.0137	0
1	1	2	1	2	8.49863	0
1	1	1	1	1	8.24658	0
2	1	2	2	2	9.80822	0
1	1	1	1	2	10.3041	0
1	1	1	1	2	6.98904	0
1	1	1	1	1	7.82466	0
1	1	1	1	1	3.30685	0
1	1	1	1	2	8.73699	0
2	1	1	2	2	7.14794	0
1	1	1	1	1	8.29589	0
1	1	1	1	1	4.1863	1
1	1	1	1	2	8.70137	0
1	1	1	1	2	5.88767	0
1	1	1	1	1	15.5562	0
1	1	1	1	1	6.67671	0
1	1	1	1	1	6.01096	0
1	1	1	1	2	7.45479	0
2	1	1	1	2	5.18904	0
1	1	1	1	1	5.65753	0
1	1	1	2	2	4.92603	1
1	1	1	1	1	5.4411	0
1	1	1	1	1	4.64657	0
1	1	1	1	1	4.65205	0
1	1	1	1	2	4.6548	0
1	1	1	1	1	4.7863	0
1	1	1	2	2	3.94795	0
1	2	2	2	2	3.35343	0
1	1	1	2	2	2.98904	0
2	1	2	1	2	2.53973	0
1	2	1	1	1	2.91507	0
2	2	2	2	2	2.59178	0
1	1	1	1	1	2.81644	0
1	2	1	1	2	2.49315	0
1	1	1	2	1	1.05753	0
1	2	2	2	2	2.05753	0
1	1	1	1	1	2.24384	0
1	1	1	1	1	1.92603	0
1	1	2	1	2	1.46849	0
1	2	2	1	2	2.00274	0
2	1	1	1	1	8.1726	0
1	1	2	#N/A	#N/A	5.56712	0
1	1	1	1	1	4.76438	0
1	1	1	1	1	3.85206	0
2	2	2	2	2	1.06575	0
2	1	2	2	2	1.05753	0
2	2	2	2	1	1.56712	0
2	2	2	2	2	1.04384	0
1	1	1	1	1	1.32877	0
1	1	1	1	1	1.0137	0
2	1	2	2	2	3.95616	0
1	1	1	1	2	3.83014	0
1	1	1	2	1	2.52329	0
1	1	1	1	2	3.38082	0
1	1	2	1	1	3.33699	0
2	1	1	2	2	1	0
1	1	1	2	1	1.49863	0
1	1	1	1	1	1.30959	0
1	1	1	1	1	1.3726	0
2	1	1	1	1	2.16712	0
1	1	1	1	2	1.51507	0
2	2	1	1	1	1.00822	0
2	1	2	2	2	4.97808	0
1	1	1	2	2	3.08219	0
1	1	1	1	2	6.49041	0
1	1	1	2	2	8.16438	0
2	1	1	1	1	16.5726	0
1	1	1	1	1	15.3589	0
2	2	1	2	1	2.6274	1
1	1	1	1	1	13.7096	0
2	2	2	1	1	13.4055	0
2	2	1	1	1	11.3014	1
2	1	1	1	1	4.70411	1
1	1	1	1	1	13.937	0
2	2	1	1	1	6.92329	1
1	1	1	2	2	17.1479	0
2	1	1	1	1	11.1041	1
1	1	1	1	2	10.4055	0
1	1	1	1	1	9.42192	0
1	1	1	1	1	10.0685	0
2	1	1	1	2	8.67945	0
1	1	1	1	1	7.0274	0
1	1	1	1	1	7.4274	0
1	1	1	1	2	9.05753	0
2	1	1	1	1	6.76164	0
1	1	1	1	2	7.15616	0
1	1	1	1	1	8.66575	0
1	1	1	1	1	6.6548	0
2	1	1	1	1	6.91233	0
2	2	1	2	2	5.94521	0
1	1	1	1	1	6.59726	0
2	2	1	1	1	5.21096	0
2	1	1	1	1	6.35343	0
2	1	1	1	2	5.67397	0
2	1	1	1	1	5.98904	0
1	2	1	1	2	6.34795	0
2	1	1	1	1	6.47945	0
1	1	1	1	1	5.21644	0
1	1	1	2	1	5.8137	0
1	1	1	1	1	5.22466	0
1	1	1	2	1	5.12329	0
1	1	1	1	1	4.76712	1
1	1	1	1	1	5.07123	0
1	1	1	1	1	4.73973	0
2	1	1	1	2	3.46849	0
2	1	1	1	2	3.19452	0
1	1	1	2	2	3.2274	0
1	1	1	1	1	2.40822	0
1	1	1	1	1	3.52055	0
1	1	1	1	1	2.66575	0
2	1	1	1	1	1.66027	0
1	1	1	1	1	2.03836	0
2	1	1	2	2	2.34247	0
1	1	1	2	2	2.71781	0
1	2	1	1	1	4	0
1	1	1	1	1	1.10685	0
1	1	1	1	1	2.23288	0
2	1	1	1	1	3.00822	0
1	1	1	1	1	4.33699	0
2	2	1	1	1	1.93973	0
2	1	1	2	2	4.0411	0
1	1	1	1	2	2.62466	0
1	1	1	1	1	1.28767	0
2	1	1	1	2	4.1589	0
1	1	1	1	1	1.55342	0
1	1	1	1	2	1.48219	0
1	1	1	1	1	8.2274	0
2	1	1	2	1	4.2274	0
1	1	1	1	1	4.89589	0
1	1	1	2	2	3.98082	0
1	1	1	1	1	1.11781	0
1	1	1	1	2	1.5726	0
1	1	1	1	1	1.86301	0
1	1	2	1	2	1.9452	0
1	1	1	1	1	2.16712	0
1	1	1	1	1	4.03014	0
1	1	1	1	1	4.28767	0
1	1	1	1	1	1.1726	1
1	1	1	1	1	2.41918	0
1	1	1	1	1	1.16986	0
1	1	1	2	2	1.35069	0
1	1	2	1	2	1.70685	0
1	1	1	1	1	5.44932	0
1	1	1	1	1	2.55343	0
1	1	2	1	1	5.24657	0
2	2	2	1	2	2.47397	0
1	1	1	1	2	1.4137	0
1	1	1	2	2	1.16164	0
1	1	1	2	1	1.43288	0
1	1	1	1	1	1.32603	0
1	1	1	1	1	5.30959	0
1	1	1	1	1	1.36712	0
1	1	1	2	2	0	1
1	1	1	1	1	1.33425	0
1	1	1	1	1	1.88767	0
1	1	1	1	2	4.03836	1
1	1	1	2	2	0	1
1	1	1	1	1	1.42466	0
1	1	1	2	2	1.10959	1
1	1	1	1	2	3.35068	0
2	1	1	1	1	2.37534	0
1	1	2	1	2	1.12329	0
1	1	2	2	2	5.29589	0
2	1	2	2	2	0.079452	1
1	1	2	2	2	5.20548	0
1	1	1	1	2	3.2411	0
1	1	2	2	2	1.24384	0
1	1	2	2	2	1.71781	0
2	1	1	2	2	3.71507	1
1	1	2	2	1	2.23562	0
2	1	1	1	1	3.44384	0
1	1	1	1	1	1.31233	0
1	1	1	1	2	4.17808	0
1	1	1	1	1	2.19452	0
1	1	1	1	1	3.10959	0
2	1	1	1	1	7.29863	0
1	1	1	1	2	2.11781	0
1	1	1	1	1	3.54247	0
1	1	1	2	2	4.20274	0
1	1	1	1	1	3.56438	0
2	1	1	1	1	3.90137	0
1	1	1	1	1	2.32603	0
1	1	1	1	2	3.12329	0
1	1	1	1	1	3.8411	0
1	1	1	1	2	4.52603	0
1	1	1	2	1	2.9589	0
2	1	1	2	2	4.09041	1
1	1	1	1	2	1.90137	0
2	1	2	2	2	2.70959	1
2	1	2	1	1	4.98904	0
1	1	1	2	1	1.43288	0
1	1	1	1	1	3.7726	0
1	1	1	1	2	2.34794	0
2	1	2	2	2	1.20548	0
1	1	2	2	2	1.98904	1
2	2	2	1	2	2.63014	1
1	1	1	1	2	1.16164	0
1	1	1	2	1	1.32055	0
2	2	2	1	1	2.24384	0
1	1	1	1	2	2.70685	0
1	1	1	1	1	5.52329	0
2	1	2	2	2	5.91507	0
1	1	1	1	1	5.78904	0
1	1	1	1	1	6.75616	0
1	1	1	1	1	9	0
1	1	2	1	2	2.60274	1
2	2	2	2	2	9.90411	1
1	1	1	1	1	12.3562	0
1	1	1	1	2	12.4877	0
1	1	1	1	1	13.863	0
1	1	1	1	1	16.3973	0
1	1	1	1	1	18.4904	0
1	1	2	1	2	20.0822	0
1	1	1	1	1	8.83288	0
1	1	1	1	1	1.84658	0
1	1	1	1	1	1.20274	0
1	1	1	1	2	1.13151	0
1	1	1	1	2	1.21918	0
1	1	1	1	2	1.09589	0
1	1	1	1	2	1.01644	0
1	1	1	1	2	1.0137	0
1	1	1	1	2	1.68493	0
1	1	1	1	2	1.43562	0
1	1	1	1	2	1.52877	0
2	1	1	1	2	1.58904	0
1	1	1	1	2	1.10959	0
1	1	1	1	2	1.06575	0
1	1	1	1	1	1.25206	0
1	1	2	1	2	1.07123	0
1	1	1	1	2	1.6548	0
1	1	2	1	2	10.4384	1
1	1	1	1	1	10.7315	0
2	1	2	1	1	7.5726	0
1	1	1	2	2	11.1863	0
2	1	1	2	2	4.8	1
2	1	1	1	2	7.05753	0
1	1	1	1	1	2.02466	0
1	1	1	2	2	10.0384	1
1	1	1	1	2	10.9397	0
1	1	1	2	2	14.2849	0
1	1	2	1	1	19.0411	0
1	1	1	1	1	8.8411	1
1	1	1	1	1	10.1151	0
2	2	2	2	2	3.06027	1
1	1	1	1	2	10.3205	0
1	1	2	2	2	15.8603	0
1	1	1	1	1	6.0274	0
1	1	1	1	2	5.63562	0
1	1	1	2	2	5.18356	0
1	1	1	2	1	19.0849	0
2	1	2	2	2	5.95342	0
1	1	1	1	1	14.0712	0
2	1	1	1	2	6.49589	1
1	1	2	1	1	3.02192	0
1	1	2	1	1	17.9452	0
2	1	2	2	2	7.86575	0
2	1	2	2	1	2.43288	1
2	1	2	1	2	4.19178	1
1	1	1	1	1	4.37808	1
2	2	2	2	2	3.66301	1
2	2	1	1	2	1.19178	0
1	1	1	1	1	6.05205	1
2	2	2	1	2	1.02466	1
1	1	2	1	2	2.35343	0
1	1	2	2	2	2.10959	0
1	1	1	1	1	1.79452	0
1	1	1	1	1	9.2274	0
2	1	1	1	2	1.23836	1
1	1	2	1	2	5.75616	1
1	1	1	2	1	4.53699	1
2	1	2	2	2	0.449315	1
2	2	2	1	2	5.21644	0
2	2	1	2	1	3.15342	0
1	1	1	1	1	2.71781	0
2	2	2	2	2	3.9863	1
2	2	1	1	1	4.10411	1
2	1	2	1	2	4.70411	1
2	2	1	1	1	6.68493	0
1	1	1	1	1	1.06575	0
1	1	1	1	1	6.07945	0
2	2	2	1	2	4.6548	0
2	2	2	2	2	5.54521	1
2	1	1	2	1	3.01644	1
2	1	2	2	2	5.48767	1
1	1	1	2	2	7.65205	1
1	1	2	1	1	10.3781	0
2	2	2	1	2	10.1452	0
2	1	1	2	1	9.92329	0
1	1	2	1	1	8.41644	0
1	1	1	2	2	6.29315	0
2	1	1	2	2	1.24384	1
1	1	1	1	1	2.39178	0
2	1	1	2	1	1.9863	1
2	1	1	2	1	8.1863	1
2	2	2	2	1	8.98356	0
1	1	2	2	2	3.48767	0
2	1	1	2	1	5.73425	0
2	2	2	1	1	8.86301	0
2	1	2	2	1	7.67945	0
2	1	1	2	1	1.34247	1
2	1	1	1	1	2.1589	0
1	1	1	1	2	1.06849	0
2	1	1	1	1	1.54795	1
2	1	1	1	1	1.80822	0
2	1	1	1	2	2.06849	0
1	1	1	1	2	4.75069	0
2	1	2	1	1	4.8274	0
2	2	2	2	2	3.72603	0
2	1	1	1	1	4.48767	0
2	2	2	2	2	4.48767	0
2	2	1	1	1	3.91233	0
2	2	1	2	2	4.27123	1
1	1	1	2	2	4.00548	0
1	1	1	1	1	4.52329	0
1	1	1	2	2	4.11233	0
2	2	2	1	2	0	1
1	1	2	2	2	10.6904	1
1	1	1	1	2	13.8658	0
2	2	2	2	1	8.71507	1
1	1	1	1	1	4.21918	0
2	1	1	1	2	7.0274	0
2	1	2	1	2	4.8137	1
2	1	2	2	2	5.95342	0
2	1	2	2	2	3.10411	0
2	1	2	2	2	5.50959	0
1	1	1	1	1	5.07123	0
1	1	1	2	1	2.49041	0
1	1	1	1	2	1.47945	0
1	1	1	1	1	6.11781	0
1	1	1	1	1	1.95069	0
1	1	2	1	1	5.08219	0
2	2	1	2	2	6.52055	0
1	1	1	2	2	4.16986	1
1	1	1	1	1	5.5863	0
2	1	1	1	2	2.95342	0
2	1	1	1	1	3.19452	0
1	1	1	1	2	1.93151	0
1	1	1	1	1	1.89041	0
2	1	1	1	1	1.88767	0
2	2	2	2	2	6.24931	0
1	1	1	1	1	1.63014	0
1	1	1	2	2	1.62192	0
2	2	1	1	1	5.72877	0
2	2	1	1	2	5.00274	0
1	1	1	1	2	4.2548	0
1	1	1	1	1	3.80274	0
2	1	1	1	2	3.41096	0
2	1	1	1	2	2.44657	1
1	1	2	1	2	3.99726	0
1	1	1	1	1	11.2767	0
2	1	1	1	1	2.98356	0
1	1	1	1	1	1.29315	0
2	2	2	2	2	4.66849	1
1	1	1	1	2	1.42192	0
2	1	1	2	2	0	1
1	1	1	1	2	1.30411	0
1	1	1	1	2	3.78082	0
2	2	1	1	2	2.37808	0
2	1	1	1	1	1.32603	0
2	1	1	1	2	7.57808	0
1	1	1	1	1	0.939726	1
1	1	2	2	2	3.79452	1
1	1	1	1	1	8.39452	0
1	1	2	1	2	8.09589	0
2	1	1	1	1	6.49315	0
2	1	1	2	2	2.9452	0
2	2	2	2	2	2.04658	1
2	1	2	2	2	2.46301	0
1	2	1	1	2	1.5726	0
1	1	1	1	1	4.3452	0
2	1	2	2	2	5.56438	0
1	1	1	1	1	3.18356	0
1	1	1	1	1	2.49041	0
1	1	1	1	2	9.59178	0
1	1	1	1	1	10.011	0
1	1	2	1	1	25.537	0
1	1	1	1	2	21.0466	0
1	1	1	2	2	7.99452	0
1	1	1	1	1	11.0192	0
2	2	2	#N/A	#N/A	18.5068	0
1	1	1	2	2	3.89315	0
2	2	2	2	2	4.99178	1
1	1	1	1	2	5.40274	0
2	2	2	2	2	6.63288	0
2	1	2	2	2	2.32329	0
1	1	1	1	1	7.38082	0
1	1	1	1	1	9.53425	0
2	1	1	1	2	8.16986	0
1	2	2	1	1	7.4	1
1	1	1	1	2	5.96164	0
1	1	1	1	1	5.90685	0
1	2	2	2	2	4.27671	0
1	2	2	1	1	7.13699	0
1	2	1	1	2	4.33425	0
2	2	1	1	1	4.88767	0
1	1	1	1	1	3.46027	0
1	1	2	1	2	10.2548	0
1	2	1	1	1	15.537	0
1	1	1	1	1	6.04384	0
1	2	1	1	1	7.45205	0
1	2	2	2	2	8.38356	0
1	1	2	1	2	4.08219	0
1	2	2	1	2	8.05753	0
1	1	1	1	1	14.1315	0
2	1	1	1	2	11.9288	1
1	1	1	1	1	8.0274	0
2	2	2	2	2	0.641096	1
2	1	2	1	2	5.2411	0
2	2	1	2	2	0	1
1	1	2	1	1	13.2329	0
1	1	1	1	1	8.57808	0
1	1	1	2	1	13.7397	0
2	1	1	1	1	10.1781	0
2	1	1	1	1	4.03288	1
1	1	1	1	1	4.29863	0
1	1	1	1	1	4.50137	0
1	1	1	1	1	5.08767	0
1	1	1	1	1	5.3726	0
2	1	1	2	1	5.43014	0
1	1	1	1	1	4.97534	0
2	2	1	2	2	5.04658	0
2	1	2	2	2	5.65753	0
1	1	1	1	1	5.11507	0
1	1	2	2	2	5.02466	0
2	1	2	1	2	5.11507	0
2	1	1	1	1	5.11507	0
1	1	1	1	1	5.35069	0
2	1	2	1	1	5.22466	1
1	1	1	1	1	12.611	0
2	1	1	1	2	1.16712	0
1	1	1	2	2	17.5151	0
2	2	1	1	1	6.23014	0
1	1	1	2	2	6.30959	0
1	1	1	1	2	4.03836	0
1	1	1	1	1	4.44658	0
1	1	2	1	2	8.75342	0
2	1	2	1	2	6.69041	0
1	1	1	1	1	5.15616	0
1	1	1	1	1	2.50959	0
1	1	1	1	1	6.01918	0
1	1	1	1	1	9.13973	0
1	1	1	1	1	2.41644	0
1	1	1	1	2	6.01096	0
1	1	1	1	1	8.27671	0
1	1	1	1	1	3.71507	0
1	1	1	1	1	11.1699	0
1	1	2	1	2	2.20548	0
1	1	2	2	2	4.14521	0
2	1	1	1	1	8.44384	0
1	1	1	1	1	3.77534	0
2	2	2	2	2	7.55068	0
1	1	1	1	1	1.7589	0
1	1	2	1	2	2.41096	0
1	1	1	1	2	4.27123	0
1	1	1	1	2	1.39178	0
1	1	1	1	2	2.16164	0
1	1	1	1	1	2.95616	0
1	1	1	1	1	2.95342	0
1	2	2	1	2	2.66301	0
1	1	1	1	1	3.6137	0
1	1	1	1	2	4.89041	0
1	1	1	1	1	4.32603	0
1	1	1	1	1	4.50411	0
1	2	2	#N/A	#N/A	1.98904	0
1	1	1	1	1	2.40274	0
1	1	1	1	2	1.26849	0
2	1	1	1	2	2.19178	0
2	2	2	1	1	2.53425	0
2	2	2	2	2	2.52329	0
2	1	1	2	2	3.29863	0
2	1	1	1	1	2.6137	0
1	1	1	2	2	8.96164	0
1	1	1	2	2	6.40822	1
1	1	1	2	2	16.1068	0
1	1	1	1	2	8.64384	1
1	1	1	1	1	11.8959	0
1	1	1	1	2	12.8685	1
1	1	1	2	2	8.4274	1
2	1	1	2	2	11.6603	0
1	1	1	2	2	11.2329	0
1	1	1	1	2	9.56164	0
2	2	1	1	1	10.2137	0
1	1	1	2	2	7.7589	0
1	1	1	1	1	7.28767	0
1	1	1	1	1	6.07671	0
1	1	1	1	2	4.44658	0
1	1	1	1	1	4.05753	0
2	1	1	2	2	1.4274	0
1	1	1	1	2	1.1863	0
2	1	1	1	1	1.46575	0
2	1	2	1	1	1.15342	0
2	1	1	1	1	4.08767	0
2	1	2	1	2	4.87397	1
1	1	2	1	1	7.12603	0
1	1	1	1	1	9.52329	0

## Sheet: PanelC
feature	hazard_ratio	ci_low	ci_high
glomerular_tuft_area	2.566	1.78	3.699
glomerular_tuft_circularity	3.681	2.546	5.322
tubular_distance	4.646	3.156	6.838
glomerular_tuft_eccentricity	2.581	1.739	3.829
tubular_diameter	2.859	1.927	4.244
