# Supplementary material for: Next-Generation Morphometry for pathomics-data mining in histopathology
Source: Nat Commun. 2023 Jan 28;14:470. doi: 10.1038/s41467-023-36173-0 (PMC9884209; doi:10.1038/s41467-023-36173-0)
Supplement: Supplementary file 4 — Source Data [file 41467_2023_36173_MOESM4_ESM.zip › SourceData/Figure5.xlsx]

## Sheet: PanelA-C
glomerular_area	glomerular_diameter	glomerular_distance_to_closest_glom	glomerular_circularity	glomerular_eccentricity	glomerular_elongation	glomerular_solidity	glomerular_tuft_area	glomerular_tuft_circularity	glomerular_tuft_eccentricity	glomerular_tuft_elongation	glomerular_tuft_solidity	glomerular_bowman_area	tuft_area_fraction	eGFR_stratified
29839.2	170.45	109.1	0.66	0.59	0.19	0.97	18380.1	0.46	0.53	0.15	0.93	11459.2	0.61597	<30
7313.41	73.94	16.46	0.67	0.76	0.36	0.96	875.69	0.12	0.58	0.18	0.74	6437.72	0.119738	<30
40900.8	209.18	16.46	0.58	0.38	0.08	0.97	31858	0.53	0.55	0.16	0.96	9042.83	0.778908	<30
12261.1	96.18	71.31	0.48	0.77	0.36	0.9	5737.04	0.22	0.84	0.46	0.83	6524.03	0.467907	<30
40017.9	202.08	71.31	0.59	0.35	0.06	0.97	30567.7	0.36	0.33	0.06	0.92	9450.26	0.763849	<30
26131.5	162.82	103.91	0.47	0.5	0.14	0.95	7581.2	0.56	0.43	0.1	0.92	18550.3	0.290117	<30
36756.2	182.09	116.2	0.45	0.47	0.12	0.93	27110.5	0.44	0.54	0.16	0.92	9645.61	0.737578	<30
35469.9	183.32	6	0.76	0.65	0.24	0.98	24851.5	0.34	0.55	0.16	0.93	10618.4	0.700636	<30
20460.2	140.41	66.02	0.53	0.38	0.07	0.94	9320.06	0.25	0.3	0.04	0.85	11140.1	0.455522	<30
41235.4	204.66	194.4	0.75	0.6	0.2	0.98	26918.2	0.54	0.37	0.07	0.94	14317.2	0.652794	<30
31554.2	190.42	543.48	0.83	0.41	0.09	0.99	20489.8	0.4	0.54	0.16	0.93	11064.4	0.649354	<30
12730.2	118.86	543.48	0.67	0.28	0.04	0.98	3622.14	0.37	0.69	0.27	0.91	9108.1	0.28453	<30
12042.2	96.18	383.06	0.53	0.65	0.24	0.92	2000.51	0.29	0.95	0.68	0.7	10041.7	0.166125	<30
13045.8	101.98	383.06	0.6	0.69	0.28	0.96	3713.67	0.56	0.66	0.25	0.94	9332.11	0.284664	<30
20079.6	132.88	327.4	0.62	0.57	0.18	0.97	13849.7	0.49	0.67	0.25	0.92	6229.86	0.689742	>60
4817.35	65	237.77	0.45	0.7	0.29	0.92	575.83	0.56	0.58	0.19	0.89	4241.52	0.119533	>60
24969.6	152.7	141.48	0.64	0.56	0.17	0.93	17349.4	0.38	0.69	0.27	0.87	7620.2	0.694821	>60
16645.3	116.24	314.12	0.66	0.68	0.27	0.96	8518.74	0.43	0.79	0.38	0.89	8126.55	0.511781	>60
15148.6	113.52	77.22	0.64	0.66	0.25	0.93	7420.53	0.48	0.71	0.29	0.86	7728.11	0.489848	>60
19605.3	136.72	77.22	0.7	0.49	0.13	0.96	15609	0.34	0.59	0.19	0.92	3996.24	0.796165	>60
4225.83	52.71	251.65	0.23	0.42	0.09	0.88	1447.08	0.28	0.63	0.23	0.73	2778.75	0.342437	>60
7725.27	76.9	251.65	0.64	0.74	0.33	0.94	3770.3	0.32	0.68	0.27	0.8	3954.97	0.488048	>60
5969.12	65.34	88.27	0.44	0.81	0.41	0.88	4088.12	0.57	0.82	0.43	0.95	1881	0.684878	>60
27337.2	154.87	88.27	0.52	0.55	0.16	0.94	19360.7	0.29	0.67	0.26	0.88	7976.46	0.70822	>60
20956.4	140.72	21.98	0.73	0.49	0.13	0.96	16277.7	0.55	0.48	0.12	0.94	4678.74	0.776739	>60
12652.8	106	21.98	0.67	0.6	0.2	0.94	6648.43	0.57	0.65	0.24	0.9	6004.37	0.525451	>60
38622	156.43	21.13	0.26	0.88	0.52	0.83	27664.8	0.21	0.91	0.59	0.73	10957.3	0.716295	>60
13558.3	111.24	134.7	0.71	0.6	0.2	0.95	10194.5	0.53	0.41	0.09	0.94	3363.79	0.751901	>60
24362	150.26	313.05	0.76	0.35	0.06	0.96	18741.4	0.38	0.41	0.09	0.92	5620.6	0.769289	>60
24428.9	140.55	304.43	0.69	0.61	0.21	0.94	18571.2	0.37	0.64	0.23	0.91	5857.69	0.760215	>60
6453.08	71.76	304.43	0.57	0.4	0.09	0.91	556.84	0.49	0.81	0.42	0.84	5896.23	0.0862906	>60
19227.1	138.24	387.79	0.65	0.5	0.13	0.97	11437.7	0.29	0.54	0.16	0.88	7789.4	0.594873	30-60
24553.5	144.06	490.6	0.71	0.62	0.21	0.95	20007.2	0.32	0.63	0.22	0.89	4546.38	0.814838	30-60
9414.67	97.2	32.1	0.69	0.39	0.08	0.97	380.25	0.22	0.73	0.32	0.73	9034.42	0.0403891	30-60
3724.14	50.58	339.78	0.26	0.79	0.39	0.86	1667.68	0.14	0.89	0.55	0.64	2056.46	0.447803	30-60
15544.6	109.19	512.77	0.44	0.71	0.3	0.94	690.79	0.04	0.47	0.12	0.51	14853.8	0.0444393	30-60
10440	93.74	250.16	0.69	0.74	0.33	0.97	4607.89	0.17	0.82	0.43	0.77	5832.1	0.441369	30-60
17606.4	106.56	67.48	0.3	0.78	0.38	0.89	9704.52	0.3	0.85	0.48	0.78	7901.86	0.551193	30-60
19325.1	134.76	250.16	0.72	0.53	0.15	0.98	13584	0.31	0.66	0.25	0.89	5741.13	0.702919	30-60
24677.9	152.43	67.48	0.36	0.55	0.17	0.94	16762.7	0.33	0.64	0.23	0.87	7915.28	0.679257	30-60
14676.7	98.47	376.06	0.37	0.74	0.33	0.89	8010.91	0.18	0.77	0.36	0.7	6665.83	0.545824	30-60
9384.99	93.11	132.61	0.53	0.46	0.11	0.9	6317.53	0.43	0.58	0.19	0.92	3067.46	0.673153	30-60
10471.7	96.12	437.38	0.46	0.65	0.24	0.91	2717.8	0.27	0.8	0.4	0.78	7753.92	0.259537	30-60
24684	108.66	443.27	0.3	0.64	0.23	0.88	8118.59	0.33	0.61	0.21	0.89	16565.4	0.328902	30-60
26562.6	144.22	92.81	0.64	0.63	0.22	0.96	10465.9	0.12	0.79	0.38	0.61	16096.6	0.39401	30-60
11977.6	114.41	156.64	0.65	0.36	0.07	0.96	8700.34	0.61	0.42	0.09	0.94	3277.25	0.726385	30-60
40781.8	168.96	95.83	0.33	0.85	0.47	0.88	26373.9	0.21	0.84	0.45	0.76	14407.9	0.646707	30-60
11801.9	107	400.19	0.52	0.43	0.1	0.93	8640.87	0.4	0.43	0.1	0.87	3161.04	0.732159	30-60
4188.76	51.26	95.83	0.26	0.85	0.48	0.83	1565.79	0.23	0.67	0.26	0.73	2622.96	0.373808	30-60
17267	122.23	832.57	0.37	0.18	0.02	0.9	7576.65	0.19	0.82	0.43	0.74	9690.3	0.438795	30-60
19949.3	139.37	144.52	0.6	0.4	0.08	0.94	13112.2	0.33	0.38	0.07	0.86	6837.08	0.657277	30-60
5486.42	62.47	144.52	0.33	0.65	0.24	0.81	1215.79	0.4	0.7	0.29	0.87	4270.63	0.2216	30-60
16665.5	133.32	85.22	0.63	0.41	0.09	0.97	10310	0.36	0.56	0.17	0.86	6355.51	0.618643	30-60
4483.04	59.49	120.72	0.39	0.75	0.34	0.87	638.6	0.43	0.85	0.47	0.79	3844.44	0.142448	30-60
19092	136.28	85.22	0.39	0.38	0.08	0.91	10142.3	0.24	0.76	0.35	0.72	8949.71	0.531233	30-60
15261.8	95.18	203.82	0.2	0.71	0.29	0.81	3730.28	0.09	0.88	0.52	0.54	11531.5	0.24442	30-60
36265	199.28	203.82	0.81	0.49	0.13	0.98	31921.1	0.59	0.51	0.14	0.97	4343.97	0.880216	30-60
17806.4	128	435.91	0.8	0.65	0.24	0.98	15438.6	0.54	0.64	0.23	0.95	2367.8	0.867025	30-60
19799	135.76	87.14	0.7	0.57	0.18	0.95	16977.5	0.64	0.62	0.21	0.95	2821.5	0.857492	30-60
17994.9	128.49	87.14	0.66	0.6	0.2	0.95	15428.2	0.55	0.61	0.2	0.95	2566.68	0.857366	30-60
24665.9	162.99	146.34	0.78	0.41	0.09	0.98	15899.2	0.38	0.52	0.14	0.9	8766.63	0.644585	30-60
15079.3	119.18	33.73	0.71	0.52	0.15	0.97	12063.2	0.59	0.59	0.2	0.95	3016.06	0.799986	30-60
18442.5	129.56	200.62	0.7	0.55	0.17	0.95	16143.7	0.61	0.56	0.17	0.96	2298.77	0.875355	30-60
5217.04	68.01	222.06	0.35	0.52	0.14	0.89	2462.74	0.38	0.74	0.33	0.82	2754.3	0.472057	30-60
29253.5	169.71	54.56	0.76	0.6	0.2	0.97	23451.1	0.57	0.66	0.25	0.94	5802.42	0.80165	30-60
4351.48	31.7	210.76	0.17	0.98	0.82	0.84	2833.1	0.16	0.99	0.88	0.78	1518.38	0.651066	30-60
9312.21	85.5	54.56	0.54	0.69	0.28	0.94	7269.52	0.28	0.66	0.25	0.85	2042.7	0.780644	30-60
37332.2	182.95	45.07	0.4	0.58	0.18	0.94	23763.1	0.4	0.69	0.28	0.92	13569.1	0.636531	30-60
10731.2	98.83	45.07	0.43	0.64	0.23	0.91	6155.27	0.38	0.53	0.15	0.85	4575.94	0.573586	30-60
21884.3	144.33	322.65	0.79	0.67	0.26	0.98	16224.1	0.51	0.74	0.33	0.94	5660.17	0.741359	30-60
7398.69	80.54	322.65	0.52	0.64	0.23	0.95	2715.41	0.45	0.72	0.3	0.88	4683.28	0.367012	30-60
13064.7	114.65	349.31	0.81	0.51	0.14	0.98	10611.5	0.63	0.5	0.13	0.95	2453.19	0.812227	30-60
5721.92	49.91	519.17	0.25	0.88	0.53	0.81	3604.06	0.44	0.9	0.55	0.91	2117.86	0.629869	30-60
22673.1	140.43	375.28	0.58	0.68	0.26	0.95	16671.8	0.24	0.7	0.29	0.89	6001.3	0.735312	30-60
25441	151.92	183.54	0.77	0.65	0.24	0.97	20475.9	0.32	0.68	0.27	0.92	4965.17	0.804836	30-60
23456.5	152.59	367.86	0.67	0.45	0.11	0.96	19476.5	0.42	0.49	0.13	0.93	3979.98	0.830324	30-60
18082	128.96	324.56	0.67	0.63	0.23	0.95	12508.2	0.27	0.71	0.29	0.9	5573.87	0.691745	30-60
18474.8	137.52	42.22	0.76	0.55	0.16	0.96	13898.5	0.36	0.44	0.1	0.91	4576.28	0.752295	30-60
43602.3	153.8	121.99	0.2	0.94	0.67	0.78	27146.4	0.19	0.96	0.72	0.69	16456	0.62259	30-60
1859.17	25.63	928.02	0.31	0.95	0.7	0.93	1027.03	0.69	0.89	0.54	0.98	832.13	0.552413	30-60
2135.94	25.77	591.21	0.09	0.81	0.41	0.64	701.37	0.33	0.66	0.24	0.85	1434.57	0.328366	30-60
4279.95	51.42	152.66	0.13	0.8	0.41	0.63	2642.75	0.15	0.79	0.38	0.69	1637.2	0.617472	30-60
2732.47	42.83	42.22	0.37	0.82	0.43	0.81	848.85	0.26	0.95	0.69	0.69	1883.62	0.310653	30-60
23276	114.87	97.05	0.28	0.8	0.4	0.86	13133.4	0.22	0.86	0.48	0.74	10142.6	0.564245	30-60
5450.15	66.77	592.22	0.4	0.7	0.28	0.9	1223.87	0.43	0.86	0.49	0.83	4226.28	0.224557	30-60
39164.5	185.67	308.16	0.62	0.45	0.11	0.95	31228.3	0.36	0.34	0.06	0.92	7936.2	0.797363	30-60
12258.2	106.74	162	0.55	0.45	0.11	0.93	3208.46	0.37	0.82	0.43	0.83	9049.77	0.261739	30-60
8774.14	93.82	307.91	0.58	0.47	0.12	0.95	5324.16	0.39	0.54	0.16	0.88	3449.98	0.606801	30-60
4051.85	58.86	162	0.59	0.69	0.28	0.97	2011.77	0.44	0.61	0.21	0.89	2040.08	0.496507	30-60
18251.5	138.93	74.65	0.67	0.27	0.04	0.96	8886.71	0.29	0.7	0.28	0.82	9364.75	0.486904	30-60
23014.2	138.41	229.31	0.69	0.74	0.32	0.95	12432.1	0.57	0.64	0.23	0.91	10582.1	0.540191	30-60
5546.01	75.14	61.79	0.57	0.37	0.07	0.96	1971.63	0.26	0.5	0.13	0.8	3574.38	0.355504	30-60
6015.86	72.54	61.79	0.58	0.65	0.24	0.92	2451.71	0.34	0.69	0.27	0.8	3564.14	0.407541	30-60
21839.2	146.08	405.63	0.74	0.66	0.25	0.98	14736.5	0.69	0.44	0.1	0.97	7102.7	0.674774	30-60
23874.9	142.92	70.06	0.62	0.7	0.29	0.97	16096.3	0.39	0.54	0.16	0.9	7778.6	0.674193	30-60
27780.8	152.9	158.42	0.62	0.73	0.32	0.95	19436.7	0.39	0.73	0.32	0.9	8344.08	0.699645	30-60
29468	150.21	70.06	0.55	0.82	0.43	0.95	21057.2	0.4	0.7	0.29	0.92	8410.83	0.714577	30-60
26738.5	147.15	636.33	0.62	0.59	0.19	0.94	20341.3	0.35	0.61	0.21	0.89	6397.13	0.760752	30-60
27267.8	144.56	889.52	0.53	0.72	0.31	0.94	19872.6	0.31	0.56	0.17	0.88	7395.17	0.728795	30-60
36970.3	175.48	270.9	0.55	0.58	0.19	0.96	9609	0.46	0.77	0.37	0.89	27361.3	0.259912	30-60
15630.4	125.64	277.18	0.6	0.52	0.15	0.95	6697.21	0.24	0.44	0.1	0.84	8933.22	0.428473	30-60
4138.38	62.11	215.84	0.76	0.64	0.23	0.96	2108.65	0.59	0.71	0.29	0.89	2029.73	0.509535	>60
14342.8	120.05	133.15	0.83	0.59	0.19	0.98	10036.5	0.65	0.65	0.24	0.95	4306.22	0.699764	>60
13111.7	100.52	215.84	0.67	0.8	0.4	0.96	6996.38	0.5	0.87	0.51	0.87	6115.36	0.533597	>60
4882.73	65.09	133.15	0.62	0.71	0.3	0.96	1069.33	0.4	0.21	0.02	0.85	3813.4	0.219002	>60
15744	125.53	98.02	0.75	0.61	0.2	0.97	10051.6	0.44	0.65	0.24	0.9	5692.47	0.638436	>60
7986.12	91.88	98.02	0.76	0.35	0.06	0.96	4755.72	0.41	0.29	0.04	0.9	3230.4	0.595498	>60
13073.2	113.84	21.98	0.81	0.62	0.21	0.99	9150.18	0.51	0.7	0.29	0.94	3923.02	0.699919	>60
16463.8	137.15	280.57	0.83	0.22	0.02	0.98	11551.1	0.68	0.24	0.03	0.95	4912.75	0.701603	>60
16863.2	135.69	21.98	0.85	0.45	0.11	0.99	12904.7	0.73	0.57	0.18	0.96	3958.49	0.765258	>60
10279.2	99.33	138.21	0.74	0.56	0.17	0.97	6020.52	0.35	0.74	0.33	0.89	4258.69	0.585699	>60
16726.8	133.97	203.8	0.84	0.51	0.14	0.99	12599	0.63	0.45	0.1	0.95	4127.81	0.753222	>60
5623.22	68.48	207.21	0.5	0.7	0.29	0.87	2903.71	0.45	0.65	0.24	0.89	2719.5	0.516379	30-60
22770	134.15	142.52	0.65	0.75	0.34	0.95	18551.9	0.49	0.64	0.23	0.92	4218.09	0.814752	30-60
10343.2	100.19	142.52	0.71	0.16	0.01	0.94	8293.25	0.61	0.32	0.05	0.95	2049.97	0.801805	30-60
1993.92	38.4	472.65	0.38	0.28	0.04	0.89	1046.93	0.43	0.78	0.37	0.8	946.98	0.525061	30-60
17899.9	129.7	85.32	0.54	0.56	0.17	0.95	2892.91	0.2	0.88	0.52	0.78	15007	0.161616	>60
7919.26	85.65	85.32	0.71	0.51	0.14	0.95	4106.89	0.33	0.38	0.07	0.83	3812.37	0.518595	>60
20332.5	122.38	207.36	0.24	0.35	0.07	0.88	12389.8	0.18	0.58	0.19	0.74	7942.68	0.60936	>60
24285.4	153.09	207.36	0.42	0.55	0.17	0.91	18507.8	0.45	0.48	0.12	0.93	5777.63	0.762094	>60
19196.7	129.05	129.69	0.47	0.57	0.18	0.91	14087.3	0.38	0.52	0.15	0.9	5109.47	0.733836	>60
11391.4	74.52	129.69	0.24	0.86	0.48	0.82	5749.09	0.3	0.75	0.34	0.74	5642.32	0.504686	>60
26431.3	160.65	68.79	0.69	0.44	0.1	0.97	15929.3	0.46	0.4	0.08	0.91	10502.1	0.602666	30-60
22159.3	149.29	10.89	0.64	0.42	0.09	0.96	11228.6	0.27	0.72	0.3	0.84	10930.8	0.50672	30-60
18391.4	132.86	130.31	0.48	0.36	0.07	0.92	10301.8	0.43	0.63	0.23	0.91	8089.6	0.560143	30-60
17785.7	119.86	271.19	0.49	0.71	0.3	0.91	10094.8	0.19	0.79	0.39	0.76	7690.93	0.567578	30-60
12546.7	114.17	37.41	0.83	0.52	0.14	0.99	6587.94	0.61	0.64	0.23	0.95	5958.78	0.525073	30-60
25671.8	165.45	174.13	0.58	0.36	0.07	0.96	14664.8	0.34	0.4	0.08	0.92	11007	0.571242	30-60
16821.9	116.1	161.49	0.52	0.76	0.35	0.93	8881.93	0.22	0.61	0.2	0.78	7939.96	0.527998	30-60
9946.61	85.04	151.74	0.64	0.7	0.28	0.94	5379.88	0.32	0.63	0.23	0.86	4566.73	0.540876	30-60
21740.3	139.6	194.84	0.58	0.59	0.19	0.94	12399.9	0.37	0.74	0.33	0.86	9340.41	0.570364	30-60
12959.4	115.88	109.5	0.83	0.54	0.16	0.99	8748.66	0.7	0.6	0.2	0.96	4210.7	0.675084	30-60
8977	49.61	596.2	0.11	0.96	0.71	0.77	1990.5	0.18	0.76	0.35	0.8	6986.49	0.221733	30-60
3915.97	37.92	213.16	0.08	0.81	0.41	0.62	903.66	0.07	0.93	0.64	0.61	3012.31	0.230763	30-60
8159.08	90.61	276.38	0.66	0.53	0.15	0.96	2339.14	0.47	0.87	0.51	0.94	5819.94	0.286692	30-60
15648.3	128.28	114.34	0.81	0.48	0.12	0.98	11653.3	0.46	0.48	0.12	0.93	3994.99	0.744701	30-60
11383.8	107.37	114.34	0.78	0.5	0.13	0.98	3829.2	0.6	0.74	0.33	0.91	7554.59	0.336373	30-60
10492.4	103.09	11.46	0.67	0.43	0.1	0.96	5309.83	0.48	0.67	0.25	0.93	5182.59	0.506063	30-60
6846.4	73.89	11.46	0.49	0.58	0.19	0.91	2610.34	0.36	0.73	0.31	0.86	4236.06	0.381272	30-60
25099.2	160.43	214.02	0.51	0.52	0.15	0.95	11897.8	0.22	0.64	0.24	0.79	13201.5	0.474029	30-60
27969.2	168.18	214.02	0.79	0.62	0.22	0.99	17601.6	0.55	0.56	0.17	0.93	10367.6	0.629322	30-60
21641.7	148.56	253.41	0.77	0.43	0.1	0.97	12928.9	0.62	0.39	0.08	0.93	8712.85	0.597405	30-60
37768.7	93.22	95.69	0.11	0.76	0.35	0.77	3879.81	0.2	0.84	0.46	0.69	33888.9	0.102725	30-60
10409.4	87	14.98	0.38	0.72	0.3	0.88	842.25	0.35	0.85	0.48	0.76	9567.15	0.0809124	30-60
35392.7	192.76	14.98	0.38	0.41	0.09	0.92	23369	0.35	0.54	0.16	0.9	12023.6	0.660278	30-60
23075.3	152.07	253.41	0.74	0.53	0.15	0.98	16347.4	0.41	0.44	0.1	0.91	6727.91	0.708436	30-60
24390.1	160.13	367.46	0.66	0.31	0.05	0.94	17825.4	0.39	0.44	0.1	0.92	6564.74	0.730844	30-60
11127	95.36	556.17	0.46	0.74	0.33	0.94	5004.52	0.65	0.55	0.16	0.94	6122.52	0.449762	30-60
6266.14	59.51	589.79	0.24	0.57	0.18	0.75	807.69	0.27	0.91	0.58	0.72	5458.45	0.128898	30-60
12989.7	107.8	190.69	0.49	0.64	0.23	0.95	5417.06	0.27	0.52	0.15	0.86	7572.67	0.417026	30-60
1811.41	34.76	214.66	0.47	0.66	0.25	0.9	1618.44	0.58	0.6	0.2	0.96	192.97	0.89347	30-60
9874.63	67.19	214.66	0.24	0.91	0.59	0.63	4211.04	0.14	0.84	0.46	0.47	5663.58	0.42645	30-60
10525.7	87.92	271.34	0.32	0.71	0.3	0.86	4959.37	0.37	0.81	0.41	0.87	5566.36	0.471166	30-60
8684.08	68.12	111.95	0.24	0.91	0.59	0.83	528.07	0.18	0.61	0.21	0.65	8156.01	0.060809	30-60
2756.12	49.12	12.88	0.49	0.66	0.25	0.95	2392.58	0.59	0.68	0.27	0.96	363.53	0.868097	30-60
2617.28	20.63	657.09	0.02	0.94	0.66	0.57	2128.21	0.03	0.96	0.72	0.57	489.07	0.813138	30-60
4456.09	52.48	781.03	0.2	0.75	0.33	0.82	3540.27	0.45	0.85	0.47	0.94	915.83	0.794479	30-60
3381.18	27.65	456.73	0.1	0.88	0.53	0.6	2840.38	0.13	0.9	0.56	0.65	540.81	0.840056	30-60
1821.87	23.6	456.73	0.1	0.94	0.66	0.75	1000.08	0.2	0.94	0.65	0.72	821.79	0.54893	30-60
12219.2	61.38	222.56	0.09	0.87	0.5	0.69	552.41	0.18	0.36	0.07	0.82	11666.8	0.0452082	30-60
3181.62	32.37	87.27	0.06	0.87	0.5	0.59	2790.91	0.13	0.87	0.51	0.6	390.71	0.877198	30-60
7713.9	49.01	87.27	0.07	0.97	0.76	0.68	6036.89	0.08	0.98	0.79	0.63	1677	0.782599	30-60
9717.71	88.68	185.55	0.65	0.62	0.21	0.95	5694.74	0.35	0.66	0.24	0.86	4022.97	0.586017	>60
17532.8	130.72	40.89	0.26	0.5	0.13	0.86	10154	0.3	0.52	0.15	0.83	7378.79	0.579143	>60
9484.26	94.91	338.62	0.72	0.64	0.23	0.97	5528.38	0.5	0.63	0.22	0.93	3955.88	0.582901	>60
20120.9	136.91	14.64	0.72	0.63	0.23	0.97	14434	0.53	0.6	0.2	0.94	5686.89	0.717363	>60
22445.8	125.51	134.21	0.43	0.84	0.46	0.91	15048.3	0.37	0.78	0.38	0.9	7397.44	0.67043	>60
1715.21	29	184.18	0.28	0.92	0.61	0.92	1100.95	0.27	0.81	0.41	0.82	614.26	0.641875	>60
7724.93	66.63	242.93	0.21	0.71	0.3	0.74	4388.09	0.15	0.77	0.36	0.65	3336.84	0.568043	>60
22817.5	144.54	87.82	0.73	0.68	0.27	0.97	16151.1	0.38	0.64	0.24	0.91	6666.4	0.707838	>60
12537.8	79.07	182.45	0.29	0.82	0.43	0.86	6581.91	0.09	0.79	0.39	0.57	5955.93	0.524964	>60
5091.73	34.4	532.1	0.06	0.92	0.6	0.45	4168.29	0.07	0.93	0.63	0.47	923.44	0.818639	30-60
1921.25	32.17	532.1	0.31	0.81	0.41	0.73	1692.13	0.37	0.74	0.33	0.8	229.13	0.880744	30-60
1956.16	29.2	5839.39	0.17	0.95	0.68	0.72	1086.96	0.28	0.93	0.64	0.8	869.2	0.55566	30-60
4984.73	51.3	296.19	0.39	0.81	0.42	0.87	3576.88	0.38	0.86	0.49	0.82	1407.85	0.717567	<30
4058.79	40.47	296.19	0.05	0.79	0.39	0.58	2090.46	0.1	0.78	0.38	0.55	1968.33	0.515045	<30
3409.95	44.18	62.52	0.23	0.78	0.38	0.81	2561.33	0.39	0.75	0.34	0.9	848.62	0.751134	<30
9995.73	69.85	62.52	0.23	0.87	0.51	0.86	8006.13	0.16	0.91	0.58	0.77	1989.59	0.800955	<30
4781.3	50.67	129.16	0.22	0.83	0.44	0.76	2462.4	0.17	0.85	0.47	0.71	2318.9	0.515006	<30
1831.31	29.95	226.81	0.17	0.77	0.36	0.75	1121.3	0.19	0.74	0.32	0.69	710.01	0.612294	<30
20793.3	126.38	245.57	0.3	0.86	0.49	0.82	11854.8	0.54	0.43	0.1	0.95	8938.56	0.570124	<30
18645.1	135.1	82.78	0.73	0.5	0.13	0.98	12036.8	0.52	0.53	0.15	0.91	6608.29	0.645575	<30
9910.22	60.02	111.61	0.28	0.95	0.68	0.78	5390.79	0.25	0.97	0.74	0.72	4519.43	0.543963	<30
2306.73	35.85	245.57	0.41	0.91	0.6	0.96	586.52	0.66	0.81	0.41	0.95	1720.21	0.254265	<30
12342.3	70.18	104.03	0.14	0.87	0.5	0.72	8948.8	0.16	0.95	0.68	0.78	3393.46	0.725054	<30
1943.31	31.61	294.07	0.19	0.85	0.48	0.64	906.16	0.18	0.91	0.58	0.63	1037.15	0.466297	<30
1746.71	37.19	294.07	0.66	0.73	0.32	0.97	669.98	0.4	0.92	0.61	0.87	1076.73	0.383567	<30
6218.72	74.36	208.05	0.4	0.64	0.23	0.91	5121.75	0.37	0.64	0.23	0.87	1096.97	0.823602	<30
3780.42	36.42	147.43	0.1	0.88	0.53	0.67	2421.47	0.12	0.89	0.54	0.62	1358.96	0.640529	<30
2236.69	35.75	208.05	0.16	0.84	0.45	0.84	1683.37	0.25	0.78	0.38	0.76	553.32	0.752617	<30
21818	135.76	297.36	0.66	0.72	0.3	0.98	15813.2	0.36	0.66	0.25	0.93	6004.83	0.724776	30-60
23881.4	154.22	114.79	0.76	0.58	0.19	0.96	18922.3	0.61	0.63	0.22	0.95	4959.03	0.792347	30-60
16247.3	101.04	31.8	0.5	0.83	0.44	0.9	2782.95	0.43	0.79	0.39	0.85	13464.4	0.171287	30-60
19688.4	135.44	680.96	0.63	0.64	0.23	0.97	15709.5	0.57	0.69	0.27	0.95	3978.96	0.797904	30-60
23629.2	156.71	73.92	0.52	0.51	0.14	0.96	12863.5	0.32	0.66	0.25	0.89	10765.7	0.544391	30-60
33125.5	170.84	175.81	0.5	0.43	0.1	0.95	25947.5	0.42	0.46	0.11	0.91	7177.98	0.783309	30-60
32961.9	191.71	272.42	0.77	0.38	0.07	0.98	23368.2	0.41	0.17	0.01	0.93	9593.65	0.708947	30-60
17302.8	131.14	136.34	0.76	0.58	0.19	0.98	11699.1	0.46	0.64	0.23	0.93	5603.66	0.676141	30-60
8873.52	80.07	131.05	0.69	0.72	0.31	0.93	2998.43	0.29	0.78	0.38	0.81	5875.08	0.337908	30-60
30254.2	176.76	131.05	0.69	0.47	0.12	0.97	24071.3	0.5	0.38	0.07	0.94	6182.9	0.795635	30-60
3025.38	36.32	222.32	0.16	0.91	0.57	0.8	1990.84	0.16	0.95	0.7	0.76	1034.54	0.658046	30-60
32780.2	179.45	93.45	0.64	0.55	0.16	0.97	23085.2	0.42	0.58	0.19	0.93	9694.96	0.704243	30-60
4989.96	42.35	783.55	0.1	0.97	0.75	0.56	347.16	0.37	0.8	0.4	0.81	4642.8	0.0695717	30-60
27357.1	166.47	42.91	0.79	0.61	0.2	0.98	19738.1	0.53	0.69	0.27	0.94	7618.95	0.7215	30-60
21509.4	114.02	864.48	0.35	0.86	0.49	0.9	10296.7	0.18	0.9	0.56	0.69	11212.7	0.478708	30-60
28594.3	158.7	42.91	0.69	0.65	0.24	0.97	22487.8	0.47	0.68	0.27	0.93	6106.6	0.78644	30-60
3814.42	51.93	798.75	0.33	0.77	0.36	0.92	1183.95	0.15	0.93	0.62	0.7	2630.47	0.310388	30-60
10602.1	93.27	48.64	0.69	0.71	0.29	0.95	5632.77	0.48	0.88	0.52	0.9	4969.38	0.531286	30-60
5236.71	48.97	108.79	0.21	0.77	0.36	0.75	1165.87	0.16	0.93	0.63	0.53	4070.84	0.222634	30-60
19996.7	136.97	48.64	0.7	0.6	0.2	0.97	12197.7	0.31	0.63	0.22	0.83	7798.95	0.609987	30-60
7800.32	68.17	16.12	0.38	0.81	0.41	0.84	1926.14	0.51	0.63	0.22	0.86	5874.18	0.246931	30-60
18127.4	132.43	16.12	0.7	0.62	0.22	0.97	11674	0.66	0.61	0.21	0.96	6453.42	0.643996	30-60
13555.9	112.72	477.08	0.73	0.69	0.28	0.96	10079.1	0.34	0.63	0.22	0.92	3476.81	0.74352	30-60
23576.9	140.65	12.82	0.47	0.62	0.22	0.92	17996	0.35	0.72	0.31	0.89	5580.92	0.763288	30-60
23455.9	149.75	298.06	0.76	0.45	0.1	0.98	14913.9	0.54	0.53	0.15	0.93	8541.94	0.635829	30-60
20647.1	123.14	378.49	0.32	0.74	0.33	0.83	9257.06	0.58	0.61	0.21	0.93	11390	0.448347	30-60
21047.3	133.86	49.88	0.33	0.46	0.11	0.9	14395.8	0.23	0.53	0.15	0.83	6651.5	0.683973	30-60
7410.97	61.11	49.88	0.48	0.84	0.45	0.88	2816.84	0.29	0.9	0.57	0.67	4594.14	0.380091	30-60
3191.74	49.79	350.27	0.22	0.5	0.13	0.88	1179.41	0.36	0.74	0.33	0.84	2012.34	0.369519	30-60
6987.17	79.1	532.07	0.67	0.55	0.17	0.95	1395.91	0.28	0.72	0.3	0.72	5591.26	0.199782	>60
3196.4	53.99	532.07	0.66	0.62	0.21	0.95	522.16	0.68	0.63	0.22	0.91	2674.25	0.163359	>60
20907.4	148.4	210.81	0.77	0.38	0.08	0.97	16875.5	0.53	0.48	0.12	0.92	4031.95	0.807152	>60
16720.7	119.37	519.83	0.66	0.65	0.24	0.95	10995.6	0.36	0.72	0.3	0.86	5725.1	0.657604	>60
12942.9	106.82	118.53	0.72	0.64	0.23	0.96	6614.66	0.52	0.75	0.34	0.88	6328.22	0.511066	>60
10493.5	101.14	210.81	0.26	0.58	0.19	0.87	6175.05	0.47	0.67	0.26	0.89	4318.5	0.588461	>60
3236.32	49.23	118.53	0.41	0.68	0.27	0.94	1327.57	0.31	0.83	0.44	0.81	1908.75	0.41021	>60
23009.7	142.33	419.58	0.74	0.73	0.31	0.98	16165.4	0.57	0.76	0.35	0.94	6844.24	0.70255	>60
30087.7	175.88	189.31	0.61	0.46	0.11	0.96	19224.4	0.4	0.34	0.06	0.92	10863.3	0.638944	>60
11930.9	98.35	141.63	0.57	0.71	0.29	0.96	5414.1	0.27	0.78	0.37	0.81	6516.75	0.45379	>60
13697.8	117.36	189.31	0.75	0.49	0.13	0.96	8375.35	0.67	0.34	0.06	0.93	5322.45	0.611438	>60
8946.98	76.61	318.05	0.48	0.79	0.39	0.89	5571.36	0.39	0.84	0.45	0.87	3375.61	0.622708	>60
27568.6	157.05	50.24	0.69	0.74	0.32	0.97	14641.9	0.33	0.71	0.29	0.84	12926.6	0.53111	>60
2727.23	35.33	78.39	0.21	0.88	0.52	0.81	860.9	0.34	0.77	0.37	0.91	1866.33	0.315668	>60
6443.87	81.14	78.39	0.79	0.54	0.16	0.98	2443.3	0.58	0.79	0.39	0.92	4000.57	0.379167	>60
21387.3	136.29	382.41	0.52	0.54	0.16	0.94	14061.6	0.46	0.72	0.3	0.9	7325.69	0.657474	>60
13831.4	117.33	197.03	0.66	0.41	0.09	0.93	4443.01	0.45	0.81	0.41	0.84	9388.4	0.321226	>60
22729.2	141.46	201.18	0.73	0.56	0.17	0.96	14819.9	0.3	0.64	0.23	0.86	7909.25	0.652022	>60
22685	150.06	197.03	0.62	0.38	0.08	0.96	16018.6	0.36	0.35	0.06	0.9	6666.4	0.706133	>60
10851.2	102.12	70.65	0.69	0.59	0.19	0.97	6372.91	0.47	0.52	0.14	0.91	4478.26	0.587302	>60
4715.46	37.86	97.22	0.14	0.98	0.79	0.73	2823.32	0.27	0.99	0.85	0.56	1892.14	0.598737	>60
15030.5	118.1	240.21	0.78	0.64	0.23	0.98	8781.87	0.57	0.7	0.29	0.92	6248.62	0.58427	>60
3054.38	41.81	97.22	0.35	0.89	0.55	0.92	2062.37	0.36	0.9	0.57	0.92	992.01	0.675217	>60
1939.45	37.31	27.9	0.2	0.86	0.49	0.8	442.33	0.31	0.86	0.49	0.78	1497.11	0.22807	>60
10380.1	85.41	240.21	0.4	0.62	0.22	0.91	5928.3	0.36	0.74	0.33	0.87	4451.77	0.571123	>60
19836.5	145.03	380.46	0.59	0.48	0.12	0.96	13032.6	0.4	0.52	0.15	0.88	6803.87	0.657002	>60
8211.15	86.7	226.22	0.72	0.65	0.24	0.97	5541	0.54	0.65	0.24	0.92	2670.15	0.674814	>60
11064.3	67.93	464.48	0.1	0.87	0.5	0.61	4120.3	0.21	0.68	0.27	0.82	6943.96	0.372397	>60
23352.3	133.97	464.48	0.35	0.81	0.41	0.93	15788.9	0.23	0.78	0.37	0.85	7563.35	0.67612	>60
23357.6	144.8	50.99	0.76	0.59	0.19	0.97	18274.8	0.63	0.62	0.21	0.95	5082.86	0.78239	>60
10954.8	104.67	9.8	0.77	0.31	0.05	0.96	3801.12	0.54	0.7	0.28	0.9	7153.65	0.346983	>60
16476.8	128.41	9.8	0.78	0.45	0.1	0.96	10939.1	0.38	0.55	0.17	0.87	5537.71	0.663908	>60
12405.1	105.78	44.54	0.77	0.62	0.21	0.97	7326.26	0.3	0.63	0.22	0.86	5078.88	0.590583	>60
18863.3	132	135.98	0.67	0.45	0.11	0.95	9114.02	0.18	0.8	0.4	0.73	9749.32	0.48316	>60
7941.55	75.32	30.54	0.64	0.76	0.35	0.94	4868.29	0.64	0.68	0.27	0.94	3073.26	0.613015	>60
24799.8	154.79	259.12	0.76	0.41	0.09	0.96	21084.4	0.61	0.41	0.09	0.95	3715.38	0.850185	>60
28883.2	165.37	30.54	0.71	0.45	0.11	0.97	20735.6	0.5	0.56	0.17	0.92	8147.59	0.717912	>60
13439.8	114.52	34.19	0.75	0.51	0.14	0.95	8400.71	0.58	0.59	0.2	0.92	5039.08	0.625062	>60
21925.5	149.86	44.54	0.72	0.46	0.11	0.97	15520.9	0.52	0.58	0.19	0.93	6404.52	0.707896	>60
21697.2	142.88	335.21	0.76	0.61	0.21	0.97	17451.6	0.43	0.6	0.2	0.93	4245.61	0.804325	>60
17713	127.51	127.34	0.64	0.58	0.18	0.95	10511.6	0.56	0.54	0.16	0.91	7201.41	0.59344	>60
26990.3	166.57	127.34	0.8	0.54	0.16	0.98	20926.6	0.64	0.59	0.19	0.96	6063.73	0.775337	>60
21465.3	136.96	143.69	0.3	0.48	0.12	0.9	14663.9	0.51	0.61	0.21	0.93	6801.37	0.683145	>60
1979.47	28.05	329.51	0.24	0.95	0.68	0.84	1481.19	0.45	0.9	0.57	0.9	498.28	0.748276	>60
8652.24	96.71	417.25	0.78	0.25	0.03	0.97	6770.67	0.63	0.39	0.08	0.95	1881.57	0.782534	>60
7181.16	67.86	48.18	0.4	0.55	0.16	0.78	4508.97	0.45	0.84	0.46	0.86	2672.2	0.627889	>60
7326.94	76.88	184.95	0.38	0.62	0.21	0.87	3835.12	0.41	0.71	0.29	0.87	3491.82	0.523427	>60
7374.47	73.54	48.18	0.55	0.69	0.28	0.88	5175.65	0.37	0.62	0.22	0.84	2198.82	0.701833	>60
11450.2	96.75	43.84	0.64	0.68	0.26	0.93	6703.69	0.22	0.71	0.29	0.85	4746.51	0.585465	>60
3062.23	35.07	408.47	0.16	0.74	0.33	0.72	2875.29	0.21	0.79	0.38	0.76	186.94	0.938953	>60
13003	107.93	43.84	0.7	0.64	0.23	0.95	6195.29	0.21	0.87	0.5	0.71	6807.74	0.47645	>60
15158.5	117.24	394.96	0.44	0.56	0.17	0.86	10998.7	0.31	0.67	0.26	0.87	4159.87	0.725576	>60
5986.07	70.58	260.09	0.65	0.76	0.35	0.94	1917.73	0.34	0.5	0.13	0.84	4068.34	0.320365	>60
5694.51	39.79	265.73	0.11	0.62	0.22	0.5	3177.19	0.14	0.67	0.26	0.37	2517.32	0.557939	>60
5995.05	78.23	394.96	0.75	0.49	0.13	0.96	3499.9	0.27	0.53	0.15	0.87	2495.15	0.583798	>60
3268.27	44.35	231.69	0.46	0.7	0.29	0.85	2886.43	0.44	0.74	0.33	0.84	381.84	0.883168	>60
8289.27	88.92	260.09	0.76	0.61	0.21	0.97	5768.54	0.69	0.74	0.32	0.96	2520.74	0.695904	>60
3652.61	41.34	173.19	0.35	0.9	0.56	0.85	1695.65	0.29	0.94	0.66	0.76	1956.96	0.46423	>60
8810.07	90.46	151.86	0.79	0.66	0.25	0.97	6518.91	0.67	0.68	0.27	0.95	2291.15	0.739939	>60
44115.6	130.34	121.87	0.21	0.93	0.63	0.74	19390.7	0.12	0.96	0.72	0.56	24724.9	0.439543	>60
13229.4	99.02	121.87	0.6	0.76	0.36	0.94	9073.08	0.46	0.8	0.39	0.91	4156.35	0.685825	>60
7740.28	84.24	26.85	0.43	0.25	0.03	0.88	4658.38	0.37	0.43	0.1	0.86	3081.9	0.601836	>60
3312.96	56.66	166.5	0.77	0.52	0.15	0.97	1552.15	0.58	0.22	0.03	0.91	1760.81	0.468509	>60
26994.1	154.37	144.55	0.59	0.49	0.13	0.96	19043.5	0.33	0.53	0.15	0.9	7950.64	0.705467	>60
27107.8	160.71	947.45	0.68	0.55	0.16	0.97	18488.5	0.29	0.58	0.18	0.81	8619.26	0.682038	>60
9163.94	77.77	46.11	0.63	0.82	0.42	0.95	5686.21	0.39	0.86	0.48	0.86	3477.72	0.620498	>60
21654	145.04	144.55	0.78	0.61	0.21	0.98	15577.8	0.53	0.5	0.14	0.95	6076.24	0.719394	>60
13800.7	112.01	46.11	0.76	0.66	0.25	0.98	6276.26	0.35	0.26	0.04	0.9	7524.46	0.454778	>60
19522.3	126.66	130.33	0.78	0.73	0.32	0.99	13858.9	0.44	0.73	0.31	0.92	5663.36	0.709903	>60
13365.5	108.56	68.67	0.53	0.64	0.23	0.94	8489.52	0.35	0.53	0.15	0.87	4876.02	0.63518	>60
18305.4	134.43	17.99	0.79	0.59	0.19	0.98	13176	0.55	0.42	0.09	0.93	5129.37	0.719789	>60
19511.7	148.4	17.99	0.83	0.35	0.06	0.98	13500.3	0.58	0.61	0.2	0.95	6011.42	0.691907	>60
21410.5	150.28	240.19	0.81	0.43	0.1	0.98	14992.9	0.57	0.42	0.09	0.94	6417.6	0.700259	30-60
18116.8	135.85	182.41	0.83	0.55	0.16	0.98	11719	0.44	0.48	0.12	0.9	6397.81	0.646858	30-60
8818.82	87.02	69.64	0.66	0.5	0.13	0.95	1935.47	0.5	0.73	0.32	0.89	6883.36	0.21947	30-60
10491.9	90.5	33.37	0.63	0.75	0.34	0.93	7389.25	0.45	0.81	0.41	0.9	3102.59	0.704285	30-60
16221.3	123.99	182.41	0.68	0.17	0.01	0.93	9884.63	0.45	0.5	0.14	0.87	6336.64	0.609362	30-60
25626.3	164.82	33.37	0.83	0.49	0.13	0.98	16450.1	0.52	0.57	0.18	0.92	9176.22	0.641922	30-60
27600.5	157.42	85.36	0.68	0.63	0.23	0.96	16487.6	0.34	0.66	0.25	0.87	11112.9	0.597365	30-60
12052	104.54	407.03	0.77	0.64	0.23	0.97	3410.29	0.45	0.8	0.4	0.85	8641.66	0.282966	30-60
10713.9	98.33	85.36	0.4	0.45	0.11	0.91	2640.13	0.07	0.67	0.26	0.42	8073.79	0.246421	30-60
28864.4	165.77	50.07	0.71	0.42	0.09	0.96	12320	0.13	0.87	0.51	0.65	16544.4	0.426822	30-60
18132	126.38	116.27	0.8	0.61	0.21	0.98	10324.1	0.55	0.73	0.31	0.9	7807.82	0.569389	30-60
6486.51	80.5	300.54	0.64	0.33	0.06	0.96	1227.16	0.45	0.69	0.28	0.89	5259.34	0.189186	30-60
23531.2	152.54	303.04	0.67	0.56	0.17	0.98	18781.9	0.41	0.62	0.22	0.93	4749.24	0.798173	30-60
14183.8	99.33	854.39	0.3	0.78	0.37	0.92	8549.9	0.27	0.79	0.39	0.79	5633.9	0.602793	30-60
2841.74	39.58	45.21	0.36	0.85	0.47	0.8	1469.94	0.26	0.87	0.51	0.76	1371.8	0.517268	>60
7579.04	70.59	45.21	0.33	0.45	0.11	0.8	6264.54	0.24	0.47	0.12	0.78	1314.49	0.826561	>60
5993.91	43.97	209.26	0.13	0.95	0.7	0.56	3568.35	0.15	0.95	0.69	0.47	2425.56	0.595329	>60
25167.5	158.35	14.31	0.78	0.46	0.11	0.98	16855.8	0.66	0.41	0.09	0.94	8311.68	0.669745	>60
19769.7	144.42	14.31	0.74	0.3	0.05	0.97	15235.1	0.58	0.32	0.05	0.95	4534.66	0.770626	>60
13422.4	70.82	175.69	0.31	0.79	0.39	0.73	8765.72	0.2	0.77	0.36	0.64	4656.68	0.653067	>60
26471.1	163.66	115.6	0.61	0.57	0.18	0.97	18396.1	0.4	0.6	0.2	0.92	8075.04	0.694949	>60
33794.4	130.58	79.32	0.41	0.93	0.63	0.86	21138	0.3	0.94	0.66	0.72	12656.4	0.625488	>60
10263.7	106	134.32	0.67	0.24	0.03	0.97	5734.65	0.48	0.49	0.13	0.91	4529.09	0.558729	>60
16639.2	133.01	77.28	0.79	0.49	0.13	0.98	11780.9	0.51	0.61	0.21	0.92	4858.28	0.708021	>60
20306.4	143.68	471.27	0.68	0.36	0.07	0.98	15782.2	0.48	0.4	0.08	0.94	4524.2	0.777203	>60
16659.8	79.63	77.28	0.22	0.93	0.63	0.69	9443.89	0.15	0.95	0.7	0.71	7215.96	0.566865	>60
13511.7	113.04	141.61	0.77	0.63	0.22	0.97	10509.7	0.52	0.63	0.22	0.92	3001.96	0.777824	>60
17495.8	141.06	67.91	0.8	0.4	0.08	0.99	13443.8	0.68	0.29	0.04	0.96	4052.08	0.768398	>60
15374.6	108.9	67.91	0.53	0.72	0.31	0.94	10793.6	0.46	0.76	0.35	0.9	4580.94	0.702045	>60
23762.8	156.06	78.55	0.83	0.48	0.12	0.98	19110.9	0.72	0.42	0.09	0.97	4651.9	0.804236	>60
9869.85	88.17	115.74	0.55	0.7	0.28	0.91	5646.87	0.53	0.76	0.35	0.89	4222.98	0.572133	>60
14078.7	120.84	48.83	0.73	0.47	0.12	0.94	10716.9	0.5	0.37	0.07	0.92	3361.85	0.761211	>60
7434.28	84.42	142.52	0.8	0.61	0.21	0.98	1408.53	0.57	0.75	0.34	0.87	6025.75	0.189464	>60
21015.7	148.06	175.22	0.79	0.41	0.09	0.97	16355.5	0.51	0.41	0.09	0.91	4660.2	0.778251	>60
13343.5	116	48.83	0.79	0.25	0.03	0.96	9776.72	0.65	0.33	0.05	0.93	3566.76	0.732696	>60
4925.15	68.78	170.49	0.69	0.58	0.19	0.97	1369.08	0.34	0.8	0.4	0.81	3556.07	0.277977	>60
45670	157.15	409.72	0.29	0.84	0.46	0.87	28391.8	0.18	0.9	0.57	0.72	17278.2	0.621673	>60
20627.7	149.78	114.37	0.8	0.48	0.13	0.98	14074.1	0.47	0.54	0.16	0.93	6553.6	0.682291	>60
24657	149.6	55.86	0.8	0.7	0.29	0.98	17332.6	0.45	0.71	0.3	0.94	7324.44	0.702947	>60
27029.2	151.64	359.59	0.76	0.7	0.29	0.98	19654.4	0.45	0.7	0.29	0.94	7374.81	0.727154	>60
16721.3	129.11	55.86	0.76	0.48	0.12	0.97	8937.2	0.59	0.53	0.15	0.92	7784.06	0.534481	>60
13067.4	96.56	78.37	0.4	0.85	0.48	0.85	3981.69	0.52	0.93	0.63	0.9	9085.7	0.304704	>60
10634.1	107.93	78.37	0.75	0.41	0.09	0.98	4479.4	0.48	0.61	0.21	0.84	6154.7	0.42123	>60
22282.5	153.83	22.42	0.73	0.45	0.11	0.98	16469.8	0.44	0.51	0.14	0.91	5812.66	0.739138	>60
16489.2	120.71	483.29	0.72	0.66	0.25	0.97	9619.8	0.49	0.76	0.34	0.89	6869.37	0.583401	>60
14438.9	120.38	39.63	0.53	0.59	0.19	0.91	9205.21	0.45	0.64	0.23	0.87	5233.64	0.63753	>60
25247	163.79	408.38	0.74	0.38	0.08	0.97	20382.2	0.52	0.37	0.07	0.96	4864.88	0.807309	>60
6341.98	77.25	475.73	0.43	0.58	0.19	0.92	4120.64	0.6	0.55	0.17	0.94	2221.34	0.64974	>60
12268.2	99.82	55.3	0.64	0.74	0.33	0.94	8740.82	0.48	0.69	0.27	0.94	3527.42	0.712476	>60
6262.5	62.52	55.3	0.42	0.87	0.51	0.94	1621.51	0.39	0.79	0.38	0.8	4640.98	0.258924	>60
21331.3	122.29	16.74	0.48	0.8	0.39	0.9	13214.2	0.45	0.74	0.33	0.89	8117.12	0.619474	>60
14606.2	93.53	16.74	0.44	0.87	0.51	0.93	5857.46	0.19	0.94	0.67	0.68	8748.78	0.401024	>60
9562.49	87.02	658.16	0.7	0.7	0.29	0.96	5488.81	0.39	0.73	0.31	0.85	4073.68	0.573994	>60
4600.73	63.76	400.82	0.77	0.59	0.19	0.97	1921.25	0.68	0.75	0.34	0.92	2679.48	0.417597	>60
14777.7	118.75	283.23	0.81	0.58	0.19	0.98	10880.4	0.41	0.55	0.17	0.91	3897.32	0.736271	>60
5455.83	70.69	382.4	0.72	0.22	0.02	0.95	2730.87	0.53	0.6	0.2	0.88	2724.96	0.500542	>60
5758.19	46.69	283.23	0.13	0.79	0.39	0.59	1666.43	0.3	0.76	0.35	0.72	4091.76	0.289402	>60
1920.8	27.15	1928.95	0.23	0.94	0.66	0.8	1599.91	0.31	0.9	0.57	0.86	320.89	0.832939	>60
2666.29	45.87	372.85	0.18	0.61	0.21	0.83	1596.27	0.17	0.6	0.2	0.74	1070.02	0.598686	>60
7742.1	42.53	23.94	0.06	0.93	0.64	0.53	5297.55	0.09	0.86	0.49	0.51	2444.55	0.684252	>60
41750.3	136.05	212.36	0.32	0.94	0.66	0.81	30557	0.21	0.95	0.68	0.71	11193.3	0.731898	>60
16374.4	130.84	75.2	0.8	0.49	0.13	0.97	11299.1	0.6	0.41	0.09	0.95	5075.36	0.690044	>60
12871.2	115.81	75.2	0.74	0.39	0.08	0.96	9372.37	0.36	0.5	0.14	0.9	3498.87	0.728164	>60
18551	131.51	212.36	0.79	0.55	0.16	0.97	11087.5	0.35	0.8	0.4	0.86	7463.51	0.597675	>60
2933.96	45.61	114.81	0.55	0.8	0.4	0.93	836.23	0.49	0.8	0.4	0.88	2097.73	0.285018	>60
15640.4	127.52	100.59	0.67	0.22	0.03	0.95	11481.2	0.43	0.51	0.14	0.92	4159.19	0.734074	>60
16070.4	125.34	8.83	0.78	0.56	0.17	0.97	12087.8	0.47	0.57	0.18	0.94	3982.6	0.752178	>60
10932.2	104.59	8.83	0.8	0.35	0.06	0.97	7809.19	0.65	0.28	0.04	0.93	3123.06	0.714326	>60
9495.97	78.75	72.97	0.61	0.86	0.5	0.93	4653.95	0.51	0.78	0.37	0.91	4842.02	0.490097	>60
13389	113.6	23.94	0.73	0.55	0.16	0.96	10036	0.38	0.6	0.2	0.91	3352.98	0.749571	>60
20286.4	124.86	42.54	0.56	0.69	0.28	0.9	15302.8	0.4	0.78	0.38	0.88	4983.59	0.754339	>60
16529.8	77.07	76.21	0.14	0.96	0.72	0.78	8223.66	0.16	0.92	0.61	0.61	8306.1	0.497506	>60
12151	106.82	76.21	0.6	0.54	0.16	0.95	2065.89	0.36	0.85	0.47	0.78	10085.1	0.170018	>60
10635.8	105.83	300.43	0.6	0.37	0.07	0.94	7051.31	0.68	0.5	0.13	0.95	3584.5	0.662978	>60
3276	52.6	325.37	0.33	0.64	0.23	0.91	2621.94	0.36	0.76	0.35	0.88	654.06	0.800348	>60
2417.03	36.26	274.41	0.25	0.78	0.37	0.85	1485.06	0.12	0.92	0.6	0.64	931.97	0.614415	>60
2110.01	32.58	274.41	0.27	0.68	0.27	0.67	1071.04	0.24	0.71	0.3	0.72	1038.97	0.507599	>60
22072.7	150.72	67.16	0.8	0.57	0.18	0.98	16191.1	0.6	0.68	0.26	0.97	5881.57	0.733537	>60
10081.7	101.03	14.16	0.77	0.13	0.01	0.97	5745.11	0.56	0.59	0.19	0.91	4336.58	0.569856	>60
20667.5	125.78	14.16	0.38	0.72	0.31	0.88	13427.3	0.24	0.76	0.35	0.77	7240.18	0.649682	>60
6407.82	48.57	48.62	0.1	0.9	0.56	0.69	2305.03	0.18	0.78	0.37	0.81	4102.79	0.359721	>60
6364.04	63.83	48.62	0.15	0.68	0.26	0.82	4837.82	0.2	0.69	0.27	0.84	1526.22	0.760181	>60
2845.38	35.08	278.24	0.2	0.87	0.5	0.78	1264.35	0.21	0.87	0.51	0.64	1581.03	0.444352	>60
8787.33	39.67	278.24	0.03	0.93	0.64	0.49	2636.15	0.04	0.96	0.72	0.34	6151.17	0.299994	>60
12194.8	115.52	94.82	0.66	0.37	0.07	0.96	4353.18	0.47	0.64	0.23	0.88	7841.6	0.356971	>60
18222.3	138.39	94.82	0.81	0.5	0.13	0.98	12123.5	0.47	0.64	0.23	0.93	6098.87	0.665308	>60
6432.84	76.17	148.7	0.74	0.63	0.23	0.97	763.57	0.54	0.52	0.14	0.86	5669.27	0.118699	>60
15067.5	125.99	10.98	0.68	0.39	0.08	0.97	7579.83	0.47	0.59	0.19	0.9	7487.61	0.50306	>60
12254.2	110	10.98	0.78	0.55	0.16	0.98	1324.61	0.62	0.6	0.2	0.89	10929.6	0.108094	>60
17902.9	118.85	188.11	0.58	0.59	0.19	0.94	7483.75	0.35	0.56	0.17	0.83	10419.2	0.418018	>60
21232.3	140.38	5.49	0.7	0.74	0.32	0.95	14283.2	0.38	0.75	0.33	0.9	6949.08	0.672711	>60
20867.6	147.4	5.49	0.79	0.51	0.14	0.99	14268.8	0.58	0.61	0.21	0.94	6598.85	0.683775	>60
19748	144.55	120.97	0.75	0.52	0.14	0.98	13990.8	0.42	0.57	0.18	0.93	5757.17	0.708469	>60
8222.07	81.94	186.34	0.53	0.7	0.29	0.9	5116.98	0.45	0.6	0.2	0.9	3105.09	0.622347	30-60
12567.3	92.19	25.65	0.58	0.82	0.42	0.92	8646.55	0.47	0.85	0.47	0.93	3920.74	0.68802	30-60
16480.5	132.46	3.58	0.79	0.3	0.05	0.97	11213	0.59	0.41	0.09	0.93	5267.53	0.680379	30-60
16878.9	124.7	3.58	0.74	0.65	0.24	0.97	11761.4	0.53	0.7	0.29	0.92	5117.43	0.696814	30-60
4182.73	45.19	125.49	0.55	0.92	0.61	0.98	1820.17	0.45	0.95	0.68	0.94	2362.56	0.435163	30-60
8130.08	78.65	125.49	0.63	0.75	0.34	0.95	5429	0.39	0.8	0.4	0.91	2701.08	0.667767	30-60
4178.64	38.44	238	0.2	0.8	0.39	0.62	2704.38	0.19	0.9	0.56	0.62	1474.26	0.647191	30-60
2770.33	38.54	5.4	0.43	0.81	0.41	0.81	1189.53	0.4	0.76	0.35	0.76	1580.8	0.429382	30-60
7289.64	54.9	238	0.18	0.76	0.35	0.75	3433.49	0.25	0.83	0.44	0.78	3856.15	0.47101	30-60
18043.8	141.63	384.81	0.73	0.38	0.07	0.96	11371.5	0.55	0.48	0.12	0.93	6672.31	0.630216	30-60
12718.4	105.44	280.35	0.55	0.44	0.1	0.95	8890.69	0.4	0.5	0.14	0.91	3827.73	0.69904	30-60
14681.6	127.74	96.4	0.82	0.42	0.09	0.99	9357.7	0.47	0.59	0.19	0.93	5323.93	0.637375	30-60
12564.9	53.5	131.73	0.21	0.68	0.27	0.65	4560.93	0.11	0.77	0.36	0.45	8003.97	0.362989	30-60
6972.51	78.38	40.14	0.55	0.62	0.22	0.93	3359.47	0.29	0.73	0.32	0.79	3613.04	0.481816	30-60
12895.4	121.15	40.14	0.82	0.42	0.09	0.99	8336.81	0.71	0.64	0.23	0.96	4558.54	0.646497	30-60
17265.7	120.25	34.93	0.78	0.69	0.28	0.98	10548.7	0.58	0.7	0.29	0.95	6717	0.610963	30-60
20014.2	142.36	34.93	0.82	0.63	0.22	0.99	13686.4	0.58	0.55	0.17	0.95	6327.77	0.683836	30-60
12733.1	116.11	61.59	0.8	0.48	0.12	0.98	9315.97	0.52	0.5	0.13	0.95	3417.12	0.731635	30-60
22014.8	141.65	3.77	0.59	0.63	0.23	0.95	13677.8	0.53	0.66	0.25	0.93	8337.03	0.621299	30-60
24172.6	141.79	3.77	0.59	0.65	0.24	0.94	13748	0.36	0.69	0.28	0.85	10424.6	0.568741	30-60
13167.1	110.24	62.82	0.66	0.44	0.1	0.97	8095.63	0.61	0.44	0.1	0.91	5071.49	0.614837	30-60
8194.21	83.59	62.82	0.69	0.65	0.24	0.96	4168.4	0.33	0.77	0.36	0.85	4025.81	0.508701	30-60
24908	142.03	66.43	0.57	0.69	0.27	0.96	16319.4	0.37	0.64	0.23	0.92	8588.56	0.655188	30-60
8765.61	83	68.67	0.65	0.75	0.34	0.95	4742.98	0.68	0.82	0.42	0.95	4022.63	0.54109	30-60
7245.75	67.88	68.67	0.47	0.88	0.53	0.92	3695.37	0.28	0.91	0.58	0.84	3550.39	0.510005	30-60
8033.08	91.57	66.43	0.8	0.45	0.11	0.98	5957.64	0.66	0.4	0.08	0.95	2075.45	0.741638	30-60
5896.46	52.6	237.7	0.18	0.91	0.58	0.8	715.13	0.56	0.92	0.61	0.94	5181.34	0.121281	30-60
10370	103.56	110.02	0.64	0.4	0.08	0.96	6513.46	0.51	0.5	0.13	0.92	3856.49	0.628109	30-60
6672.31	70.38	135.78	0.76	0.79	0.39	0.97	4459.62	0.66	0.79	0.39	0.94	2212.69	0.668377	30-60
21295.4	144.12	110.02	0.78	0.66	0.25	0.98	12573.3	0.43	0.65	0.24	0.92	8722.06	0.590425	30-60
19998.6	135.26	135.67	0.72	0.63	0.23	0.97	14447.8	0.45	0.71	0.3	0.93	5550.78	0.722442	30-60
18104.8	130.8	162.51	0.75	0.59	0.19	0.97	7649.2	0.4	0.49	0.13	0.86	10455.6	0.422496	30-60
11035.3	105.57	162.51	0.79	0.52	0.15	0.98	5816.75	0.67	0.34	0.06	0.95	5218.52	0.527105	30-60
2228.05	41.81	360.16	0.4	0.56	0.17	0.86	998.38	0.36	0.45	0.11	0.86	1229.67	0.448096	30-60
10731.8	102.39	489.52	0.44	0.57	0.18	0.91	5709.41	0.34	0.58	0.19	0.88	5022.37	0.53201	30-60
10796.7	109.29	167.3	0.57	0.35	0.06	0.96	6750.88	0.46	0.48	0.12	0.93	4045.82	0.625272	>60
11225.7	110.17	89	0.76	0.46	0.11	0.97	7102.36	0.56	0.64	0.23	0.93	4123.37	0.632685	>60
10911	103.9	74.06	0.79	0.58	0.19	0.98	7178.09	0.57	0.37	0.07	0.94	3732.89	0.657877	>60
19099.5	135.67	61.54	0.76	0.62	0.21	0.98	13033.5	0.61	0.45	0.11	0.94	6066	0.6824	>60
12186	105.02	155.65	0.75	0.71	0.3	0.98	9358.38	0.56	0.67	0.26	0.95	2827.64	0.76796	>60
7006.85	81.63	10.87	0.59	0.59	0.19	0.94	3631.8	0.32	0.69	0.27	0.86	3375.04	0.518321	>60
6100.57	77.89	32.79	0.74	0.45	0.11	0.96	2674.93	0.59	0.59	0.19	0.9	3425.65	0.438472	>60
18787.3	130.16	40.64	0.69	0.6	0.2	0.97	12640.3	0.44	0.53	0.15	0.89	6146.97	0.672812	>60
19995.4	136.97	10.87	0.77	0.63	0.23	0.99	13055.5	0.51	0.49	0.13	0.94	6939.98	0.652921	>60
25467.1	156.85	32.79	0.69	0.56	0.17	0.98	18402.3	0.52	0.52	0.15	0.94	7064.72	0.722594	>60
9772.06	85.8	61.54	0.6	0.64	0.23	0.92	3975.66	0.48	0.94	0.65	0.89	5796.4	0.406839	>60
19251.4	141	40.64	0.84	0.59	0.19	0.99	14241.9	0.54	0.56	0.17	0.95	5009.52	0.739785	>60
21051.2	154.06	204.22	0.84	0.45	0.11	0.99	15017	0.76	0.5	0.13	0.97	6034.28	0.713353	>60
13858.8	108.72	217.56	0.51	0.74	0.32	0.9	8062.19	0.37	0.85	0.48	0.85	5796.62	0.581737	>60
22475.9	146.81	33.08	0.78	0.63	0.22	0.98	16388.8	0.61	0.37	0.07	0.94	6087.15	0.72917	>60
13603.2	119.44	134.29	0.74	0.5	0.13	0.97	9707.13	0.62	0.49	0.13	0.96	3896.07	0.713592	>60
23997.4	155.4	24.21	0.81	0.51	0.14	0.98	17718.4	0.64	0.39	0.08	0.96	6278.98	0.738347	>60
11514.2	90.5	451.46	0.67	0.81	0.41	0.96	7389.48	0.41	0.83	0.44	0.87	4124.74	0.64177	>60
18583.3	124.87	79.63	0.63	0.7	0.29	0.94	12463.6	0.28	0.62	0.22	0.87	6119.68	0.670689	>60
14352.8	91.88	113.21	0.62	0.85	0.48	0.96	9140.97	0.41	0.86	0.5	0.9	5211.81	0.636878	>60
20849.8	138.61	67.99	0.58	0.63	0.22	0.96	13661.3	0.61	0.57	0.18	0.95	7188.44	0.655226	>60
18189.9	113.54	79.63	0.5	0.64	0.24	0.9	8270.17	0.21	0.75	0.34	0.77	9919.77	0.454656	>60
6131.73	74.45	33.08	0.75	0.64	0.23	0.96	3313.64	0.47	0.41	0.09	0.88	2818.09	0.540409	>60
20476.1	135.99	24.21	0.8	0.68	0.26	0.99	14590.9	0.66	0.41	0.09	0.96	5885.2	0.712582	>60
15903.8	116.33	134.29	0.57	0.49	0.13	0.95	11184.7	0.38	0.58	0.19	0.91	4719.1	0.703272	>60
6364.04	74.47	338.1	0.45	0.57	0.18	0.89	2665.15	0.59	0.61	0.21	0.93	3698.89	0.418783	>60
20772.5	143.25	67.99	0.71	0.6	0.2	0.97	14348.1	0.54	0.47	0.12	0.94	6424.42	0.690725	>60
2486.28	40.47	194.55	0.72	0.81	0.41	0.95	1110.72	0.46	0.72	0.31	0.86	1375.56	0.44674	>60
18073.2	120.9	33.66	0.69	0.68	0.27	0.97	13005.8	0.48	0.53	0.15	0.92	5067.4	0.719617	>60
18015.8	138.88	18.35	0.79	0.42	0.09	0.98	12260.6	0.68	0.51	0.14	0.94	5755.23	0.680546	>60
10135.8	94.83	153.88	0.62	0.71	0.3	0.97	6807.4	0.59	0.5	0.13	0.95	3328.42	0.671618	>60
15432.8	122.03	18.35	0.75	0.61	0.21	0.98	9913.86	0.64	0.35	0.06	0.94	5518.94	0.642389	>60
8348.29	88.1	116.38	0.71	0.56	0.17	0.95	5440.71	0.5	0.43	0.1	0.9	2907.58	0.651716	>60
9150.63	92.88	218.3	0.78	0.64	0.23	0.98	4665.43	0.57	0.78	0.37	0.89	4485.2	0.509848	>60
8540.8	92.13	354.19	0.76	0.43	0.1	0.97	5013.95	0.64	0.64	0.23	0.93	3526.85	0.587059	>60
22158.8	136.92	268.91	0.62	0.59	0.19	0.92	16089.7	0.41	0.67	0.26	0.87	6069.08	0.72611	>60
18115.8	130.2	55.95	0.71	0.67	0.26	0.98	14157.3	0.72	0.67	0.26	0.95	3958.49	0.78149	>60
18586.9	78.91	412.25	0.2	0.9	0.56	0.77	5062.51	0.24	0.91	0.58	0.51	13524.4	0.27237	>60
5804.93	68.68	55.95	0.65	0.65	0.24	0.95	3044.03	0.55	0.8	0.39	0.91	2760.89	0.524387	>60
15603.7	113.11	44.99	0.62	0.63	0.22	0.94	12193.3	0.39	0.61	0.21	0.92	3410.41	0.781436	>60
2759.53	52.25	44.99	0.79	0.51	0.14	0.96	1438.78	0.46	0.63	0.23	0.86	1320.75	0.521386	>60
12005.8	84.16	412.25	0.18	0.35	0.06	0.78	7671.37	0.19	0.69	0.27	0.78	4334.42	0.638973	>60
6822.86	81.92	643.08	0.73	0.33	0.06	0.95	2172.21	0.48	0.78	0.38	0.86	4650.65	0.318372	>60
14893.7	120.99	643.08	0.64	0.56	0.17	0.96	11072.6	0.66	0.65	0.24	0.96	3821.13	0.74344	>60
19651.9	145.25	83.89	0.82	0.49	0.13	0.99	13062.4	0.34	0.47	0.12	0.93	6589.53	0.664688	>60
17975.4	139.84	83.89	0.42	0.46	0.11	0.92	10021.5	0.27	0.12	0.01	0.85	7953.83	0.557515	>60
9327.91	86.2	223.93	0.5	0.63	0.22	0.92	2775.56	0.7	0.63	0.22	0.94	6552.34	0.297554	>60
9359.18	87.37	21.51	0.67	0.64	0.23	0.96	5508.6	0.47	0.45	0.11	0.92	3850.58	0.588577	>60
14642.7	108.94	120.05	0.47	0.65	0.24	0.91	6111.83	0.36	0.57	0.18	0.81	8530.91	0.417397	>60
4988.82	66.63	348.04	0.66	0.64	0.23	0.97	3063.7	0.74	0.73	0.32	0.95	1925.12	0.614113	>60
14425.1	108.94	185.42	0.72	0.73	0.32	0.96	10815.7	0.52	0.7	0.29	0.93	3609.4	0.749783	>60
19335.2	143.41	90.73	0.8	0.49	0.13	0.99	12756.7	0.69	0.5	0.13	0.96	6578.5	0.659767	>60
15037.1	109.51	30.25	0.69	0.68	0.26	0.95	10855.1	0.56	0.71	0.29	0.94	4181.93	0.721892	>60
3354.23	58	323.2	0.47	0.55	0.17	0.96	2317.42	0.42	0.5	0.13	0.9	1036.81	0.690895	>60
5059.21	73.51	30.25	0.8	0.41	0.09	0.98	2548.94	0.48	0.43	0.1	0.9	2510.27	0.503822	>60
21836.4	150.66	44.19	0.83	0.44	0.1	0.98	14766.2	0.59	0.58	0.18	0.95	7070.18	0.676221	>60
12171.8	109.12	277.13	0.81	0.43	0.1	0.97	8837.02	0.54	0.57	0.18	0.93	3334.79	0.726023	>60
15152.9	111.07	58.61	0.79	0.74	0.33	0.98	10128.2	0.67	0.7	0.28	0.95	5024.64	0.668402	>60
8775.27	99.86	78.92	0.79	0.39	0.08	0.97	3371.86	0.65	0.7	0.28	0.92	5403.41	0.384246	>60
18194.5	145.04	44.19	0.82	0.24	0.03	0.98	12304.7	0.7	0.32	0.05	0.96	5889.75	0.676289	>60
6465.24	78.79	139.61	0.79	0.59	0.19	0.98	3158.08	0.67	0.39	0.08	0.92	3307.16	0.488471	>60
2384.85	29.77	200.38	0.11	0.76	0.35	0.66	1252.07	0.28	0.78	0.37	0.71	1132.78	0.52501	>60
11290.9	105.18	154.76	0.73	0.58	0.19	0.96	7827.04	0.68	0.64	0.23	0.94	3463.85	0.693217	>60
17281.8	132.39	124.95	0.83	0.56	0.17	0.98	11807.4	0.7	0.66	0.24	0.95	5474.48	0.683224	>60
11151.8	108.58	139.61	0.83	0.47	0.12	0.98	5411.03	0.52	0.66	0.25	0.9	5740.79	0.485215	>60
6426.13	67.83	58.34	0.69	0.75	0.34	0.94	1648.69	0.64	0.81	0.41	0.92	4777.44	0.25656	>60
9780.02	88.75	120.45	0.48	0.72	0.3	0.94	4603.57	0.52	0.71	0.3	0.9	5176.45	0.470712	>60
17012.2	95.38	120.45	0.39	0.64	0.23	0.95	7362.99	0.23	0.7	0.28	0.65	9649.25	0.432805	>60
6457.97	80.24	5.25	0.79	0.49	0.13	0.97	1727.04	0.6	0.79	0.39	0.91	4730.93	0.267428	>60
16004.8	127.26	5.25	0.8	0.6	0.2	0.98	7111.46	0.54	0.68	0.27	0.9	8893.3	0.444334	>60
13413.5	118.41	159.51	0.81	0.44	0.1	0.98	7923.81	0.35	0.67	0.25	0.89	5489.72	0.590733	>60
14251.9	125.36	113.19	0.8	0.45	0.11	0.99	10061.6	0.55	0.58	0.19	0.95	4190.35	0.70598	>60
7914.26	89.7	294.41	0.76	0.52	0.15	0.97	4700	0.6	0.54	0.16	0.9	3214.26	0.593865	>60
8910.02	93.1	113.19	0.7	0.55	0.16	0.94	5064.78	0.47	0.67	0.25	0.87	3845.24	0.568436	>60
15814.8	115.74	80.48	0.59	0.41	0.09	0.93	8458.93	0.42	0.6	0.2	0.87	7355.82	0.534876	<30
8599.48	97.64	0.67	0.83	0.44	0.1	0.98	617.79	0.45	0.84	0.46	0.86	7981.69	0.0718404	<30
18627.6	128.6	0.67	0.57	0.64	0.23	0.96	13518.9	0.42	0.66	0.25	0.9	5108.68	0.725747	<30
20827.2	141.77	36.02	0.35	0.27	0.04	0.89	8699.2	0.27	0.74	0.33	0.77	12128	0.417684	<30
6552.91	65.3	31.05	0.62	0.78	0.37	0.93	3864	0.46	0.81	0.41	0.88	2688.91	0.589662	<30
14462.2	107.25	13.34	0.55	0.68	0.27	0.93	4724.79	0.42	0.44	0.1	0.88	9737.38	0.3267	<30
20449.6	144.8	54.92	0.72	0.44	0.1	0.97	13665.5	0.49	0.42	0.09	0.93	6784.09	0.668253	<30
20086.6	132.57	54.92	0.6	0.64	0.23	0.96	13120.4	0.38	0.66	0.25	0.9	6966.25	0.65319	<30
6530.97	76.96	273.59	0.53	0.59	0.19	0.94	1366.23	0.22	0.78	0.37	0.75	5164.73	0.209193	<30
8725.01	83.64	33.87	0.56	0.68	0.27	0.94	3632.94	0.22	0.81	0.41	0.78	5092.07	0.416382	<30
8197.17	74.2	16.19	0.41	0.58	0.19	0.92	2108.42	0.28	0.62	0.21	0.84	6088.75	0.257213	<30
9943.76	96.81	139.8	0.69	0.65	0.24	0.96	4525.45	0.38	0.48	0.12	0.87	5418.31	0.455105	<30
23285.4	146.9	16.19	0.68	0.64	0.23	0.97	15299.4	0.26	0.64	0.23	0.86	7986.01	0.657038	<30
20779.1	142.62	10.45	0.69	0.49	0.13	0.96	8697.95	0.37	0.64	0.23	0.9	12081.2	0.418591	<30
19555.2	132.74	10.45	0.56	0.46	0.11	0.94	8023.31	0.34	0.81	0.41	0.88	11531.9	0.410291	<30
20419.6	125.47	195.03	0.51	0.69	0.28	0.94	4287.57	0.14	0.68	0.27	0.68	16132	0.209973	<30
9458.45	95.23	127.8	0.59	0.51	0.14	0.95	2696.65	0.5	0.59	0.19	0.91	6761.8	0.285105	<30
16669.9	119.44	290.25	0.52	0.49	0.13	0.93	12805.6	0.53	0.56	0.17	0.93	3864.23	0.768191	<30
15333.3	120.29	100.51	0.52	0.47	0.11	0.95	7209.59	0.36	0.81	0.41	0.84	8123.71	0.470192	<30
12742.2	96.05	213.44	0.49	0.77	0.36	0.94	8255.73	0.38	0.72	0.31	0.89	4486.45	0.647906	<30
25918.8	146.8	46.26	0.62	0.53	0.15	0.94	16487.8	0.45	0.7	0.28	0.9	9431.04	0.636132	>60
32406.3	152.77	144.2	0.47	0.63	0.23	0.96	22147.6	0.22	0.73	0.31	0.88	10258.6	0.683437	>60
12917.8	109.43	46.26	0.35	0.6	0.2	0.94	2144.35	0.49	0.87	0.5	0.87	10773.4	0.166	>60
2263.52	20.92	191.18	0.06	0.37	0.07	0.57	405.15	0.12	0.8	0.4	0.63	1858.37	0.178991	>60
21962.1	147.02	542.48	0.7	0.64	0.23	0.95	10780.7	0.31	0.76	0.35	0.87	11181.4	0.490877	>60
21984.9	137.05	38.09	0.7	0.66	0.25	0.96	10760	0.31	0.71	0.3	0.86	11224.9	0.489425	>60
2638.65	31.18	38.09	0.09	0.9	0.56	0.58	1003.27	0.37	0.7	0.29	0.89	1635.39	0.380221	>60
19488.7	132.47	4753.43	0.62	0.59	0.19	0.96	6577.25	0.41	0.52	0.15	0.9	12911.5	0.33749	>60
7370.95	71.42	898.61	0.29	0.47	0.12	0.81	374.79	0.39	0.94	0.66	0.92	6996.16	0.0508469	30-60
6151.4	55.29	22.84	0.27	0.89	0.55	0.81	401.97	0.57	0.75	0.34	0.93	5749.43	0.0653461	30-60
6384.62	80.28	22.84	0.69	0.5	0.13	0.96	3003.44	0.37	0.52	0.14	0.87	3381.18	0.470418	30-60
10276	102.74	209.43	0.75	0.52	0.15	0.98	682.83	0.15	0.92	0.6	0.53	9593.19	0.0664488	30-60
15016.6	119.01	108.99	0.57	0.53	0.15	0.96	9456.17	0.37	0.58	0.19	0.86	5560.45	0.629714	30-60
15295.7	118.62	177.31	0.26	0.6	0.2	0.87	7440.31	0.32	0.35	0.06	0.84	7855.35	0.486432	30-60
6356.88	75.1	108.99	0.73	0.68	0.27	0.96	2964.78	0.45	0.82	0.43	0.9	3392.1	0.466389	30-60
16427.4	118.43	214.52	0.75	0.73	0.32	0.97	11003.1	0.52	0.66	0.25	0.93	5424.34	0.6698	30-60
8015.57	84.76	1064.02	0.62	0.38	0.08	0.93	2630.92	0.39	0.6	0.2	0.86	5384.65	0.328226	30-60
23639.2	145.16	94.29	0.72	0.64	0.23	0.98	17102.1	0.45	0.61	0.21	0.93	6537.11	0.723463	30-60
19907.1	118.3	66.56	0.27	0.82	0.43	0.86	9259.57	0.18	0.75	0.33	0.76	10647.5	0.46514	30-60
16802.9	130.31	66.56	0.69	0.48	0.12	0.98	12573.3	0.49	0.59	0.19	0.92	4229.58	0.748283	30-60
21303.2	140.96	194.4	0.76	0.68	0.27	0.97	14357.1	0.43	0.74	0.33	0.91	6946.12	0.67394	30-60
31957.2	95.77	3302.93	0.09	0.95	0.68	0.69	10422.8	0.12	0.97	0.74	0.38	21534.4	0.326149	<30
24651	158.59	1110.66	0.72	0.59	0.2	0.98	14441.9	0.3	0.5	0.14	0.89	10209	0.585856	<30
20847.1	124.01	744.84	0.61	0.78	0.38	0.96	12969.1	0.33	0.87	0.51	0.86	7877.98	0.622107	<30
2636.04	36.36	404.12	0.14	0.78	0.38	0.79	742.87	0.22	0.65	0.24	0.84	1893.17	0.281813	<30
41969.3	179.31	121.4	0.36	0.67	0.26	0.95	12670.7	0.04	0.76	0.35	0.6	29298.7	0.301903	<30
19321.5	145.1	32.59	0.65	0.44	0.1	0.96	10983.4	0.24	0.35	0.06	0.87	8338.06	0.568456	<30
15747.3	117.87	476.91	0.66	0.63	0.22	0.96	8668.5	0.47	0.7	0.28	0.9	7078.82	0.550475	<30
22722.2	153.25	307.73	0.52	0.14	0.01	0.92	16402.8	0.51	0.23	0.03	0.93	6319.47	0.721881	<30
4737.52	73.15	307.73	0.76	0.33	0.06	0.98	2516.07	0.78	0.53	0.15	0.97	2221.45	0.531094	<30
14520.5	123.34	561.58	0.76	0.48	0.12	0.98	9154.38	0.4	0.34	0.06	0.9	5366.12	0.630445	<30
24229.8	153.12	567.07	0.26	0.63	0.22	0.91	16585.8	0.26	0.53	0.15	0.86	7643.97	0.684522	<30
27260.8	147.93	919.61	0.54	0.57	0.18	0.95	17217.2	0.25	0.41	0.09	0.91	10043.6	0.631573	<30
20343.2	131.19	1.35	0.49	0.41	0.09	0.91	15932.4	0.41	0.41	0.09	0.9	4410.72	0.783184	>60
13408.3	103.7	1.35	0.51	0.67	0.26	0.91	8854.98	0.19	0.55	0.17	0.78	4553.31	0.66041	>60
16529.4	128.62	391.45	0.74	0.6	0.2	0.98	9386.01	0.28	0.7	0.28	0.83	7143.41	0.567836	>60
10130.5	103.16	391.45	0.57	0.49	0.13	0.97	5291.86	0.54	0.71	0.3	0.93	4838.61	0.52237	>60
15024.4	101.35	438.32	0.4	0.84	0.46	0.91	6027.12	0.16	0.9	0.56	0.65	8997.24	0.401157	>60
10432.5	100.35	120.01	0.78	0.68	0.27	0.98	3301.13	0.46	0.52	0.15	0.87	7131.36	0.316428	>60
20332.7	140	106.85	0.59	0.7	0.29	0.96	12398.3	0.41	0.58	0.18	0.9	7934.38	0.609772	>60
28193.4	166.36	69.57	0.75	0.43	0.1	0.97	19030.4	0.36	0.53	0.15	0.88	9163.03	0.674994	>60
10047.4	99.58	256.29	0.33	0.21	0.02	0.89	3577.56	0.25	0.77	0.36	0.78	6469.79	0.35607	>60
15999	109.25	111.22	0.18	0.73	0.32	0.86	6744.52	0.15	0.74	0.32	0.68	9254.45	0.42156	>60
22086.1	149.46	111.22	0.59	0.52	0.14	0.95	6025.98	0.13	0.61	0.2	0.75	16060.1	0.27284	>60
15498.8	115.64	256.99	0.66	0.57	0.18	0.96	9257.97	0.46	0.6	0.2	0.91	6240.78	0.597337	>60
20668	137.82	128.01	0.69	0.64	0.23	0.96	13267.6	0.43	0.66	0.25	0.9	7400.4	0.64194	>60
21272.9	140.38	128.01	0.67	0.56	0.17	0.96	16286.5	0.3	0.63	0.22	0.9	4986.32	0.765602	>60
4589.02	48.63	160.46	0.28	0.86	0.49	0.79	2462.74	0.24	0.94	0.67	0.71	2126.27	0.536659	>60
2423.97	43.97	348.93	0.43	0.66	0.25	0.8	930.83	0.3	0.74	0.33	0.85	1493.13	0.384011	>60
16484.4	137.07	78.8	0.8	0.34	0.06	0.99	10116.9	0.47	0.2	0.02	0.9	6367.45	0.613728	>60
30765.5	162.42	78.8	0.77	0.66	0.25	0.98	23566.5	0.38	0.72	0.31	0.93	7199.02	0.766004	>60
11112.5	93.31	296.63	0.68	0.7	0.29	0.95	6568.72	0.39	0.75	0.34	0.85	4543.76	0.591112	>60
8550.81	81.15	417.92	0.5	0.64	0.23	0.93	5562.38	0.41	0.66	0.25	0.91	2988.43	0.650509	>60
23826.9	154.32	417.92	0.77	0.54	0.16	0.97	18811.8	0.42	0.6	0.2	0.94	5015.09	0.78952	>60
23431.5	153.09	587.06	0.82	0.56	0.17	0.98	19998.6	0.53	0.64	0.23	0.95	3432.92	0.853491	>60
20644.4	147.79	105.71	0.76	0.37	0.07	0.97	14579.5	0.55	0.47	0.12	0.93	6064.87	0.706222	>60
6008.81	75.4	33.03	0.68	0.61	0.21	0.95	3744.94	0.4	0.66	0.25	0.9	2263.86	0.623242	>60
26433.3	155.19	33.03	0.74	0.59	0.19	0.98	20671.7	0.43	0.55	0.16	0.92	5761.6	0.782032	>60
41950.8	140.1	195.41	0.33	0.87	0.51	0.86	29707.1	0.21	0.9	0.56	0.75	12243.7	0.708142	>60
26021	168.74	54.36	0.81	0.44	0.1	0.98	20779.4	0.57	0.39	0.08	0.95	5241.6	0.798562	>60
4772.32	58.09	118.4	0.6	0.85	0.47	0.92	2186.09	0.41	0.79	0.38	0.81	2586.23	0.458077	>60
9627.08	91.47	118.4	0.63	0.71	0.3	0.94	2995.82	0.55	0.7	0.29	0.9	6631.26	0.311187	>60
26340	170.3	110	0.81	0.33	0.05	0.98	21199.4	0.49	0.43	0.1	0.96	5140.63	0.804836	>60
12083.9	98.79	15.62	0.57	0.69	0.27	0.93	4712.28	0.2	0.81	0.41	0.78	7371.63	0.389963	>60
30311.7	179.69	15.62	0.78	0.42	0.09	0.98	22946.1	0.43	0.6	0.2	0.93	7365.6	0.757005	>60
34947.5	191.58	47.13	0.83	0.54	0.16	0.99	27666.2	0.49	0.57	0.18	0.95	7281.23	0.791652	>60
30230	177.14	17.59	0.82	0.56	0.17	0.99	21819.6	0.59	0.6	0.2	0.95	8410.38	0.721787	>60
20621.3	145.27	17.59	0.83	0.56	0.17	0.99	11126.5	0.5	0.56	0.17	0.89	9494.83	0.539562	>60
22130.7	137.64	259.66	0.73	0.61	0.21	0.96	18094.8	0.51	0.57	0.18	0.94	4035.93	0.817632	>60
2699.72	33.05	14.84	0.32	0.94	0.66	0.82	923.22	0.16	0.97	0.76	0.59	1776.5	0.341969	>60
4436.19	54.37	14.84	0.43	0.79	0.39	0.82	2385.53	0.33	0.77	0.36	0.75	2050.66	0.537743	>60
10858.1	70.69	359.2	0.18	0.91	0.59	0.67	8566.5	0.19	0.91	0.58	0.73	2291.61	0.788949	>60
17350.6	125.29	359.2	0.79	0.66	0.25	0.98	11609.5	0.59	0.63	0.23	0.94	5741.13	0.669111	>60
15862.6	104.08	576.48	0.62	0.82	0.43	0.96	10644.2	0.3	0.81	0.42	0.92	5218.41	0.671025	>60
16068.1	98.74	575.08	0.58	0.76	0.35	0.96	11105	0.17	0.75	0.34	0.86	4963.13	0.69112	>60
8998.71	82.58	512.45	0.46	0.69	0.28	0.91	4349.2	0.4	0.53	0.15	0.84	4649.51	0.483314	30-60
24597.1	158.74	190.02	0.59	0.52	0.15	0.95	16909.7	0.3	0.63	0.22	0.87	7687.4	0.687467	30-60
18381.3	126.9	954.56	0.74	0.59	0.2	0.97	11391	0.55	0.68	0.27	0.94	6990.36	0.619703	30-60
25561.6	158.08	393.66	0.63	0.48	0.12	0.96	19258	0.38	0.54	0.16	0.93	6303.55	0.753397	30-60
5199.19	66.28	393.66	0.34	0.63	0.23	0.86	1393.3	0.12	0.79	0.39	0.64	3805.89	0.267984	30-60
8181.36	75.3	139.52	0.57	0.78	0.38	0.95	3540.04	0.48	0.89	0.54	0.9	4641.32	0.432696	30-60
21634.5	146.92	874.44	0.79	0.57	0.18	0.98	13795.7	0.52	0.55	0.17	0.93	7838.75	0.637673	<30
42589.6	195.29	507.19	0.59	0.53	0.15	0.96	30648.2	0.18	0.49	0.13	0.86	11941.4	0.719616	<30
17303.9	123.38	358.02	0.62	0.52	0.15	0.95	8580.83	0.3	0.49	0.13	0.87	8723.08	0.49589	<30
34900.7	105.23	189.02	0.1	0.72	0.3	0.79	16519.5	0.09	0.84	0.45	0.67	18381.2	0.473329	<30
8046.96	85.25	148.47	0.54	0.57	0.18	0.93	4174.09	0.34	0.56	0.17	0.84	3872.87	0.518716	<30
41446	183.44	410.52	0.62	0.75	0.33	0.96	26676.7	0.24	0.62	0.21	0.88	14769.3	0.64365	<30
47986.9	203.15	148.47	0.5	0.48	0.12	0.94	38284.7	0.3	0.55	0.16	0.9	9702.24	0.797815	<30
32863.4	153.09	354.65	0.66	0.76	0.35	0.96	21019.7	0.32	0.83	0.45	0.91	11843.6	0.63961	<30
19018.5	131.72	93.25	0.65	0.44	0.1	0.95	6234.18	0.08	0.92	0.61	0.58	12784.4	0.327795	<30
18536	128.5	93.25	0.76	0.7	0.29	0.97	13664.7	0.39	0.73	0.31	0.89	4871.25	0.7372	<30
12638.5	113.11	190.82	0.78	0.54	0.16	0.97	9407.85	0.36	0.55	0.16	0.91	3230.63	0.744381	<30
30576.8	166.02	9.17	0.75	0.63	0.22	0.97	16612	0.26	0.85	0.47	0.81	13964.8	0.543287	<30
23177.5	146.63	64.94	0.7	0.63	0.23	0.97	15911.9	0.44	0.65	0.24	0.91	7265.65	0.686522	>60
16921.4	111.76	597.04	0.34	0.73	0.32	0.93	10323.7	0.27	0.81	0.42	0.87	6597.72	0.610096	>60
22421.6	139.2	64.94	0.44	0.63	0.22	0.94	12954.2	0.38	0.53	0.15	0.85	9467.32	0.577758	>60
40016.1	209.93	595.63	0.68	0.33	0.06	0.98	28228.2	0.38	0.59	0.19	0.89	11787.9	0.705421	>60
29305.8	149.05	457.53	0.48	0.77	0.36	0.94	21872.2	0.21	0.78	0.38	0.88	7433.6	0.746344	>60
5776.27	62.11	4.1	0.25	0.77	0.36	0.8	2175.51	0.49	0.78	0.37	0.88	3600.76	0.376629	>60
5325.98	66.97	25.35	0.61	0.7	0.29	0.93	2808.31	0.39	0.59	0.19	0.88	2517.67	0.527285	>60
8730.24	87.86	25.35	0.76	0.67	0.26	0.98	5210.79	0.45	0.75	0.34	0.91	3519.46	0.596867	>60
3896.86	60.57	977.46	0.77	0.65	0.24	0.98	1225.57	0.64	0.66	0.25	0.92	2671.29	0.314502	>60
30017	170.86	218.99	0.71	0.47	0.12	0.97	22455.6	0.47	0.61	0.21	0.93	7561.41	0.748096	>60
13897.9	93.38	218.99	0.54	0.69	0.27	0.96	1123.69	0.58	0.77	0.36	0.93	12774.2	0.080853	>60
16117.2	127.13	704.84	0.66	0.26	0.04	0.96	8904.56	0.31	0.65	0.24	0.84	7212.66	0.552487	30-60
26325.5	140.16	206.25	0.55	0.7	0.28	0.94	16507.2	0.28	0.73	0.32	0.8	9818.23	0.627045	30-60
11311.6	96.83	139.48	0.61	0.72	0.31	0.96	6700.17	0.43	0.78	0.37	0.92	4611.42	0.592328	30-60
1848.59	34.4	139.48	0.26	0.66	0.25	0.83	1475.74	0.49	0.66	0.25	0.88	372.86	0.798306	30-60
9001.56	93.71	380.89	0.65	0.52	0.14	0.96	2104.67	0.13	0.82	0.43	0.77	6896.89	0.233812	30-60
24399	116.95	529.29	0.51	0.71	0.29	0.89	17765.9	0.31	0.77	0.36	0.88	6633.08	0.728141	30-60
5677.8	69.55	816.66	0.35	0.55	0.17	0.89	1884.87	0.43	0.6	0.2	0.88	3792.93	0.331972	30-60
9969.69	71.39	107.03	0.22	0.86	0.5	0.85	5907.72	0.27	0.83	0.45	0.75	4061.97	0.592568	30-60
8882.96	66.09	93.39	0.48	0.9	0.57	0.92	2730.42	0.17	0.96	0.73	0.55	6152.54	0.307377	30-60
17551	137.44	211.66	0.52	0.41	0.09	0.96	11916.6	0.48	0.31	0.05	0.94	5634.36	0.678972	30-60
31694.2	174.36	206.28	0.59	0.54	0.16	0.96	24067.6	0.27	0.6	0.2	0.88	7626.57	0.75937	30-60
21376.7	131.75	485.71	0.69	0.72	0.31	0.98	15443.8	0.32	0.71	0.3	0.9	5932.85	0.722462	30-60
16712.3	109.95	451.55	0.54	0.83	0.44	0.92	7043.35	0.29	0.93	0.64	0.61	9668.92	0.421448	30-60
18542.8	124.94	176.86	0.72	0.71	0.29	0.97	12118.6	0.32	0.82	0.43	0.9	6424.19	0.653548	30-60
33480.7	172.57	479.06	0.54	0.61	0.21	0.95	26007.1	0.24	0.56	0.17	0.9	7473.63	0.776778	30-60
8242.2	62.35	176.86	0.15	0.82	0.43	0.59	2561.79	0.49	0.43	0.1	0.88	5680.41	0.310814	30-60
20044	142.5	16.06	0.7	0.57	0.18	0.96	13114.8	0.38	0.53	0.15	0.9	6929.18	0.654301	>60
16972.6	84.43	16.06	0.29	0.81	0.42	0.85	7425.19	0.26	0.88	0.53	0.56	9547.37	0.437482	>60
16367.4	127.9	264.47	0.67	0.44	0.1	0.96	11756.2	0.42	0.48	0.13	0.91	4611.19	0.71827	>60
8380.81	79.86	146.24	0.62	0.55	0.17	0.91	5034.08	0.37	0.47	0.12	0.84	3346.73	0.600667	>60
18937.8	136.23	146.24	0.79	0.6	0.2	0.98	12184.2	0.48	0.55	0.16	0.93	6753.61	0.643379	>60
19508	137.37	121.76	0.78	0.56	0.17	0.97	15736.8	0.64	0.52	0.14	0.97	3771.21	0.806684	>60
19967.7	142.11	121.76	0.82	0.55	0.16	0.98	14780.7	0.67	0.6	0.2	0.95	5187.02	0.740229	>60
19641.1	142.76	87.99	0.78	0.48	0.12	0.98	15297	0.62	0.54	0.16	0.94	4344.09	0.778827	>60
22863.3	155.85	24.56	0.86	0.41	0.09	0.99	16894	0.53	0.18	0.02	0.95	5969.35	0.738912	>60
14947.7	95.67	24.56	0.49	0.82	0.42	0.93	9069.1	0.51	0.81	0.41	0.92	5878.61	0.606722	>60
15661	119.86	12.88	0.76	0.67	0.26	0.97	12402.1	0.56	0.71	0.29	0.95	3258.95	0.791907	>60
11872.9	102.57	126.45	0.52	0.68	0.27	0.96	7468.17	0.46	0.71	0.3	0.9	4404.69	0.629012	>60
18967.7	136.12	12.88	0.81	0.58	0.18	0.99	12801.9	0.57	0.57	0.18	0.94	6165.84	0.67493	>60
18835.6	134.62	126.45	0.78	0.49	0.13	0.97	12045.5	0.4	0.43	0.1	0.9	6790.11	0.639506	>60
17836.2	140.36	133.83	0.8	0.43	0.1	0.98	9696.56	0.53	0.45	0.11	0.91	8139.63	0.543645	>60
13275.3	112.65	23.01	0.75	0.6	0.2	0.98	6545.86	0.5	0.71	0.3	0.87	6729.39	0.493087	>60
18099.3	132.66	6.49	0.74	0.41	0.09	0.97	13138	0.48	0.55	0.16	0.92	4961.31	0.725885	>60
7396.53	86.37	6.49	0.48	0.42	0.09	0.94	3220.51	0.53	0.36	0.07	0.88	4176.02	0.435408	>60
22449.7	146.35	107.2	0.69	0.61	0.21	0.97	15621.5	0.32	0.63	0.22	0.92	6828.21	0.695844	>60
19175	137.11	183.08	0.7	0.62	0.22	0.97	11426.4	0.38	0.8	0.4	0.88	7748.58	0.595902	>60
13732.7	119.75	250.39	0.6	0.43	0.1	0.95	7513.2	0.43	0.49	0.13	0.9	6219.51	0.547103	>60
20570.8	134.36	23.68	0.77	0.71	0.3	0.97	12826.8	0.53	0.81	0.41	0.93	7744.03	0.623543	>60
10778.4	94.51	23.68	0.71	0.76	0.35	0.97	7784.17	0.29	0.76	0.35	0.88	2994.23	0.722201	>60
18726.4	138.77	142.84	0.67	0.51	0.14	0.95	15228.4	0.56	0.57	0.18	0.95	3498.08	0.813201	>60
16452.4	119.75	74.29	0.48	0.68	0.27	0.94	10659	0.34	0.76	0.36	0.87	5793.44	0.647867	>60
21237.6	142.3	74.29	0.6	0.6	0.2	0.95	15752.8	0.37	0.67	0.26	0.92	5484.83	0.74174	>60
17217.6	120.39	129.28	0.79	0.72	0.31	0.99	11427.6	0.54	0.79	0.38	0.92	5790.03	0.663714	>60
8309.06	90.37	79.77	0.5	0.38	0.07	0.94	5505.98	0.45	0.63	0.22	0.89	2803.08	0.662648	>60
3296.81	54.77	79.77	0.55	0.69	0.27	0.94	1445.03	0.51	0.82	0.43	0.88	1851.78	0.438312	>60
6664.92	82.32	144.02	0.77	0.42	0.09	0.96	4423.8	0.6	0.43	0.1	0.94	2241.12	0.663744	>60
9803.79	86.17	62.05	0.7	0.73	0.31	0.95	6769.99	0.43	0.81	0.42	0.89	3033.8	0.690548	>60
22223.5	134.29	62.05	0.56	0.71	0.3	0.97	17398.7	0.38	0.67	0.26	0.89	4824.74	0.782899	>60
18131.6	131.57	82.07	0.81	0.62	0.22	0.98	14664.9	0.53	0.53	0.15	0.94	3466.69	0.808804	>60
17360.3	118.01	99.43	0.69	0.78	0.38	0.96	13314.5	0.5	0.8	0.4	0.9	4045.82	0.76695	>60
12819.5	103.45	219.44	0.5	0.61	0.21	0.94	7681.26	0.3	0.63	0.22	0.87	5138.24	0.599186	>60
4595.61	63.49	99.43	0.6	0.64	0.23	0.92	2293.66	0.4	0.91	0.58	0.9	2301.96	0.499098	>60
9498.59	71.66	266.65	0.42	0.9	0.57	0.91	5355.77	0.37	0.92	0.6	0.86	4142.82	0.563849	>60
10946.4	96.37	203.47	0.81	0.7	0.28	0.98	6963.07	0.61	0.72	0.31	0.93	3983.28	0.636109	>60
20868.2	141.64	259.7	0.47	0.56	0.17	0.94	12662.8	0.23	0.69	0.27	0.86	8205.36	0.6068	>60
10661.3	88.37	164.42	0.67	0.77	0.36	0.96	8209.68	0.51	0.71	0.3	0.91	2451.6	0.770046	>60
15163.6	120.14	164.42	0.78	0.46	0.11	0.97	11805.7	0.42	0.47	0.12	0.9	3357.99	0.77855	>60
13977.4	115.1	164.38	0.72	0.51	0.14	0.96	9631.17	0.47	0.71	0.29	0.88	4346.25	0.689052	>60
8999.4	78.26	164.38	0.65	0.8	0.4	0.96	5722.83	0.47	0.74	0.33	0.91	3276.57	0.635912	>60
19279.2	140.37	269.58	0.59	0.46	0.11	0.96	14795.9	0.52	0.49	0.13	0.93	4483.27	0.767456	>60
11936.2	106.48	215.5	0.8	0.64	0.23	0.98	7266.33	0.46	0.7	0.29	0.9	4669.87	0.608764	>60
9018.61	68.01	225.38	0.22	0.91	0.6	0.78	5105.38	0.43	0.93	0.63	0.88	3913.24	0.566094	>60
3190.61	33.48	43.04	0.23	0.58	0.18	0.75	1625.15	0.22	0.79	0.39	0.78	1565.45	0.509354	>60
17841.7	126.23	100.56	0.45	0.6	0.2	0.9	10505.5	0.31	0.61	0.21	0.85	7336.15	0.588818	>60
16739.1	111.69	64.66	0.54	0.81	0.41	0.94	12912.4	0.37	0.83	0.44	0.88	3826.7	0.771392	>60
16489.2	124.01	84.03	0.7	0.63	0.22	0.97	12854.2	0.62	0.65	0.24	0.95	3634.99	0.779553	>60
21464.2	132.02	39.74	0.64	0.71	0.3	0.98	16158.4	0.28	0.64	0.23	0.9	5305.85	0.752805	>60
11713.3	94.46	63.55	0.67	0.71	0.29	0.95	7724.81	0.23	0.76	0.35	0.84	3988.51	0.659489	>60
3070.41	53.13	39.74	0.53	0.64	0.23	0.91	664.52	0.46	0.79	0.39	0.85	2405.89	0.216427	>60
4214.23	64.42	110.69	0.75	0.47	0.12	0.97	2761.12	0.56	0.69	0.27	0.93	1453.11	0.65519	>60
10182	88.49	132.33	0.31	0.68	0.27	0.88	5840.63	0.31	0.53	0.15	0.82	4341.36	0.573624	>60
18195.6	126.96	132.33	0.82	0.7	0.28	0.99	11182.6	0.39	0.79	0.39	0.91	7012.99	0.614578	>60
19820.3	137.27	85.02	0.6	0.42	0.09	0.95	15634.6	0.37	0.44	0.1	0.91	4185.69	0.788819	>60
17339.8	118.84	85.02	0.52	0.7	0.28	0.95	11512	0.41	0.76	0.35	0.87	5827.89	0.663902	>60
19242.2	142.96	143.87	0.77	0.52	0.15	0.98	15769.7	0.47	0.55	0.17	0.94	3472.49	0.819537	>60
10115.4	90.27	31	0.71	0.76	0.35	0.96	6865.28	0.33	0.73	0.32	0.87	3250.08	0.678699	>60
21495.3	139.02	31	0.76	0.72	0.3	0.98	13930.3	0.47	0.8	0.4	0.94	7564.94	0.648065	>60
16635.1	122.29	246.57	0.47	0.67	0.26	0.91	7981.57	0.36	0.51	0.14	0.89	8653.49	0.479804	>60
17834.1	130.3	79.03	0.71	0.66	0.25	0.97	8804.61	0.29	0.79	0.39	0.86	9029.53	0.493694	>60
22268.7	150.4	109.46	0.62	0.56	0.17	0.96	14579.1	0.51	0.68	0.26	0.93	7689.68	0.654687	>60
19249.2	141.24	19.27	0.68	0.38	0.07	0.97	14669.6	0.52	0.53	0.15	0.95	4579.58	0.762089	>60
4212.64	61.9	20.86	0.52	0.58	0.19	0.93	696.25	0.53	0.66	0.24	0.92	3516.39	0.165276	>60
11718.8	104.48	19.27	0.71	0.63	0.22	0.96	5383.97	0.44	0.72	0.3	0.85	6334.82	0.459431	>60
15595.2	127.4	140.21	0.77	0.44	0.1	0.97	8178.86	0.45	0.52	0.14	0.89	7416.32	0.524448	>60
17330.7	129.63	132.19	0.79	0.53	0.15	0.98	10287.5	0.44	0.61	0.21	0.91	7043.23	0.593599	>60
20024.4	140.72	8.43	0.82	0.57	0.18	0.99	12936.1	0.51	0.59	0.19	0.94	7088.38	0.646014	>60
16640.9	124.29	8.43	0.79	0.65	0.24	0.98	12845.1	0.52	0.69	0.27	0.93	3795.77	0.771901	>60
10325.9	97.96	132.19	0.65	0.66	0.25	0.97	6750.32	0.39	0.73	0.32	0.89	3575.63	0.653725	>60
16010.2	106.55	25.2	0.53	0.78	0.37	0.96	10460.7	0.27	0.81	0.41	0.86	5549.53	0.653376	>60
23110.4	157.68	25.2	0.84	0.39	0.08	0.99	16969.4	0.64	0.27	0.04	0.95	6141.05	0.734273	>60
18907	139.37	86.26	0.82	0.46	0.11	0.98	14693.3	0.58	0.54	0.16	0.95	4213.66	0.777138	>60
21456.4	147.26	122.24	0.82	0.51	0.14	0.98	15856.9	0.58	0.52	0.15	0.94	5599.45	0.739031	>60
18732.9	132.71	122.24	0.71	0.59	0.19	0.96	14591	0.6	0.45	0.11	0.95	4141.91	0.778897	>60
18851.7	135.24	139.65	0.8	0.59	0.19	0.98	12690.7	0.6	0.61	0.21	0.94	6161.07	0.673183	>60
10823	93.43	139.65	0.58	0.56	0.17	0.93	7534.01	0.44	0.5	0.14	0.9	3288.96	0.696113	>60
14316.6	120.75	59.87	0.57	0.47	0.12	0.95	10449.3	0.53	0.56	0.17	0.95	3867.3	0.729873	>60
14464.4	104	21.68	0.7	0.59	0.2	0.95	8905.81	0.48	0.72	0.31	0.91	5558.63	0.615704	>60
21102.9	148.91	21.68	0.79	0.47	0.12	0.98	14508.2	0.57	0.52	0.14	0.94	6594.65	0.6875	>60
3645.68	46.51	48.95	0.28	0.79	0.38	0.81	2029.05	0.31	0.94	0.65	0.83	1616.62	0.556563	>60
22255.7	150.98	108.12	0.84	0.55	0.16	0.99	17810.7	0.6	0.54	0.16	0.95	4444.95	0.800278	>60
20356.2	129.83	272.81	0.79	0.73	0.32	0.98	15952.1	0.51	0.74	0.33	0.94	4404.12	0.783648	>60
20765.1	142.52	423.74	0.71	0.31	0.05	0.97	16232.4	0.49	0.31	0.05	0.93	4532.73	0.781714	>60
21980.9	151.9	206.66	0.72	0.38	0.07	0.98	13058.6	0.39	0.48	0.12	0.94	8922.3	0.594089	>60
13801	108.72	163.31	0.53	0.7	0.29	0.94	10045.8	0.49	0.66	0.25	0.93	3755.29	0.727898	>60
12906.1	107.92	324.55	0.55	0.63	0.23	0.9	8061.4	0.49	0.74	0.33	0.92	4844.75	0.624617	>60
22373.5	152.51	163.31	0.77	0.3	0.05	0.98	18443	0.56	0.33	0.05	0.95	3930.52	0.824322	>60
22417.2	147.83	324.55	0.79	0.57	0.18	0.97	18517	0.67	0.59	0.19	0.96	3900.27	0.826014	>60
16977.5	129.27	502.45	0.82	0.6	0.2	0.98	13762.5	0.44	0.61	0.21	0.94	3214.94	0.810635	>60
7475.67	70.89	448.46	0.68	0.83	0.44	0.96	3904.94	0.55	0.69	0.27	0.91	3570.74	0.522353	>60
15172.9	121.55	12.88	0.62	0.45	0.11	0.97	10610.8	0.59	0.56	0.17	0.96	4562.07	0.699327	>60
14501.6	111.57	12.88	0.79	0.75	0.33	0.99	8259.6	0.52	0.67	0.26	0.92	6242.03	0.569564	>60
18265.3	135.61	284.66	0.78	0.53	0.15	0.98	14346.8	0.51	0.55	0.17	0.93	3918.58	0.785463	>60
22085.8	150.2	272.74	0.83	0.54	0.16	0.99	17743.5	0.53	0.57	0.18	0.94	4342.27	0.803391	>60
20510	132.87	272.74	0.8	0.72	0.31	0.99	16498.2	0.51	0.71	0.3	0.95	4011.82	0.804396	>60
19504.9	122.03	204.54	0.53	0.52	0.15	0.94	14940	0.37	0.42	0.09	0.9	4564.91	0.765961	>60
21396.9	145.24	230.46	0.7	0.39	0.08	0.97	11497.4	0.34	0.4	0.08	0.9	9899.53	0.537339	>60
12265.9	102.53	177.96	0.63	0.67	0.25	0.94	9383.85	0.49	0.63	0.22	0.93	2881.99	0.765039	>60
13874.2	108.78	309.07	0.71	0.65	0.24	0.96	9057.05	0.46	0.75	0.34	0.93	4817.12	0.652799	>60
22915.2	157.35	177.96	0.79	0.36	0.07	0.98	18869.4	0.43	0.34	0.06	0.93	4045.82	0.823444	>60
21787.6	145.16	326.52	0.78	0.6	0.2	0.98	17935.3	0.64	0.61	0.2	0.96	3852.29	0.823189	>60
17780	135.69	499.14	0.83	0.53	0.15	0.98	14079.3	0.45	0.56	0.17	0.92	3700.71	0.791861	>60
8706.25	77.42	447.6	0.64	0.82	0.43	0.95	5229.09	0.47	0.77	0.36	0.91	3477.16	0.600613	>60
5519.74	69.96	15.08	0.67	0.53	0.15	0.92	3207.09	0.47	0.82	0.43	0.87	2312.65	0.581022	>60
11594.6	97.8	15.08	0.68	0.59	0.19	0.92	9072.51	0.36	0.63	0.23	0.89	2522.1	0.782477	>60
9009.29	92.07	282.96	0.78	0.56	0.17	0.96	5763.42	0.34	0.66	0.25	0.86	3245.87	0.63972	>60
4084.6	59.26	282.96	0.66	0.32	0.05	0.93	2032.69	0.52	0.69	0.28	0.9	2051.91	0.497647	>60
22128.7	135.2	3.37	0.54	0.49	0.13	0.91	17004.6	0.56	0.54	0.16	0.93	5124.03	0.768444	>60
2296.04	38.63	3.37	0.3	0.81	0.42	0.85	916.17	0.32	0.74	0.33	0.85	1379.88	0.399022	>60
15865	92.58	71.04	0.36	0.81	0.42	0.88	11160.9	0.38	0.83	0.44	0.84	4704.09	0.703493	>60
18128	118.86	123.75	0.61	0.72	0.31	0.93	15013.5	0.44	0.71	0.3	0.94	3114.42	0.828198	>60
21486.2	147.45	405.16	0.53	0.53	0.15	0.95	16819	0.47	0.61	0.2	0.91	4667.14	0.782785	>60
20106.5	150.23	120.65	0.78	0.32	0.05	0.96	16563.5	0.56	0.33	0.06	0.94	3542.99	0.823789	>60
24016.1	153.58	120.65	0.77	0.6	0.2	0.98	19552.2	0.58	0.56	0.17	0.94	4463.94	0.814127	>60
16453.1	122.14	57.52	0.72	0.7	0.28	0.96	13224.3	0.45	0.69	0.28	0.94	3228.81	0.803756	>60
17516.2	120.27	94.96	0.74	0.73	0.32	0.97	14586	0.6	0.73	0.32	0.95	2930.21	0.832714	>60
20480.2	128.86	15.85	0.75	0.74	0.33	0.97	15911.6	0.4	0.74	0.32	0.91	4568.55	0.776928	>60
13820	113.98	15.85	0.69	0.34	0.06	0.95	11405.2	0.55	0.31	0.05	0.94	2414.87	0.825263	>60
20868.5	135.88	96.57	0.69	0.62	0.21	0.96	16452.6	0.57	0.6	0.2	0.95	4415.95	0.788392	>60
20047.1	138.94	202.65	0.71	0.52	0.15	0.96	14532.8	0.58	0.56	0.17	0.94	5514.28	0.724933	>60
17378.6	120.97	96.57	0.56	0.72	0.3	0.93	12719.8	0.41	0.68	0.26	0.92	4658.84	0.731921	>60
21644.6	128.12	183.84	0.55	0.78	0.38	0.92	14993.5	0.39	0.75	0.34	0.9	6651.05	0.692716	>60
4756.4	65.17	196.37	0.46	0.56	0.17	0.86	1872.59	0.35	0.45	0.1	0.87	2883.81	0.393699	>60
9013.16	87.88	14.93	0.73	0.66	0.25	0.96	5818.23	0.34	0.7	0.29	0.85	3194.93	0.645526	>60
8719.33	91.53	14.93	0.7	0.53	0.15	0.95	5705.09	0.51	0.65	0.24	0.92	3014.24	0.654304	>60
11308.8	109.48	621.56	0.74	0.47	0.12	0.95	8056.39	0.54	0.46	0.11	0.93	3252.35	0.712403	>60
20910.3	137.02	105.59	0.47	0.51	0.14	0.94	15221.5	0.42	0.59	0.2	0.93	5688.83	0.727942	>60
20342.2	121.46	105.59	0.42	0.7	0.29	0.91	14849.9	0.46	0.69	0.28	0.89	5492.33	0.730004	>60
5266.16	75.54	108.58	0.72	0.22	0.02	0.97	2830.71	0.58	0.51	0.14	0.92	2435.45	0.537528	>60
17395.9	119.37	108.58	0.75	0.72	0.31	0.96	15028	0.53	0.7	0.29	0.94	2367.91	0.863881	>60
18291.3	127.41	100.29	0.59	0.67	0.26	0.95	14988.5	0.52	0.66	0.25	0.93	3302.72	0.819437	>60
20307.7	144.98	116.11	0.77	0.47	0.12	0.97	16960.5	0.55	0.51	0.14	0.95	3347.18	0.835176	>60
23170	144.5	116.11	0.62	0.6	0.2	0.95	19165.7	0.52	0.6	0.2	0.94	4004.32	0.827177	>60
5691.67	70.3	199.56	0.59	0.48	0.12	0.94	3588.48	0.43	0.66	0.25	0.88	2103.19	0.630479	>60
13899.4	106	53.66	0.65	0.73	0.32	0.95	11617.1	0.55	0.74	0.32	0.94	2282.29	0.8358	>60
5206.69	63.53	53.66	0.65	0.81	0.41	0.94	3044.6	0.61	0.66	0.25	0.94	2162.09	0.584748	>60
16231	115.81	94.86	0.71	0.75	0.33	0.96	13333.7	0.56	0.74	0.33	0.94	2897.35	0.821493	>60
20379.7	136.95	18.81	0.73	0.69	0.28	0.97	16569.8	0.43	0.72	0.3	0.92	3809.87	0.813055	>60
15121.9	122.76	18.81	0.7	0.52	0.15	0.96	12282.2	0.57	0.38	0.08	0.94	2839.69	0.812213	>60
20429.5	145.4	182.77	0.78	0.44	0.1	0.98	15960.9	0.65	0.53	0.15	0.95	4468.6	0.781267	>60
19855.1	128.28	97.52	0.63	0.69	0.28	0.94	16037.1	0.45	0.67	0.25	0.93	3818.06	0.807704	>60
17577	123.27	97.52	0.6	0.69	0.27	0.94	14447.4	0.55	0.73	0.32	0.95	3129.66	0.821946	>60
20458	134.4	174.78	0.49	0.61	0.21	0.92	16672.8	0.56	0.6	0.2	0.94	3785.2	0.814977	>60
12025.2	112.67	623.24	0.75	0.37	0.07	0.95	9001.33	0.49	0.43	0.1	0.92	3023.91	0.748536	>60
19193	123.22	112.08	0.56	0.61	0.21	0.96	13814.1	0.41	0.57	0.18	0.91	5378.85	0.719749	>60
19883.2	118.94	112.08	0.36	0.76	0.35	0.9	14497.9	0.44	0.74	0.32	0.93	5385.33	0.729151	>60
7405.52	87.96	100.29	0.56	0.43	0.1	0.95	4061.74	0.34	0.6	0.2	0.86	3343.77	0.548475	>60
17867.8	125.31	100.29	0.51	0.68	0.26	0.94	15216.9	0.6	0.71	0.29	0.95	2650.93	0.851636	>60
17423.8	123.89	92.06	0.62	0.66	0.25	0.95	14641.5	0.59	0.67	0.25	0.92	2782.27	0.840317	>60
19651.2	124.56	114.7	0.64	0.58	0.19	0.94	16150.7	0.43	0.6	0.2	0.93	3500.58	0.821865	>60
22656.3	144.89	114.7	0.67	0.6	0.2	0.95	18818.8	0.52	0.62	0.21	0.94	3837.5	0.83062	>60
7207.2	80.07	199.22	0.65	0.63	0.23	0.95	2778.52	0.14	0.63	0.22	0.67	4428.69	0.38552	>60
12815.6	106.35	54.78	0.71	0.7	0.29	0.96	10043.4	0.49	0.73	0.31	0.94	2772.26	0.783681	>60
6480.59	72.85	54.78	0.68	0.78	0.37	0.95	3933.7	0.42	0.7	0.29	0.91	2546.89	0.606997	>60
15995.9	112.18	98.31	0.64	0.74	0.33	0.94	13036.5	0.57	0.75	0.34	0.94	2959.43	0.814988	>60
19969.3	131.4	19.84	0.72	0.67	0.26	0.96	16762.2	0.56	0.69	0.27	0.93	3207.09	0.839399	>60
15221.3	122	19.84	0.77	0.53	0.15	0.97	12682.9	0.62	0.46	0.11	0.95	2538.36	0.833236	>60
20498	145.28	177.01	0.78	0.41	0.09	0.98	16805.3	0.63	0.49	0.13	0.96	3692.75	0.819849	>60
19928.7	124.54	100.65	0.66	0.73	0.32	0.94	16144.2	0.48	0.71	0.3	0.92	3784.52	0.810097	>60
18552.8	121.21	100.65	0.63	0.71	0.3	0.95	15012.5	0.53	0.76	0.35	0.96	3540.27	0.809179	>60
5099.35	49.51	156.2	0.24	0.84	0.45	0.82	1311.77	0.36	0.85	0.48	0.89	3787.59	0.257243	>60
21349.5	135.77	177.01	0.49	0.62	0.21	0.92	17285.7	0.53	0.58	0.18	0.94	4063.79	0.809654	>60
3777.24	58.32	488.82	0.61	0.43	0.1	0.96	1306.42	0.29	0.72	0.3	0.77	2470.82	0.345866	>60
9949.45	99.29	77.17	0.75	0.45	0.11	0.97	6161.18	0.55	0.62	0.22	0.91	3788.27	0.619248	>60
19708.8	131.28	77.17	0.74	0.75	0.34	0.98	14895.9	0.67	0.61	0.21	0.96	4812.91	0.755799	>60
10421.2	95.05	380.79	0.67	0.61	0.2	0.95	8901.15	0.6	0.51	0.14	0.95	1520.08	0.854136	>60
16974.3	131.97	115.8	0.69	0.25	0.03	0.96	14265.1	0.49	0.28	0.04	0.94	2709.15	0.840397	>60
22956.5	101.84	29.85	0.26	0.92	0.62	0.8	17075.8	0.23	0.94	0.65	0.71	5880.66	0.743834	>60
5892.6	62.92	29.85	0.47	0.85	0.47	0.93	2720.53	0.4	0.57	0.18	0.85	3172.07	0.461686	>60
22386	107.33	192.83	0.22	0.87	0.5	0.86	16459	0.27	0.9	0.57	0.86	5926.94	0.735239	>60
13688.1	111.57	137.4	0.71	0.73	0.31	0.97	9696.56	0.59	0.61	0.21	0.94	3991.58	0.708391	>60
30109.1	172.78	137.4	0.52	0.56	0.17	0.96	20350.8	0.61	0.48	0.12	0.97	9758.3	0.675902	>60
3837.39	51.62	161.07	0.44	0.87	0.51	0.89	531.48	0.73	0.63	0.22	0.93	3305.91	0.1385	>60
17875.3	135.99	32.37	0.57	0.53	0.15	0.97	11717.4	0.42	0.23	0.03	0.92	6157.88	0.655509	>60
12581.9	100.77	101.8	0.66	0.76	0.35	0.97	3246.66	0.52	0.74	0.33	0.89	9335.18	0.258043	>60
17127.4	127.51	122.03	0.76	0.6	0.2	0.98	11228.4	0.44	0.53	0.15	0.93	5899.08	0.655577	>60
19531.8	128.39	193.17	0.47	0.63	0.22	0.95	16669.9	0.43	0.62	0.22	0.93	2861.98	0.853471	>60
19490.5	128.14	193.17	0.56	0.74	0.33	0.96	11452.8	0.44	0.52	0.14	0.92	8037.63	0.587612	>60
11099.2	105.7	242.39	0.64	0.39	0.08	0.98	5029.76	0.53	0.59	0.19	0.89	6069.42	0.453165	>60
7110.1	90.13	247	0.79	0.23	0.03	0.99	4630.75	0.5	0.53	0.15	0.93	2479.35	0.651292	>60
11003.2	103.23	162.18	0.77	0.56	0.17	0.98	8420.84	0.65	0.61	0.21	0.95	2582.37	0.765308	>60
16889.3	106.2	6.95	0.35	0.74	0.32	0.88	7427.35	0.31	0.57	0.18	0.82	9461.97	0.439766	>60
2374.39	28.87	6.95	0.24	0.49	0.13	0.74	474.51	0.38	0.83	0.44	0.89	1899.88	0.199845	>60
6659.35	77.54	162.18	0.59	0.62	0.21	0.95	2778.4	0.22	0.62	0.21	0.79	3880.94	0.417218	>60
25590.1	165.01	178.2	0.8	0.27	0.04	0.99	21362.6	0.62	0.09	0	0.96	4227.53	0.834798	>60
21578.2	127.46	262.43	0.53	0.59	0.2	0.93	14077.9	0.25	0.69	0.27	0.81	7500.24	0.652416	>60
2291.95	43.16	31.94	0.35	0.66	0.25	0.86	1501.43	0.47	0.72	0.31	0.88	790.52	0.655088	>60
17740.1	128.9	31.94	0.57	0.51	0.14	0.96	12015.5	0.48	0.32	0.05	0.93	5724.65	0.677305	>60
18479.9	128.5	435.98	0.72	0.6	0.2	0.97	16007.8	0.5	0.6	0.2	0.94	2472.07	0.866229	>60
4836.45	55.3	167.82	0.28	0.92	0.61	0.88	3531.17	0.3	0.91	0.59	0.9	1305.28	0.730116	>60
2517.89	26.98	167.82	0.1	0.96	0.73	0.64	1874.86	0.08	0.94	0.66	0.56	643.03	0.744616	>60
15120.4	126.54	404.06	0.74	0.4	0.08	0.98	6701.42	0.4	0.64	0.23	0.88	8419.02	0.443203	>60
25199.5	116.55	167.4	0.12	0.64	0.23	0.68	19031.5	0.14	0.72	0.3	0.6	6168	0.755233	>60
2350.63	34.99	121.26	0.24	0.61	0.21	0.88	2350.4	0.24	0.61	0.21	0.88	0.23	0.999902	>60
3311.71	44.51	121.26	0.17	0.85	0.47	0.88	2505.84	0.42	0.75	0.34	0.9	805.87	0.75666	>60
21297	146.89	45.86	0.8	0.61	0.21	0.98	16445.3	0.51	0.63	0.23	0.93	4851.69	0.772189	>60
10683	99.13	45.86	0.71	0.64	0.23	0.99	1504.62	0.1	0.93	0.62	0.34	9178.38	0.140842	>60
7024.47	82.56	127.81	0.36	0.47	0.12	0.91	3713.33	0.43	0.61	0.21	0.82	3311.14	0.528628	>60
35540.1	134.22	156.25	0.34	0.81	0.42	0.89	25480.8	0.13	0.84	0.45	0.73	10059.3	0.71696	>60
22178.7	149.91	6.74	0.64	0.54	0.16	0.95	17399.5	0.46	0.59	0.2	0.93	4779.14	0.784516	>60
21236	145.68	6.74	0.81	0.51	0.14	0.98	16685.4	0.59	0.5	0.13	0.94	4550.58	0.785714	>60
3588.02	45.86	156.25	0.17	0.89	0.54	0.8	2685.62	0.48	0.88	0.53	0.93	902.41	0.748496	>60
5404.1	68.86	9.08	0.58	0.54	0.16	0.93	948.8	0.65	0.52	0.15	0.88	4455.29	0.17557	>60
10757.4	101.31	69.85	0.73	0.58	0.18	0.97	6950.33	0.44	0.58	0.19	0.9	3807.03	0.6461	>60
19153.8	127.09	69.85	0.71	0.78	0.38	0.97	13452.5	0.46	0.68	0.27	0.91	5701.22	0.702344	>60
12350.5	106.62	349.01	0.54	0.49	0.13	0.92	10371	0.55	0.47	0.12	0.93	1979.47	0.839724	>60
4314.18	43.84	317.42	0.33	0.94	0.65	0.93	2870.4	0.45	0.96	0.71	0.94	1443.78	0.665341	>60
17926.6	132.11	118	0.74	0.44	0.1	0.97	15311.5	0.52	0.4	0.08	0.94	2615.12	0.854121	>60
25115.6	105.91	183.93	0.26	0.92	0.62	0.81	20092.4	0.24	0.93	0.64	0.75	5023.17	0.799998	>60
24478.6	94.17	230.36	0.14	0.87	0.51	0.64	17032.9	0.17	0.89	0.55	0.62	7445.66	0.69583	>60
16122.8	119.37	135.57	0.74	0.74	0.33	0.97	11456.6	0.57	0.61	0.21	0.94	4666.23	0.710582	>60
29353.2	168.2	135.57	0.56	0.6	0.2	0.96	19627.1	0.56	0.53	0.15	0.96	9726.12	0.668653	>60
19536.4	140.33	107.12	0.64	0.55	0.17	0.97	14392.6	0.41	0.36	0.07	0.93	5143.81	0.736706	>60
10615.7	90.28	107.12	0.69	0.76	0.35	0.98	2345.39	0.48	0.69	0.28	0.84	8270.28	0.220936	>60
22581.6	134.39	6.19	0.32	0.8	0.4	0.85	15736.2	0.2	0.82	0.43	0.78	6845.38	0.69686	>60
19931.1	138.36	206.42	0.67	0.63	0.22	0.97	16273.7	0.55	0.62	0.22	0.94	3657.39	0.816498	>60
3487.84	31.81	6.19	0.15	0.92	0.62	0.78	1663.47	0.18	0.91	0.59	0.78	1824.37	0.476934	>60
20812.6	136.82	206.42	0.61	0.68	0.27	0.96	13530.1	0.53	0.49	0.13	0.93	7282.48	0.650092	>60
8551.6	88.09	220.1	0.68	0.6	0.2	0.97	2312.65	0.26	0.63	0.22	0.71	6238.96	0.270435	>60
8981.77	99.52	242.76	0.8	0.35	0.06	0.99	5938.31	0.61	0.42	0.09	0.93	3043.46	0.661151	>60
12358.5	110.26	227.03	0.76	0.55	0.16	0.98	9811.29	0.58	0.57	0.18	0.94	2547.23	0.793889	>60
15395.5	101.75	9.54	0.4	0.72	0.3	0.9	7728.34	0.38	0.78	0.37	0.83	7667.16	0.501987	>60
6043.04	74.61	9.54	0.71	0.66	0.25	0.97	2320.72	0.27	0.75	0.34	0.68	3722.32	0.384032	>60
26966.6	170.94	255.76	0.67	0.24	0.03	0.96	22943.4	0.57	0.21	0.02	0.95	4023.19	0.850808	>60
24187.4	139.79	255.76	0.56	0.57	0.18	0.92	16451.7	0.2	0.64	0.23	0.85	7735.73	0.680175	>60
2465.59	37.77	46.05	0.24	0.6	0.2	0.8	1978.45	0.41	0.49	0.13	0.89	487.14	0.802425	>60
21086.2	139.28	46.05	0.3	0.54	0.16	0.93	14062.1	0.54	0.25	0.03	0.94	7024.02	0.666889	>60
20108.9	130.21	450.8	0.6	0.58	0.18	0.96	16933	0.49	0.58	0.19	0.94	3175.94	0.842063	>60
3047.44	34.4	157.61	0.19	0.95	0.7	0.78	2175.62	0.23	0.96	0.73	0.67	871.82	0.713917	>60
3179.58	54.63	157.61	0.5	0.32	0.05	0.95	1105.27	0.43	0.89	0.55	0.91	2074.31	0.347615	>60
13779	118.59	37.73	0.73	0.45	0.11	0.98	5102.42	0.51	0.67	0.25	0.89	8676.57	0.370304	>60
25468.9	149.33	225.29	0.38	0.48	0.12	0.89	20420.5	0.35	0.52	0.15	0.83	5048.41	0.801781	>60
5208.63	70.17	37.73	0.63	0.53	0.15	0.94	2845.15	0.52	0.63	0.22	0.86	2363.47	0.546238	>60
3952.35	65.42	50.97	0.74	0.36	0.07	0.98	1789.92	0.39	0.52	0.14	0.85	2162.43	0.452875	>60
2286.15	31.18	225.29	0.33	0.91	0.59	0.91	1608.44	0.31	0.92	0.61	0.82	677.72	0.703558	>60
36172.6	150.58	163.18	0.41	0.89	0.55	0.86	26712.5	0.27	0.9	0.57	0.75	9460.04	0.738475	>60
7553.45	72.19	166.01	0.24	0.77	0.36	0.87	4163.29	0.48	0.81	0.41	0.92	3390.17	0.551177	>60
43249.7	140.85	100.99	0.14	0.69	0.28	0.73	32340.3	0.12	0.71	0.3	0.64	10909.4	0.747758	>60
23920.7	152.42	9.78	0.74	0.55	0.16	0.98	17868	0.52	0.52	0.14	0.93	6052.7	0.746968	>60
20577.1	135.67	9.78	0.71	0.53	0.15	0.97	15925.6	0.39	0.49	0.13	0.91	4651.45	0.77395	>60
2735.08	38.7	100.99	0.18	0.7	0.29	0.84	2460.7	0.15	0.65	0.24	0.81	274.38	0.899681	>60
2634.45	41.86	109.93	0.13	0.79	0.39	0.75	1722.37	0.2	0.6	0.2	0.76	912.07	0.653787	>60
8491.34	66.11	17.77	0.14	0.92	0.61	0.68	6667.76	0.16	0.89	0.54	0.71	1823.58	0.785242	>60
5138.58	61.46	17.77	0.36	0.69	0.28	0.89	4148.73	0.2	0.79	0.38	0.81	989.85	0.807369	>60
3537.08	35.31	190.23	0.13	0.89	0.54	0.72	2829.92	0.27	0.92	0.62	0.79	707.17	0.800072	>60
2156.18	34.93	190.23	0.17	0.79	0.39	0.77	1976.18	0.26	0.75	0.34	0.79	180	0.916519	>60
11351.2	102.31	791.93	0.39	0.56	0.17	0.9	6576.79	0.48	0.45	0.11	0.9	4774.37	0.579394	>60
7510.36	53.95	209.81	0.13	0.93	0.63	0.65	5918.64	0.19	0.9	0.57	0.66	1591.72	0.788063	>60
2222.13	38.17	697.91	0.25	0.78	0.38	0.85	1329.96	0.3	0.87	0.5	0.83	892.17	0.598507	>60
1887.6	28.14	209.81	0.29	0.85	0.47	0.75	1095.15	0.39	0.9	0.56	0.88	792.45	0.580181	>60
14303.2	59.12	252.81	0.13	0.51	0.14	0.59	9932.51	0.08	0.51	0.14	0.47	4370.69	0.694426	>60
15872.8	101.09	252.81	0.22	0.76	0.35	0.77	10816	0.15	0.83	0.44	0.76	5056.71	0.681422	>60
21582.8	142.98	453.96	0.79	0.54	0.16	0.97	17878.7	0.6	0.59	0.19	0.95	3704.12	0.828377	>60
12485	111.04	35.76	0.76	0.51	0.14	0.98	4065.84	0.44	0.45	0.11	0.86	8419.13	0.325659	>60
8186.14	82.8	35.76	0.43	0.55	0.16	0.91	5617.99	0.4	0.68	0.27	0.88	2568.15	0.686281	>60
25138.2	153.69	254.93	0.58	0.49	0.13	0.94	20204.1	0.46	0.55	0.17	0.93	4934.13	0.80372	>60
6142.08	77.63	45.51	0.78	0.58	0.18	0.98	3517.07	0.49	0.65	0.24	0.86	2625.01	0.572619	>60
22899.3	154.8	3.03	0.8	0.55	0.16	0.97	18384.2	0.53	0.57	0.18	0.94	4515.11	0.802828	>60
13434.1	116.68	3.03	0.8	0.53	0.15	0.99	7571.87	0.36	0.65	0.24	0.87	5862.24	0.56363	>60
7581.31	74.33	163.27	0.32	0.55	0.17	0.86	4237.99	0.52	0.62	0.22	0.92	3343.32	0.559005	>60
45554.8	148.47	152.04	0.17	0.79	0.38	0.79	35699.6	0.12	0.81	0.41	0.72	9855.3	0.783661	>60
23592.9	151.39	20.67	0.78	0.58	0.19	0.98	17847.6	0.44	0.56	0.17	0.92	5745.34	0.75648	>60
19118.2	124.95	20.67	0.68	0.6	0.2	0.96	14395	0.51	0.57	0.18	0.92	4723.2	0.752947	>60
5983	77.96	157.15	0.68	0.5	0.13	0.96	3546.41	0.34	0.33	0.06	0.84	2436.59	0.592748	>60
15524	114.93	909.02	0.49	0.65	0.24	0.9	8831.33	0.43	0.39	0.08	0.88	6692.66	0.568882	>60
2083.41	20.51	909.02	0.13	0.93	0.63	0.62	1592.29	0.17	0.96	0.72	0.7	491.12	0.764271	>60
8685.44	72.87	446.06	0.39	0.86	0.48	0.93	5308.46	0.23	0.87	0.5	0.73	3376.98	0.611191	>60
17903.6	131.97	93.85	0.81	0.62	0.21	0.98	13824.1	0.57	0.64	0.23	0.93	4079.48	0.772142	>60
10656	97.74	205.7	0.81	0.7	0.28	0.98	6036.44	0.41	0.83	0.45	0.83	4619.61	0.56648	>60
17384.1	128.43	205.7	0.69	0.54	0.16	0.97	13907.8	0.5	0.53	0.15	0.93	3476.25	0.800033	>60
22865	150.26	39.64	0.77	0.5	0.13	0.97	18760.9	0.54	0.51	0.14	0.93	4104.16	0.820505	>60
13950.7	101.8	39.64	0.76	0.8	0.39	0.98	8128.26	0.34	0.76	0.36	0.85	5822.44	0.582642	>60
19611.4	135.73	247.4	0.72	0.55	0.16	0.95	14592.4	0.55	0.39	0.08	0.9	5019.07	0.744074	>60
12960.9	112.38	137.87	0.57	0.68	0.26	0.96	7637.14	0.62	0.5	0.13	0.94	5323.7	0.589247	>60
4806.43	70.1	247.4	0.69	0.53	0.15	0.97	2377.69	0.51	0.67	0.26	0.89	2428.74	0.494689	>60
15728.8	129.42	137.87	0.79	0.35	0.06	0.97	12142.5	0.52	0.36	0.07	0.93	3586.32	0.77199	>60
14969.4	114.68	117.51	0.78	0.61	0.21	0.96	11801.2	0.56	0.7	0.29	0.94	3168.2	0.788355	>60
5025.89	57.33	255.6	0.4	0.81	0.41	0.91	2169.26	0.28	0.84	0.46	0.84	2856.64	0.431617	>60
8949.48	93.96	117.51	0.8	0.58	0.19	0.98	6321.29	0.64	0.6	0.2	0.95	2628.19	0.70633	>60
17648.6	123.99	177.97	0.65	0.56	0.17	0.95	15107.5	0.45	0.57	0.18	0.91	2541.09	0.856017	>60
20592.8	142.27	85.97	0.8	0.58	0.19	0.98	13033	0.48	0.78	0.38	0.9	7559.71	0.632895	>60
5912.84	66.75	85.97	0.63	0.8	0.39	0.94	3072.35	0.33	0.8	0.4	0.79	2840.49	0.519606	>60
18573.2	135.16	37.85	0.76	0.52	0.15	0.96	14037.1	0.51	0.59	0.19	0.93	4536.03	0.755775	>60
20782.8	137.48	47.39	0.49	0.6	0.2	0.94	15129.5	0.52	0.73	0.32	0.95	5653.24	0.727984	>60
2341.53	27.66	242.16	0.1	0.95	0.68	0.62	407.88	0.19	0.91	0.58	0.76	1933.65	0.174194	>60
18861.7	127.72	47.39	0.74	0.66	0.25	0.97	14911.4	0.57	0.7	0.28	0.94	3950.31	0.790565	>60
3102.14	40.47	435.02	0.4	0.92	0.6	0.85	1852.12	0.46	0.88	0.53	0.87	1250.02	0.597046	>60
16298.2	124.26	94.44	0.79	0.64	0.23	0.97	13121.2	0.55	0.65	0.24	0.93	3177.07	0.805067	>60
18845.4	128.85	186.76	0.69	0.6	0.2	0.96	15545.9	0.44	0.62	0.22	0.92	3299.43	0.824921	>60
12013.9	103.83	186.76	0.66	0.64	0.23	0.97	7785.42	0.36	0.71	0.3	0.86	4228.44	0.648037	>60
22326.8	148.72	52.47	0.8	0.4	0.08	0.97	18517.2	0.52	0.45	0.11	0.93	3809.65	0.829369	>60
11246.9	97.83	52.47	0.78	0.7	0.29	0.97	6426.47	0.29	0.69	0.28	0.84	4820.42	0.5714	>60
18876.2	137.95	227.56	0.75	0.47	0.12	0.97	14147	0.47	0.39	0.08	0.9	4729.22	0.749461	>60
8139.06	88.7	227.56	0.8	0.55	0.16	0.98	5335.19	0.45	0.56	0.17	0.89	2803.88	0.655504	>60
2526.65	49.79	15.59	0.48	0.34	0.06	0.95	900.82	0.72	0.6	0.2	0.95	1625.83	0.356527	>60
13133.5	113.55	15.59	0.57	0.37	0.07	0.96	7448.5	0.65	0.47	0.12	0.94	5684.96	0.567139	>60
16255.2	121.25	150.95	0.76	0.49	0.13	0.97	12257.7	0.35	0.62	0.22	0.88	3997.5	0.754078	>60
16591.6	122.36	121.21	0.77	0.57	0.18	0.95	13426.4	0.53	0.68	0.27	0.93	3165.25	0.809226	>60
7573.24	81.94	121.21	0.66	0.68	0.26	0.96	4943.8	0.55	0.67	0.26	0.9	2629.44	0.652799	>60
18059.3	123.42	182.95	0.74	0.58	0.19	0.95	15712.3	0.52	0.57	0.18	0.93	2346.99	0.87004	>60
18567.8	132.89	58.55	0.76	0.66	0.25	0.97	11137.7	0.39	0.81	0.41	0.89	7430.08	0.599841	>60
10760.9	95	58.55	0.67	0.71	0.29	0.94	7806.46	0.39	0.75	0.34	0.9	2954.43	0.725447	>60
20235.8	134.12	47.29	0.53	0.6	0.2	0.95	14788.1	0.5	0.71	0.3	0.94	5447.76	0.730786	>60
15651.9	120.74	34.77	0.75	0.58	0.19	0.97	12433.3	0.53	0.62	0.22	0.94	3218.58	0.794365	>60
17894.3	126.3	47.29	0.8	0.65	0.24	0.98	14425.2	0.57	0.69	0.28	0.95	3469.08	0.806135	>60
18759.7	135.65	302.67	0.74	0.6	0.2	0.97	15120	0.47	0.62	0.22	0.93	3639.76	0.80598	>60
10984.9	97.55	226.13	0.77	0.67	0.26	0.98	8943.34	0.56	0.67	0.25	0.94	2041.56	0.814149	>60
2606.25	50.13	264.04	0.71	0.52	0.14	0.94	1094.12	0.71	0.52	0.15	0.95	1512.12	0.419806	>60
22478.4	142.4	26.88	0.61	0.56	0.17	0.94	18761.2	0.39	0.54	0.16	0.93	3717.2	0.834633	>60
18589.2	126.68	26.88	0.78	0.72	0.3	0.98	13454.9	0.44	0.73	0.31	0.9	5134.26	0.723804	>60
18133.3	125.53	25.46	0.74	0.56	0.17	0.96	13997.4	0.42	0.52	0.15	0.89	4135.88	0.771918	>60
8956.64	92.43	25.46	0.74	0.68	0.27	0.98	4468.37	0.53	0.75	0.33	0.91	4488.27	0.498889	>60
13372.7	115	138.16	0.67	0.56	0.17	0.97	9437.18	0.43	0.61	0.21	0.9	3935.52	0.705704	>60
15330.7	122.83	138.16	0.81	0.55	0.16	0.97	11192.1	0.49	0.67	0.26	0.92	4138.61	0.730044	>60
7465.1	74.4	245.4	0.71	0.77	0.36	0.96	3923.47	0.44	0.72	0.3	0.88	3541.63	0.525575	>60
9813.22	92.88	119.08	0.77	0.56	0.17	0.95	8073.11	0.67	0.61	0.21	0.95	1740.11	0.822677	>60
5290.04	42.58	173.87	0.15	0.94	0.65	0.76	1219.55	0.26	0.75	0.34	0.83	4070.5	0.230537	>60
12674.5	116.08	119.08	0.72	0.47	0.12	0.96	8410.49	0.4	0.55	0.16	0.9	4264.03	0.663575	>60
12495.2	101.63	173.87	0.69	0.71	0.3	0.94	10057.5	0.54	0.72	0.31	0.92	2437.73	0.804907	>60
22902.2	145.1	171.53	0.75	0.61	0.2	0.96	17353.1	0.36	0.58	0.18	0.91	5549.08	0.757706	>60
3016.74	36.69	171.53	0.19	0.61	0.21	0.73	1435.03	0.19	0.86	0.48	0.68	1581.71	0.475689	>60
23450.5	152.92	51	0.66	0.49	0.13	0.96	17912.2	0.4	0.52	0.14	0.92	5538.39	0.763827	>60
20914.3	131.87	39.26	0.42	0.69	0.27	0.94	14699.9	0.35	0.74	0.33	0.9	6214.4	0.702864	>60
19249.6	133.18	39.26	0.78	0.61	0.21	0.97	15013.4	0.51	0.61	0.2	0.93	4236.17	0.779935	>60
1892.03	38.61	11.92	0.56	0.74	0.33	0.92	1291.64	0.5	0.86	0.5	0.91	600.39	0.682674	>60
14312.6	103.12	11.92	0.47	0.79	0.38	0.92	11398	0.33	0.75	0.34	0.87	2914.63	0.79636	>60
16967.1	124.02	19.71	0.77	0.57	0.18	0.96	13580.8	0.62	0.58	0.19	0.94	3386.3	0.80042	>60
8733.2	89.28	19.71	0.71	0.66	0.25	0.97	4783.92	0.54	0.72	0.31	0.89	3949.28	0.547785	>60
12009	110.1	127.66	0.62	0.58	0.19	0.96	8070.72	0.32	0.58	0.18	0.83	3938.25	0.672058	>60
13241.9	114.65	127.66	0.79	0.54	0.16	0.97	9413.3	0.34	0.65	0.24	0.89	3828.64	0.71087	>60
7381.18	71.16	238.57	0.7	0.8	0.39	0.97	4584.7	0.53	0.81	0.41	0.93	2796.48	0.621134	>60
8473.83	84.46	115.29	0.76	0.62	0.21	0.96	6424.53	0.56	0.68	0.26	0.93	2049.29	0.758161	>60
11712	110.23	115.29	0.76	0.44	0.1	0.97	8252.09	0.44	0.38	0.08	0.89	3459.87	0.704587	>60
10348	91.69	183.68	0.69	0.68	0.27	0.94	7715.95	0.51	0.65	0.24	0.93	2632.06	0.745647	>60
21957	142.3	473.84	0.65	0.61	0.21	0.95	17132.2	0.47	0.6	0.2	0.92	4824.74	0.780264	>60
21934.4	145.09	105.89	0.56	0.48	0.12	0.95	16321.7	0.42	0.54	0.16	0.9	5612.75	0.744112	>60
20834.5	130.29	34.42	0.55	0.66	0.25	0.95	13919.9	0.44	0.75	0.34	0.93	6914.63	0.668117	>60
17547.9	128.28	34.42	0.79	0.63	0.22	0.97	13890.5	0.53	0.64	0.23	0.93	3657.39	0.791577	>60
18357.3	135.71	492.84	0.58	0.56	0.17	0.97	9362.36	0.47	0.66	0.25	0.92	8994.96	0.510007	>60
21950.9	140.09	9.2	0.75	0.7	0.29	0.98	12687.9	0.44	0.74	0.33	0.88	9262.98	0.578014	>60
5176.79	69.67	9.2	0.79	0.62	0.21	0.97	2722.46	0.61	0.48	0.12	0.93	2454.33	0.525897	>60
21792.4	151.2	53.68	0.72	0.29	0.04	0.96	17666.9	0.49	0.26	0.04	0.93	4125.53	0.810689	>60
25602.2	156.85	53.68	0.81	0.6	0.2	0.98	18931.6	0.47	0.65	0.24	0.93	6670.6	0.739451	>60
9592.28	81.52	244.78	0.54	0.79	0.38	0.91	1289.71	0.55	0.56	0.17	0.89	8302.58	0.134453	>60
26019	150.39	188.43	0.47	0.65	0.24	0.95	18594.2	0.52	0.66	0.25	0.92	7424.85	0.714638	>60
16096.8	123.34	176.29	0.68	0.59	0.19	0.96	9713.84	0.38	0.5	0.14	0.86	6382.92	0.603466	>60
5588.19	65.11	21.18	0.63	0.73	0.32	0.94	3018.33	0.42	0.57	0.18	0.9	2569.86	0.540127	>60
23923.6	147.91	21.18	0.78	0.62	0.21	0.98	18990.3	0.62	0.65	0.24	0.96	4933.22	0.793792	>60
12587.5	111.07	30.85	0.79	0.57	0.18	0.98	7913.57	0.6	0.59	0.19	0.94	4673.96	0.628683	>60
21131.2	142.7	30.85	0.79	0.65	0.24	0.98	17599.8	0.53	0.68	0.27	0.95	3531.4	0.832882	>60
25162.7	150.32	94.18	0.76	0.7	0.29	0.97	19902.5	0.63	0.68	0.26	0.96	5260.14	0.790955	>60
3200.5	47.12	535.57	0.29	0.58	0.18	0.9	2180.63	0.54	0.71	0.3	0.92	1019.87	0.68134	>60
20721.1	132.35	296.57	0.74	0.73	0.31	0.97	17201.3	0.64	0.76	0.35	0.95	3519.8	0.830135	>60
20865.8	105.21	296.57	0.23	0.74	0.32	0.85	6573.15	0.28	0.72	0.3	0.83	14292.6	0.315021	>60
43118.8	206.6	14.48	0.5	0.58	0.18	0.96	24060	0.63	0.62	0.21	0.95	19058.8	0.557993	>60
17409.3	134.28	14.48	0.76	0.53	0.15	0.98	8068.11	0.38	0.52	0.14	0.84	9341.21	0.463436	>60
22194.5	145.14	49.25	0.47	0.64	0.23	0.9	13609.7	0.45	0.5	0.14	0.9	8584.81	0.613201	>60
27662.3	153.19	351.9	0.55	0.75	0.34	0.96	18129.1	0.3	0.7	0.29	0.85	9533.15	0.655373	>60
21851.3	94.42	1228	0.33	0.92	0.61	0.89	14900.4	0.18	0.92	0.61	0.73	6950.9	0.6819	>60
20566.8	141.46	503.81	0.8	0.56	0.17	0.98	11669.3	0.61	0.68	0.27	0.92	8897.51	0.567385	>60
6487.53	79.13	7.4	0.79	0.6	0.2	0.98	3148.87	0.64	0.55	0.16	0.92	3338.66	0.485373	>60
25661.5	160.58	7.4	0.79	0.59	0.19	0.98	14743.5	0.42	0.72	0.31	0.89	10918	0.574537	>60
22244.9	153.09	58.23	0.76	0.35	0.06	0.98	18172.8	0.44	0.3	0.05	0.93	4072.09	0.816942	>60
28554.5	172.12	58.23	0.82	0.55	0.16	0.99	20799.5	0.36	0.61	0.21	0.92	7755.06	0.728412	>60
13447.9	92.81	249.37	0.65	0.81	0.41	0.97	3150.24	0.33	0.85	0.48	0.76	10297.6	0.234256	>60
26257.6	151.14	201.29	0.74	0.69	0.27	0.97	19392.5	0.5	0.69	0.28	0.92	6865.05	0.73855	>60
16337.2	126.48	210.62	0.67	0.56	0.17	0.97	10060.5	0.33	0.54	0.16	0.84	6276.71	0.615804	>60
3733.12	55.33	33	0.73	0.71	0.3	0.96	2168.01	0.45	0.74	0.33	0.88	1565.11	0.58075	>60
26475.6	161.43	33	0.75	0.58	0.18	0.98	20891.5	0.5	0.63	0.22	0.95	5584.1	0.789085	>60
15014.6	125.57	29.33	0.81	0.43	0.1	0.98	9344.17	0.64	0.55	0.16	0.95	5670.41	0.62234	>60
21563	144.56	29.33	0.8	0.62	0.22	0.98	17657.8	0.45	0.66	0.25	0.94	3905.28	0.818891	>60
25946.1	158.59	98.02	0.77	0.66	0.25	0.97	20409.9	0.61	0.65	0.24	0.95	5536.23	0.786626	>60
6853.68	72.87	517.87	0.2	0.57	0.18	0.79	3068.25	0.41	0.65	0.24	0.85	3785.43	0.447679	>60
22595.7	140.66	304.94	0.78	0.7	0.29	0.98	17742.8	0.63	0.75	0.34	0.94	4852.83	0.785232	>60
25968.2	121.29	304.94	0.28	0.71	0.3	0.87	9312.78	0.34	0.68	0.27	0.85	16655.4	0.358622	>60
13943.6	124.12	260.93	0.7	0.51	0.14	0.98	581.97	0.71	0.48	0.12	0.92	13361.7	0.0417373	>60
44182	215.81	14.43	0.43	0.37	0.07	0.96	26001.7	0.56	0.59	0.19	0.95	18180.3	0.588514	>60
19859.2	147.32	14.43	0.7	0.22	0.02	0.98	9826.19	0.48	0.5	0.14	0.87	10033	0.494793	>60
23602.2	151.57	59.51	0.45	0.35	0.06	0.92	13800.4	0.35	0.55	0.16	0.88	9801.85	0.584706	>60
29733.5	150.95	366.99	0.28	0.69	0.27	0.94	17409.5	0.24	0.69	0.28	0.8	12324	0.58552	>60
26478.8	151.67	172.04	0.4	0.41	0.09	0.92	17192.1	0.54	0.51	0.14	0.94	9286.63	0.64928	>60
19286.8	135.67	172.04	0.35	0.55	0.16	0.92	8817.35	0.33	0.81	0.41	0.86	10469.5	0.45717	>60
23326.5	145.63	447.31	0.61	0.49	0.13	0.95	14706.5	0.46	0.65	0.24	0.9	8619.94	0.630465	>60
10164.8	104.67	190.19	0.81	0.49	0.13	0.98	5327.8	0.41	0.42	0.09	0.86	4837.02	0.524141	>60
12348.5	107.3	125.71	0.74	0.53	0.15	0.97	4810.19	0.3	0.44	0.1	0.76	7538.33	0.389536	>60
28849.3	170.81	80.89	0.62	0.53	0.15	0.95	18757.1	0.44	0.48	0.12	0.93	10092.2	0.650177	>60
8735.59	81.65	80.89	0.72	0.8	0.39	0.97	4008.53	0.44	0.77	0.36	0.87	4727.06	0.458873	>60
11444.7	88.56	15.85	0.71	0.66	0.25	0.95	8294.5	0.51	0.72	0.3	0.91	3150.24	0.724743	>60
18316.6	126.83	15.85	0.82	0.71	0.3	0.99	14358.6	0.51	0.77	0.36	0.94	3958.04	0.78391	>60
38946.2	211.26	221.02	0.83	0.35	0.06	0.99	25403.2	0.44	0.68	0.26	0.93	13543	0.652263	>60
12592.6	110.34	610.83	0.8	0.63	0.22	0.99	8127.69	0.47	0.73	0.32	0.9	4464.96	0.645431	>60
19626.2	140.21	159.29	0.78	0.45	0.11	0.97	15825.6	0.46	0.32	0.05	0.93	3800.66	0.806348	>60
15716.7	125.52	159.29	0.78	0.6	0.2	0.98	9234.44	0.51	0.73	0.32	0.92	6482.3	0.587554	>60
15865.1	122.89	169.11	0.75	0.55	0.17	0.97	11448.1	0.63	0.18	0.02	0.94	4416.97	0.721592	>60
4514.31	64.65	169.11	0.62	0.35	0.06	0.92	1799.7	0.68	0.62	0.21	0.93	2714.61	0.398666	>60
22220.6	147.48	183.61	0.83	0.56	0.17	0.98	15595.5	0.6	0.67	0.26	0.95	6625.12	0.701848	>60
24234.9	105.87	225.16	0.33	0.86	0.5	0.87	16196.7	0.24	0.91	0.59	0.77	8038.2	0.668321	>60
19095	135.51	428.42	0.7	0.6	0.2	0.98	11916.8	0.55	0.64	0.23	0.92	7178.21	0.624079	>60
6681.75	78.96	6	0.79	0.64	0.23	0.98	3675.47	0.63	0.56	0.17	0.91	3006.28	0.550076	>60
24158.6	149.08	6	0.78	0.66	0.25	0.98	16538.9	0.45	0.72	0.3	0.92	7619.75	0.684595	>60
3392.44	55.32	210.54	0.75	0.6	0.2	0.97	1121.53	0.51	0.7	0.29	0.87	2270.91	0.330597	>60
19897.5	148.35	58.59	0.76	0.33	0.06	0.97	17109.8	0.65	0.28	0.04	0.96	2787.73	0.859896	>60
26949.1	162.88	58.59	0.82	0.58	0.19	0.99	20642.2	0.67	0.62	0.22	0.96	6306.84	0.765972	>60
14542	100.31	122.64	0.63	0.78	0.37	0.95	5077.75	0.32	0.8	0.39	0.81	9464.25	0.349178	>60
23913.9	148.75	197.73	0.63	0.68	0.26	0.95	18418.4	0.48	0.71	0.3	0.94	5495.52	0.770196	>60
13669.6	116.69	202.14	0.58	0.52	0.14	0.94	8180.45	0.33	0.27	0.04	0.83	5489.15	0.598441	>60
2875.63	45.73	37.04	0.66	0.75	0.34	0.95	1398.87	0.57	0.82	0.43	0.9	1476.76	0.486457	>60
25453.1	157.23	37.04	0.78	0.61	0.21	0.98	20533.1	0.66	0.62	0.22	0.96	4920.03	0.806702	>60
15019	123.65	30	0.78	0.49	0.13	0.98	10089.6	0.64	0.59	0.19	0.95	4929.35	0.671792	>60
19826	133.12	30	0.77	0.65	0.24	0.97	16562	0.58	0.64	0.23	0.95	3264.06	0.835365	>60
24133.2	149.08	98.93	0.72	0.71	0.3	0.97	18522.3	0.64	0.68	0.27	0.95	5610.94	0.767502	>60
20902.4	132.44	295.32	0.77	0.74	0.33	0.98	16650.9	0.63	0.76	0.35	0.94	4251.53	0.796601	>60
24705.2	130.26	295.32	0.45	0.71	0.3	0.86	10782.1	0.39	0.68	0.27	0.88	13923.1	0.436432	>60
14558.4	121.44	241.15	0.77	0.56	0.17	0.98	1334.39	0.69	0.55	0.16	0.92	13224	0.0916579	>60
8792.33	93.64	241.15	0.76	0.52	0.15	0.98	892.86	0.63	0.84	0.46	0.89	7899.47	0.10155	>60
41826.6	197.47	15.52	0.4	0.48	0.12	0.92	24989.2	0.69	0.58	0.18	0.96	16837.5	0.597446	>60
20452.9	149.49	15.52	0.8	0.42	0.09	0.99	10825.9	0.42	0.46	0.11	0.89	9626.97	0.52931	>60
21316	134.41	39.11	0.39	0.68	0.26	0.91	11793.5	0.3	0.63	0.22	0.84	9522.47	0.55327	>60
27307.6	138.26	359.62	0.45	0.82	0.43	0.95	16929.7	0.23	0.71	0.3	0.84	10377.9	0.619963	>60
8678.16	64.78	212.89	0.25	0.91	0.59	0.78	5640.04	0.28	0.85	0.47	0.83	3038.12	0.649912	>60
18925.7	133.54	212.89	0.74	0.63	0.23	0.97	7865.47	0.51	0.8	0.4	0.9	11060.2	0.415598	>60
24682.6	155.17	822.4	0.63	0.57	0.18	0.97	14131.3	0.47	0.6	0.2	0.91	10551.3	0.57252	>60
11940.3	116	185.1	0.72	0.17	0.02	0.98	7069.27	0.65	0.36	0.07	0.95	4871.02	0.592052	>60
14429.8	119.6	126.13	0.76	0.41	0.09	0.98	7235.86	0.38	0.46	0.11	0.86	7193.9	0.501454	>60
28548.5	175.36	97.37	0.78	0.45	0.11	0.98	17789.8	0.38	0.32	0.05	0.89	10758.7	0.623142	>60
10544.8	96.05	97.37	0.76	0.73	0.31	0.98	5331.66	0.61	0.75	0.34	0.93	5213.18	0.505618	>60
9869.74	82.28	25.94	0.69	0.67	0.26	0.95	7247.12	0.51	0.71	0.3	0.92	2622.62	0.734277	>60
19120.1	131.21	25.94	0.82	0.69	0.27	0.99	14687.4	0.5	0.74	0.33	0.94	4432.67	0.768167	>60
38800.9	204.62	225.61	0.84	0.51	0.14	0.99	25439.7	0.51	0.69	0.27	0.94	13361.2	0.655647	>60
10865.4	103.09	620.55	0.74	0.64	0.23	0.98	6663.67	0.35	0.73	0.32	0.85	4201.72	0.613293	>60
21955.6	151.74	154.77	0.78	0.43	0.1	0.97	17466.6	0.39	0.22	0.03	0.94	4488.95	0.795544	>60
17771.8	132.45	154.77	0.8	0.61	0.21	0.98	10696.8	0.5	0.7	0.29	0.92	7075.07	0.601894	>60
3397.33	53.39	185.65	0.68	0.29	0.04	0.91	870.23	0.55	0.51	0.14	0.89	2527.1	0.256151	>60
14936.8	118.02	185.65	0.75	0.62	0.21	0.97	10039.4	0.6	0.5	0.13	0.95	4897.4	0.672125	>60
22943.5	153.46	188.22	0.82	0.56	0.17	0.98	15366.3	0.57	0.68	0.27	0.94	7577.22	0.669744	>60
22393.5	144.65	810.59	0.72	0.61	0.2	0.97	12523.7	0.53	0.57	0.18	0.92	9869.74	0.559258	>60
13509.2	121.07	177.33	0.72	0.3	0.05	0.97	8242.2	0.48	0.39	0.08	0.93	5266.96	0.610119	>60
15576.1	126.76	123.26	0.78	0.39	0.08	0.98	8328.62	0.45	0.33	0.06	0.9	7247.46	0.534706	>60
26214.6	162.99	96.23	0.78	0.56	0.17	0.98	16211.7	0.33	0.45	0.11	0.9	10002.9	0.618423	>60
11251.2	99.13	96.23	0.76	0.75	0.33	0.98	6094.09	0.64	0.76	0.35	0.93	5157.12	0.541639	>60
7333.42	69.97	31.46	0.66	0.75	0.34	0.9	4979.16	0.56	0.78	0.38	0.9	2354.26	0.678968	>60
17563.7	125.47	31.46	0.8	0.71	0.3	0.99	13740.7	0.54	0.74	0.33	0.95	3823.06	0.782332	>60
35593.5	202.67	226.07	0.85	0.37	0.07	0.99	24252.5	0.57	0.66	0.25	0.94	11340.9	0.681376	>60
7723.45	74.52	615.58	0.7	0.78	0.38	0.97	4517.95	0.26	0.83	0.44	0.83	3205.5	0.584965	>60
22614.9	154.5	148.44	0.78	0.36	0.07	0.97	18738.5	0.31	0.19	0.02	0.93	3876.39	0.828591	>60
17578.8	128.01	148.44	0.76	0.63	0.23	0.98	10016	0.51	0.66	0.25	0.91	7562.78	0.569777	>60
12742	111.07	249.53	0.66	0.6	0.2	0.97	9145.86	0.49	0.43	0.1	0.92	3596.1	0.717776	>60
20312.2	137.82	285.17	0.79	0.65	0.24	0.98	14111.5	0.58	0.67	0.26	0.94	6200.75	0.694728	>60
26050.1	165.54	262.3	0.81	0.32	0.05	0.97	19966.6	0.59	0.36	0.07	0.94	6083.52	0.766469	>60
49691.2	152.92	262.3	0.44	0.88	0.53	0.89	42037.7	0.29	0.89	0.55	0.83	7653.52	0.845979	>60
8794.6	83.19	219.63	0.56	0.65	0.24	0.92	5183.84	0.36	0.71	0.29	0.88	3610.77	0.589434	>60
34725.1	129.22	219.63	0.41	0.84	0.45	0.85	28103.7	0.22	0.86	0.48	0.78	6621.37	0.80932	>60
21057	130.61	39.97	0.55	0.75	0.34	0.96	15237.3	0.39	0.65	0.24	0.88	5819.71	0.723622	>60
25396.5	153.09	154.25	0.37	0.62	0.22	0.94	19973.2	0.32	0.63	0.23	0.9	5423.31	0.786454	>60
23447.2	134.39	39.97	0.75	0.78	0.37	0.98	19424.5	0.38	0.8	0.4	0.94	4022.74	0.828434	>60
7291.35	72.84	124.17	0.68	0.72	0.3	0.95	4414.36	0.51	0.77	0.37	0.92	2876.99	0.605424	>60
21076.5	143.36	59.35	0.79	0.61	0.21	0.99	16776	0.57	0.52	0.15	0.95	4300.53	0.795956	>60
26036.1	168.42	35.85	0.8	0.47	0.12	0.98	20425.7	0.27	0.51	0.14	0.9	5610.37	0.784516	>60
22250.1	143.69	35.85	0.74	0.66	0.25	0.97	16812.9	0.16	0.68	0.27	0.87	5437.19	0.755633	>60
21354	144.93	16	0.8	0.46	0.11	0.98	17744.3	0.48	0.53	0.15	0.94	3609.74	0.830958	>60
26435	150.16	16	0.35	0.67	0.26	0.9	21612.4	0.3	0.74	0.33	0.86	4822.58	0.817568	>60
21476.3	148.06	32.03	0.82	0.61	0.21	0.98	16948.8	0.31	0.58	0.18	0.91	4527.5	0.789186	>60
15176	102.88	32.03	0.4	0.63	0.22	0.9	10518	0.25	0.6	0.2	0.81	4658.04	0.693066	>60
23060.2	153.42	37.09	0.82	0.58	0.19	0.98	19060.8	0.55	0.54	0.16	0.95	3999.31	0.82657	>60
22422.5	145.83	1.43	0.68	0.59	0.19	0.96	18259.3	0.35	0.52	0.15	0.93	4163.17	0.81433	>60
20294.7	146.52	1.43	0.81	0.52	0.14	0.98	16578.7	0.36	0.51	0.14	0.93	3716.06	0.816895	>60
17836.8	138.24	113.82	0.69	0.38	0.07	0.96	13127.1	0.43	0.43	0.1	0.92	4709.66	0.735957	>60
14302.7	123.18	11.34	0.79	0.38	0.08	0.97	11100.5	0.5	0.49	0.13	0.94	3202.2	0.776113	>60
10701.3	107.51	42.65	0.83	0.23	0.03	0.98	7695.14	0.49	0.46	0.11	0.92	3006.17	0.719085	>60
22707.7	149.82	0.75	0.69	0.48	0.12	0.97	18310.9	0.32	0.56	0.17	0.93	4396.73	0.806377	>60
7338.09	78.72	114.29	0.67	0.64	0.23	0.94	5157.12	0.61	0.7	0.28	0.95	2180.97	0.702788	>60
24599.6	140.21	0.75	0.57	0.8	0.39	0.92	18930	0.28	0.79	0.39	0.88	5669.61	0.769524	>60
41104.9	143.03	41.73	0.32	0.71	0.29	0.81	32614.1	0.23	0.75	0.34	0.8	8490.77	0.793437	>60
11837.7	101.84	41.73	0.61	0.72	0.3	0.95	8465.75	0.24	0.72	0.3	0.85	3371.97	0.71515	>60
20978.7	136.39	31.61	0.7	0.69	0.27	0.97	15607.4	0.2	0.72	0.31	0.85	5371.35	0.743962	>60
8540.01	89.71	16.33	0.74	0.66	0.25	0.97	6181.53	0.63	0.68	0.27	0.94	2358.47	0.723832	>60
46921.3	156.42	23.98	0.41	0.92	0.6	0.88	38841.4	0.25	0.93	0.62	0.81	8079.93	0.827798	>60
8725.01	83.07	16.33	0.46	0.77	0.36	0.87	3273.05	0.28	0.8	0.4	0.77	5451.97	0.375134	>60
33294.3	181.58	23.98	0.76	0.39	0.08	0.97	27480	0.55	0.33	0.06	0.96	5814.36	0.825365	>60
22318.3	142.52	284.74	0.78	0.64	0.23	0.98	17386	0.4	0.57	0.18	0.93	4932.31	0.779002	>60
6305.93	64.07	126.13	0.48	0.79	0.39	0.89	4025.47	0.36	0.81	0.41	0.86	2280.47	0.638363	>60
17872.2	129.91	126.13	0.77	0.61	0.21	0.97	14989.2	0.47	0.57	0.18	0.96	2883.02	0.838688	>60
21016.9	131.77	128.14	0.77	0.72	0.31	0.98	17621.5	0.6	0.73	0.32	0.96	3395.4	0.838444	>60
24384.8	161.76	254.33	0.8	0.32	0.05	0.97	18850.5	0.61	0.32	0.05	0.95	5534.29	0.773043	>60
46950.9	153.67	254.33	0.38	0.88	0.53	0.88	38091.4	0.27	0.9	0.56	0.79	8859.42	0.811304	>60
31333.8	121.4	207.61	0.46	0.82	0.43	0.85	25649.9	0.28	0.84	0.46	0.79	5683.82	0.818604	>60
12588.4	100.16	207.61	0.55	0.6	0.2	0.91	8482.81	0.38	0.33	0.05	0.87	4105.63	0.673857	>60
22067.8	129.53	39.81	0.51	0.78	0.38	0.96	16970.7	0.35	0.71	0.29	0.9	5097.08	0.769027	>60
24142.5	133.43	39.81	0.72	0.79	0.39	0.98	19935.6	0.38	0.8	0.41	0.94	4206.84	0.82575	>60
22116.6	141.48	154.12	0.27	0.56	0.17	0.91	16263.7	0.4	0.43	0.1	0.85	5852.91	0.735361	>60
20949.9	141.22	54.99	0.8	0.65	0.24	0.99	16398.7	0.47	0.52	0.14	0.95	4551.27	0.782755	>60
4788.24	60.94	133.87	0.68	0.77	0.36	0.96	2609.77	0.56	0.84	0.45	0.9	2178.47	0.545037	>60
21487.7	136.6	36.09	0.67	0.7	0.29	0.95	16524.1	0.22	0.7	0.28	0.86	4963.58	0.769003	>60
24974.4	162.07	36.09	0.81	0.5	0.13	0.98	20513.7	0.36	0.47	0.12	0.93	4460.64	0.821391	>60
20948.6	139.27	18.8	0.73	0.49	0.13	0.97	17976.3	0.38	0.49	0.13	0.93	2972.28	0.858115	>60
26225	152.01	18.8	0.43	0.65	0.24	0.94	20794.5	0.33	0.7	0.29	0.89	5430.48	0.792927	>60
20713.3	143.94	36.23	0.84	0.63	0.22	0.99	16594.9	0.34	0.59	0.19	0.93	4118.37	0.801173	>60
12417.5	100.33	36.23	0.63	0.67	0.25	0.95	8885.35	0.33	0.64	0.23	0.88	3532.19	0.715548	>60
48045	149.93	33.93	0.29	0.85	0.48	0.77	35685.6	0.18	0.91	0.58	0.76	12359.4	0.742753	>60
21810.8	150.36	33.93	0.83	0.57	0.18	0.98	18089	0.66	0.48	0.12	0.96	3721.86	0.829357	>60
12657.7	112.22	19.56	0.78	0.44	0.1	0.97	9097.42	0.42	0.45	0.11	0.91	3560.28	0.718727	>60
18870.3	141.37	112.24	0.57	0.38	0.08	0.93	13894.3	0.54	0.34	0.06	0.93	4975.98	0.736306	>60
8910.93	88.81	110.31	0.7	0.62	0.22	0.95	6292.18	0.49	0.6	0.2	0.91	2618.75	0.706119	>60
20613.5	143.15	1.35	0.74	0.49	0.13	0.97	15940.2	0.34	0.59	0.19	0.9	4673.28	0.77329	>60
8877.61	93.16	43.72	0.77	0.32	0.05	0.96	6254.99	0.5	0.41	0.09	0.92	2622.62	0.70458	>60
24358.8	143.09	1.35	0.46	0.76	0.35	0.94	18170.2	0.21	0.74	0.32	0.83	6188.7	0.745937	>60
40356.6	143.46	43.36	0.32	0.69	0.28	0.79	31611.4	0.24	0.73	0.32	0.75	8745.14	0.783303	>60
10100	93.18	43.36	0.66	0.73	0.31	0.97	6870.96	0.5	0.71	0.29	0.89	3229.04	0.680293	>60
18726.8	125.47	32.18	0.74	0.7	0.29	0.97	13337.8	0.29	0.65	0.24	0.86	5388.97	0.712232	>60
47233.4	156.47	19.09	0.43	0.92	0.6	0.88	40000.8	0.28	0.92	0.62	0.82	7232.68	0.846874	>60
9601.04	93.73	10.28	0.74	0.7	0.29	0.98	7289.76	0.7	0.7	0.28	0.96	2311.28	0.759268	>60
33718.4	185.52	19.09	0.78	0.33	0.06	0.97	27909.5	0.59	0.38	0.08	0.96	5808.91	0.827723	>60
12469.3	101.04	10.28	0.57	0.74	0.33	0.93	4974.72	0.23	0.7	0.28	0.76	7494.55	0.398958	>60
23126.1	147.92	285.93	0.78	0.65	0.24	0.98	18438.8	0.31	0.61	0.21	0.92	4687.26	0.797317	>60
3529.8	50.07	134.49	0.42	0.83	0.45	0.92	973.93	0.22	0.96	0.7	0.63	2555.87	0.275916	>60
16411.8	125.18	128	0.65	0.64	0.23	0.97	13581.6	0.38	0.56	0.17	0.94	2830.26	0.827548	>60
19688.5	124.92	128	0.78	0.73	0.32	0.98	16648.8	0.58	0.74	0.33	0.97	3039.71	0.84561	>60
27588.7	164.53	146.45	0.3	0.62	0.22	0.88	20898.9	0.41	0.59	0.19	0.92	6689.82	0.757516	>60
19007	127.8	39.1	0.56	0.72	0.31	0.95	14562.7	0.38	0.65	0.24	0.89	4444.26	0.766177	>60
22372.8	133.27	39.1	0.76	0.76	0.35	0.98	18716.5	0.36	0.79	0.38	0.94	3656.25	0.836576	>60
9488.24	87.84	120.49	0.69	0.69	0.27	0.96	5862.01	0.42	0.81	0.42	0.88	3626.23	0.617818	>60
20342.4	139.35	61.04	0.75	0.6	0.2	0.98	16808.1	0.6	0.5	0.14	0.97	3534.24	0.826262	>60
25459.6	163.9	36.36	0.79	0.53	0.15	0.98	21336.1	0.43	0.53	0.15	0.95	4123.49	0.838038	>60
22564.4	149.14	36.36	0.8	0.63	0.22	0.98	18217.5	0.28	0.66	0.25	0.93	4346.93	0.807354	>60
19784.3	136.71	16.93	0.74	0.45	0.11	0.97	16323.1	0.29	0.47	0.12	0.92	3461.12	0.825057	>60
27749.2	145.9	16.93	0.41	0.68	0.27	0.94	21033	0.24	0.77	0.36	0.85	6716.2	0.757968	>60
21106.3	146.78	26.65	0.82	0.61	0.21	0.99	17577.8	0.56	0.57	0.18	0.95	3528.44	0.832825	>60
18235.5	133.93	26.65	0.59	0.47	0.12	0.96	14654.1	0.55	0.44	0.1	0.94	3581.43	0.803602	>60
20315.2	131.51	46.74	0.79	0.71	0.3	0.99	17420.3	0.59	0.67	0.26	0.96	2894.84	0.857504	>60
21166.7	142.47	5.14	0.8	0.6	0.2	0.98	17702	0.5	0.59	0.19	0.96	3464.65	0.836316	>60
18469.3	139.01	5.14	0.81	0.51	0.14	0.98	14918.8	0.38	0.5	0.13	0.93	3550.5	0.807762	>60
15206.5	128.4	7.24	0.79	0.31	0.05	0.97	12268.7	0.52	0.43	0.1	0.94	2937.83	0.806805	>60
9690.07	93.74	34.46	0.77	0.61	0.21	0.97	6698.92	0.44	0.57	0.18	0.91	2991.16	0.691318	>60
23833.5	152.9	0.67	0.69	0.46	0.11	0.96	19709.9	0.49	0.56	0.17	0.94	4123.6	0.826983	>60
5431.5	67.91	118.64	0.67	0.7	0.29	0.94	3145.01	0.38	0.81	0.41	0.86	2286.49	0.579032	>60
20952.2	128.79	0.67	0.57	0.8	0.41	0.94	15589.7	0.17	0.82	0.42	0.84	5362.48	0.744061	>60
4484.63	66.22	220.76	0.71	0.66	0.25	0.97	2583.5	0.66	0.54	0.16	0.96	1901.13	0.576079	>60
14191.4	93.74	220.76	0.58	0.89	0.55	0.98	11483.4	0.4	0.91	0.59	0.95	2708.02	0.809179	>60
6634.22	60.87	245.3	0.19	0.76	0.35	0.7	2938.28	0.14	0.77	0.36	0.63	3695.94	0.442898	>60
10348.6	96.62	15.99	0.77	0.67	0.26	0.97	7543.9	0.44	0.69	0.27	0.91	2804.67	0.72898	>60
21354.3	147.38	15.99	0.8	0.53	0.15	0.98	16874	0.44	0.6	0.2	0.94	4480.31	0.790191	>60
10044.1	96.62	116.9	0.57	0.58	0.18	0.91	5357.25	0.22	0.25	0.03	0.83	4686.81	0.533375	>60
21086.5	149.6	245.3	0.66	0.42	0.09	0.95	15828.4	0.35	0.36	0.07	0.91	5258.09	0.750642	>60
21292.7	150.23	543.85	0.77	0.47	0.11	0.98	16291.8	0.42	0.52	0.14	0.93	5000.88	0.765136	>60
21554.3	148.47	23.31	0.83	0.57	0.18	0.98	17212.4	0.59	0.61	0.21	0.95	4341.92	0.798559	>60
17654.1	134.22	92.12	0.61	0.34	0.06	0.97	12446.4	0.39	0.47	0.12	0.9	5207.72	0.705014	>60
24480.2	119.13	87.86	0.23	0.85	0.47	0.77	16439.2	0.26	0.85	0.47	0.66	8040.93	0.671533	>60
10727.5	102.4	87.86	0.73	0.58	0.18	0.97	5338.94	0.39	0.59	0.19	0.84	5388.52	0.497689	>60
20381.7	138.79	56.05	0.77	0.51	0.14	0.98	15404.9	0.32	0.54	0.16	0.9	4976.77	0.755822	>60
28221	159.76	77.68	0.7	0.69	0.28	0.97	22264.5	0.51	0.73	0.32	0.94	5956.5	0.788934	>60
23052.4	133.21	133.71	0.6	0.58	0.18	0.95	15224.3	0.55	0.51	0.14	0.93	7828.18	0.660419	>60
21005.9	150.4	56.05	0.79	0.48	0.12	0.98	16558	0.51	0.56	0.17	0.94	4447.9	0.788254	>60
3114.99	56.12	133.71	0.8	0.48	0.12	0.97	1734.2	0.45	0.54	0.16	0.87	1380.79	0.556727	>60
22522.5	136.01	137.67	0.57	0.53	0.15	0.93	18096.2	0.49	0.59	0.2	0.91	4426.3	0.803472	>60
20388.1	147.17	58.02	0.74	0.5	0.13	0.97	14565.9	0.41	0.5	0.13	0.87	5822.21	0.714431	>60
14270.2	115.66	58.02	0.64	0.63	0.23	0.96	10303.8	0.34	0.62	0.22	0.91	3966.45	0.722047	>60
19496.1	127.38	72.84	0.63	0.63	0.22	0.96	14859.1	0.52	0.65	0.24	0.94	4637	0.762158	>60
6832.3	84.3	105.11	0.7	0.54	0.16	0.97	3081.67	0.31	0.68	0.27	0.84	3750.63	0.451044	>60
27849.4	155.93	75.83	0.74	0.7	0.29	0.97	22843.3	0.54	0.73	0.32	0.94	5006.11	0.820244	>60
16097.9	124.36	60.93	0.74	0.51	0.14	0.96	11917.9	0.26	0.54	0.16	0.87	4180	0.740339	>60
23585.5	142.42	129.33	0.63	0.52	0.15	0.95	14413	0.36	0.54	0.16	0.9	9172.46	0.611097	>60
2970.35	54.6	129.33	0.82	0.58	0.18	0.98	1602.64	0.59	0.5	0.14	0.93	1367.71	0.539546	>60
23020.4	154.65	60.93	0.79	0.44	0.1	0.98	18756.3	0.51	0.47	0.12	0.95	4264.03	0.814771	>60
6671.51	83.67	829.23	0.7	0.44	0.1	0.96	3934.84	0.5	0.43	0.1	0.92	2736.67	0.589798	>60
25225.2	147.77	133.3	0.44	0.54	0.16	0.92	18745.6	0.15	0.55	0.16	0.84	6479.57	0.743131	>60
3901.86	35.5	368.96	0.12	0.92	0.61	0.56	3634.19	0.14	0.92	0.61	0.58	267.67	0.931399	>60
38449.4	179.4	245.54	0.53	0.56	0.17	0.92	24447.4	0.29	0.57	0.18	0.83	14002	0.635834	30-60
23874	127.67	245.54	0.67	0.77	0.36	0.95	16523.3	0.34	0.83	0.45	0.89	7350.71	0.692104	30-60
32386	173.59	277.55	0.45	0.63	0.22	0.92	22862.2	0.4	0.73	0.31	0.91	9523.83	0.705928	30-60
27408.1	164.87	108.9	0.74	0.48	0.12	0.97	19479.7	0.35	0.53	0.15	0.9	7928.47	0.710726	30-60
18145	133.54	199.94	0.42	0.47	0.12	0.92	11095	0.23	0.36	0.07	0.83	7050.06	0.611461	30-60
19107.1	113.98	153.72	0.49	0.68	0.27	0.91	11992.5	0.21	0.69	0.28	0.82	7114.64	0.627645	30-60
20943.4	136.78	55.59	0.48	0.52	0.14	0.93	6288.42	0.62	0.58	0.19	0.91	14655	0.300257	30-60
32459.7	135.97	155.65	0.22	0.78	0.38	0.86	23981.2	0.26	0.83	0.45	0.81	8478.49	0.7388	30-60
22613.1	144.33	182.43	0.76	0.66	0.25	0.98	14119.2	0.35	0.65	0.24	0.87	8493.84	0.624383	30-60
32720.2	182.01	8.7	0.8	0.53	0.15	0.98	24754.1	0.56	0.49	0.13	0.92	7966.11	0.756539	30-60
30719.1	171.73	567.64	0.51	0.44	0.1	0.94	11472.8	0.35	0.56	0.17	0.88	19246.3	0.373475	30-60
17539.6	136.69	17.69	0.6	0.48	0.12	0.95	7017.76	0.32	0.75	0.34	0.84	10521.9	0.400109	30-60
37034.8	189.41	17.69	0.67	0.52	0.15	0.97	25527.2	0.5	0.58	0.19	0.94	11507.6	0.689276	30-60
11518.9	90.69	3.77	0.64	0.81	0.42	0.95	5278.9	0.45	0.7	0.29	0.9	6239.98	0.458282	30-60
22391.2	145.98	3.77	0.78	0.65	0.24	0.99	7695.02	0.54	0.68	0.27	0.91	14696.2	0.343663	30-60
3981.12	45.19	218.12	0.25	0.88	0.52	0.81	1036.81	0.2	0.83	0.44	0.69	2944.31	0.260432	30-60
24010.2	156.79	553.13	0.78	0.58	0.18	0.99	16711.8	0.64	0.63	0.22	0.95	7298.4	0.696029	30-60
12808.9	101.06	90.38	0.46	0.45	0.11	0.92	4316.91	0.31	0.81	0.42	0.84	8492.02	0.337023	30-60
21716.8	144.35	179.46	0.64	0.55	0.16	0.96	15179.1	0.53	0.35	0.06	0.93	6537.68	0.698957	30-60
20952.1	128.3	238.35	0.33	0.33	0.06	0.86	14371.3	0.31	0.5	0.13	0.84	6580.77	0.685913	30-60
9909.99	86.04	187.35	0.46	0.64	0.23	0.93	3911.64	0.26	0.36	0.07	0.88	5998.35	0.394717	30-60
4028.42	56.8	101.55	0.19	0.21	0.02	0.79	1671.43	0.41	0.69	0.27	0.79	2356.99	0.41491	30-60
7642.15	63.5	101.55	0.56	0.88	0.53	0.95	2892	0.31	0.93	0.62	0.75	4750.15	0.378428	30-60
30523.5	144.98	149.27	0.34	0.74	0.32	0.9	20346.6	0.3	0.8	0.4	0.82	10176.9	0.666588	30-60
2421.58	31.7	149.27	0.14	0.76	0.35	0.74	660.43	0.32	0.7	0.28	0.85	1761.15	0.272727	30-60
39842.8	199.92	167.86	0.73	0.54	0.16	0.97	26739.3	0.39	0.45	0.11	0.92	13103.5	0.671119	30-60
21610.5	118.58	247.29	0.56	0.78	0.38	0.93	14140	0.32	0.84	0.46	0.86	7470.44	0.654313	30-60
30130.6	163.41	270.16	0.52	0.66	0.25	0.93	19862.8	0.33	0.71	0.3	0.89	10267.7	0.659226	30-60
27235.5	167.59	82.4	0.7	0.48	0.12	0.96	20489.7	0.36	0.45	0.11	0.91	6745.77	0.752317	30-60
19058.9	134.49	203.7	0.54	0.41	0.09	0.95	11263.6	0.34	0.51	0.14	0.88	7795.32	0.590988	30-60
14067.6	77.43	154.59	0.3	0.69	0.28	0.87	9472.89	0.21	0.72	0.3	0.78	4594.7	0.673384	30-60
21876.4	136.71	51.21	0.72	0.59	0.2	0.95	7146.03	0.54	0.68	0.27	0.9	14730.4	0.326654	30-60
32906	142.47	137.12	0.4	0.82	0.42	0.9	25513.7	0.33	0.85	0.48	0.86	7392.33	0.775351	30-60
20214.1	132.41	185.15	0.73	0.7	0.29	0.96	12403.3	0.47	0.68	0.27	0.88	7810.78	0.613597	30-60
31581.3	177.31	14.59	0.81	0.55	0.17	0.98	23828.8	0.58	0.5	0.13	0.94	7752.45	0.754524	30-60
31156.1	177.52	562.34	0.76	0.57	0.18	0.97	11664.5	0.34	0.51	0.14	0.87	19491.6	0.37439	30-60
18788.8	136.39	14.17	0.65	0.44	0.1	0.96	8964.37	0.32	0.53	0.15	0.88	9824.48	0.477111	30-60
35648.2	183.01	14.17	0.77	0.53	0.15	0.97	25078.3	0.55	0.57	0.18	0.94	10569.9	0.703495	30-60
32361.3	135.04	79.63	0.37	0.86	0.49	0.86	11629.4	0.23	0.94	0.65	0.55	20731.9	0.359361	30-60
22457.2	151.08	545.53	0.66	0.48	0.12	0.96	13923.3	0.43	0.63	0.23	0.91	8533.87	0.619993	30-60
13199.1	102.73	95.85	0.53	0.52	0.14	0.95	2894.84	0.33	0.83	0.44	0.83	10304.2	0.219322	30-60
21682.9	145.02	171.25	0.74	0.57	0.18	0.98	14891.8	0.62	0.43	0.1	0.94	6791.14	0.686798	30-60
19945.2	135.56	237.92	0.48	0.38	0.07	0.93	15073.7	0.43	0.27	0.04	0.89	4871.48	0.755757	30-60
12252.1	106.42	158.79	0.65	0.53	0.15	0.96	2485.71	0.09	0.96	0.71	0.47	9766.37	0.20288	30-60
29978.8	135.87	158.79	0.52	0.78	0.37	0.93	18552.6	0.28	0.82	0.43	0.86	11426.2	0.618857	30-60
35682.8	195.17	437.71	0.77	0.47	0.12	0.98	26176.9	0.54	0.53	0.15	0.95	9505.98	0.733598	30-60
40251.8	201.27	250.02	0.68	0.56	0.17	0.97	27634.3	0.53	0.46	0.11	0.94	12617.5	0.686535	30-60
19031.7	110.1	250.02	0.61	0.81	0.41	0.93	12950.4	0.3	0.85	0.48	0.85	6081.36	0.680462	30-60
26745.5	157.44	275.68	0.64	0.61	0.21	0.96	18007.7	0.37	0.71	0.3	0.9	8737.86	0.673296	30-60
28332.4	163.19	85.58	0.64	0.48	0.12	0.95	21728.6	0.42	0.47	0.12	0.9	6603.74	0.766918	30-60
9625.94	92.78	207.15	0.47	0.77	0.37	0.89	4834.06	0.47	0.79	0.38	0.9	4791.88	0.502191	30-60
6250.44	60.02	159.92	0.12	0.81	0.41	0.71	1351.11	0.47	0.79	0.39	0.84	4899.33	0.216162	30-60
22629.7	137.83	52.2	0.64	0.56	0.17	0.95	8152.94	0.65	0.7	0.28	0.94	14476.7	0.360277	30-60
24028.9	139.2	110.22	0.28	0.68	0.27	0.88	16346.6	0.36	0.72	0.31	0.9	7682.29	0.680289	30-60
18477.2	127.06	188.56	0.67	0.71	0.3	0.96	11520	0.43	0.73	0.31	0.89	6957.15	0.623473	30-60
30805.6	169.87	319.56	0.76	0.57	0.18	0.98	23506.5	0.57	0.51	0.14	0.94	7299.08	0.76306	30-60
30030.5	168.99	557.11	0.71	0.6	0.2	0.96	12371.5	0.34	0.47	0.12	0.88	17659	0.411964	30-60
19779.7	140.75	13.49	0.72	0.52	0.15	0.97	10550.6	0.5	0.38	0.08	0.92	9229.09	0.533407	30-60
34500.4	177.33	13.49	0.72	0.53	0.15	0.97	25010.3	0.57	0.57	0.18	0.94	9490.06	0.724929	30-60
14345.3	113.75	19.13	0.66	0.67	0.26	0.95	8811.89	0.31	0.57	0.18	0.88	5533.38	0.614271	30-60
18528	134.52	593.55	0.66	0.61	0.21	0.98	10954.6	0.38	0.66	0.25	0.89	7573.35	0.591248	30-60
13502.6	110.75	169.38	0.32	0.07	0	0.93	2353.13	0.3	0.85	0.47	0.79	11149.4	0.174273	30-60
21457.8	144.38	116.94	0.63	0.56	0.17	0.97	14654	0.58	0.47	0.11	0.94	6803.76	0.682923	30-60
4946.75	66.59	208.85	0.74	0.58	0.18	0.97	1155.3	0.35	0.74	0.33	0.83	3791.45	0.233547	30-60
6593.28	58.92	197.46	0.22	0.75	0.34	0.78	2586.46	0.28	0.88	0.52	0.84	4006.82	0.392287	30-60
25927.8	123.76	163.81	0.56	0.8	0.41	0.93	16739.6	0.35	0.82	0.43	0.87	9188.27	0.645621	30-60
26497.2	144.76	444.57	0.44	0.6	0.2	0.9	19371.2	0.29	0.5	0.14	0.87	7126.01	0.731065	30-60
22854	155.99	87.16	0.84	0.47	0.12	0.99	18302.5	0.51	0.47	0.12	0.94	4551.49	0.800845	>60
28275.8	172.6	87.16	0.67	0.41	0.09	0.97	20446.1	0.5	0.5	0.13	0.94	7829.77	0.723093	>60
32783.2	178.45	111.5	0.73	0.42	0.09	0.97	28087	0.5	0.43	0.1	0.96	4696.25	0.856748	>60
20516	146.89	109.11	0.79	0.44	0.1	0.98	15779.4	0.49	0.54	0.16	0.94	4736.61	0.769126	>60
36648.5	196.94	109.11	0.83	0.48	0.12	0.99	29114.9	0.4	0.51	0.14	0.94	7533.55	0.794437	>60
17429.7	122.26	34.4	0.4	0.69	0.27	0.89	9998.91	0.38	0.45	0.11	0.88	7430.76	0.573672	>60
21669.9	142.31	78.8	0.81	0.64	0.23	0.99	17876.5	0.46	0.63	0.22	0.94	3793.39	0.824947	>60
24599.2	132.19	3.84	0.34	0.84	0.46	0.86	16543.4	0.26	0.79	0.39	0.84	8055.83	0.672517	>60
6006.76	48.94	50.25	0.28	0.62	0.21	0.65	1662.22	0.24	0.85	0.48	0.6	4344.54	0.276725	>60
2579.3	33.72	14.64	0.43	0.96	0.7	0.96	1580.01	0.36	0.97	0.75	0.93	999.29	0.612573	>60
30396.1	179.38	3.84	0.79	0.37	0.07	0.98	22420	0.37	0.49	0.13	0.92	7976.12	0.737594	>60
19486.8	140.6	110.02	0.8	0.44	0.1	0.98	14074.9	0.44	0.43	0.1	0.92	5411.94	0.722277	>60
20389.8	135.14	197.62	0.76	0.57	0.18	0.97	16105.9	0.45	0.6	0.2	0.94	4283.93	0.789898	>60
30845	165.78	16.19	0.76	0.61	0.21	0.97	26733	0.43	0.62	0.22	0.93	4112	0.866688	>60
13519.4	118.73	16.19	0.8	0.33	0.06	0.98	9497.11	0.33	0.5	0.13	0.93	4022.28	0.702481	>60
20099.8	120.56	77.06	0.67	0.71	0.29	0.96	14251.7	0.42	0.76	0.35	0.91	5848.14	0.709046	>60
21642.8	140.38	300.6	0.72	0.63	0.22	0.95	15164.1	0.2	0.68	0.26	0.87	6478.66	0.700655	>60
7118.85	62.98	726.17	0.33	0.9	0.57	0.82	3422.57	0.18	0.91	0.58	0.61	3696.28	0.480776	>60
30524.9	179.81	240.59	0.83	0.25	0.03	0.98	24996.4	0.49	0.23	0.03	0.95	5528.49	0.818886	>60
22334	154.9	21.84	0.84	0.44	0.1	0.98	17862.7	0.49	0.41	0.09	0.94	4471.33	0.799797	>60
29757.2	177.44	84.9	0.71	0.42	0.09	0.98	22578.4	0.6	0.41	0.09	0.96	7178.78	0.758754	>60
33175.6	185.04	113.33	0.83	0.36	0.07	0.99	28369.5	0.46	0.38	0.07	0.96	4806.09	0.855132	>60
22603	154.15	106.16	0.77	0.33	0.06	0.97	16981.9	0.4	0.43	0.1	0.93	5621.17	0.751309	>60
37777.9	200.54	106.16	0.83	0.48	0.13	0.99	30549.4	0.43	0.49	0.13	0.96	7228.58	0.808656	>60
27589.5	162.27	350.27	0.78	0.5	0.13	0.98	22599.8	0.4	0.52	0.15	0.94	4989.73	0.819143	>60
33050.8	143.91	231.29	0.26	0.77	0.36	0.84	12947.7	0.37	0.32	0.05	0.9	20103.1	0.391751	>60
29402	166.6	72.68	0.77	0.63	0.22	0.98	23049.6	0.44	0.58	0.19	0.93	6352.44	0.783946	>60
27722.6	140.63	3.11	0.35	0.85	0.47	0.9	18491.7	0.35	0.8	0.4	0.88	9230.91	0.667026	>60
42770.3	184.91	51.94	0.42	0.81	0.42	0.88	29901.3	0.49	0.34	0.06	0.94	12869	0.699115	>60
32216.5	186.69	3.11	0.79	0.38	0.07	0.98	24482.5	0.41	0.53	0.15	0.93	7734.03	0.759936	>60
22051.4	150.04	100.45	0.78	0.41	0.09	0.98	16712.2	0.42	0.37	0.07	0.94	5339.28	0.757872	>60
20181.6	134.88	64.25	0.75	0.57	0.18	0.97	16338.2	0.47	0.57	0.18	0.95	3843.42	0.809558	>60
5820.16	70.81	255.29	0.52	0.69	0.28	0.9	2057.25	0.36	0.27	0.04	0.87	3762.91	0.35347	>60
30194.6	159.83	10.79	0.76	0.64	0.23	0.97	25510.9	0.41	0.68	0.26	0.93	4683.74	0.844882	>60
16029.4	127.88	10.79	0.74	0.39	0.08	0.96	11783.1	0.46	0.42	0.09	0.94	4246.29	0.735094	>60
22533.6	129.03	67.66	0.56	0.7	0.29	0.96	17423.7	0.48	0.75	0.34	0.94	5109.93	0.773231	>60
23927.9	148.02	326.74	0.77	0.61	0.21	0.98	18684.8	0.43	0.72	0.31	0.92	5243.08	0.78088	>60
30915	182.64	236.38	0.84	0.22	0.02	0.98	25358.3	0.52	0.24	0.03	0.96	5556.7	0.820259	>60
2731.33	50.55	861.55	0.63	0.58	0.19	0.93	1356.79	0.6	0.56	0.17	0.9	1374.53	0.496751	>60
13335.2	100	42.66	0.73	0.81	0.41	0.97	9751.36	0.48	0.78	0.37	0.92	3583.82	0.731251	>60
16000.3	132.82	42.66	0.84	0.25	0.03	0.99	10229.8	0.55	0.62	0.21	0.91	5770.58	0.639346	>60
21416.1	138.53	105.22	0.62	0.72	0.31	0.93	14650.7	0.41	0.53	0.15	0.9	6765.44	0.684096	>60
21811.2	141.19	92.06	0.64	0.67	0.25	0.94	15521.5	0.28	0.71	0.3	0.86	6289.67	0.71163	>60
10043.9	96.58	92.06	0.68	0.57	0.18	0.94	6984.22	0.61	0.36	0.07	0.96	3059.72	0.695367	>60
19445.2	133.8	205.89	0.6	0.66	0.25	0.95	13146.2	0.35	0.78	0.37	0.89	6299	0.676064	>60
14175.8	102.95	109.43	0.69	0.79	0.38	0.96	11526.8	0.54	0.8	0.4	0.94	2649	0.813133	>60
11934.3	93.11	109.43	0.67	0.81	0.41	0.97	9467.2	0.55	0.81	0.42	0.93	2467.06	0.793279	>60
12301.7	102.22	1.35	0.68	0.71	0.3	0.96	9719.3	0.51	0.73	0.32	0.92	2582.37	0.79008	>60
10385.4	99.56	1.35	0.77	0.65	0.24	0.96	6685.61	0.33	0.61	0.21	0.86	3699.8	0.64375	>60
25753.3	99.38	247.09	0.24	0.92	0.62	0.79	15241.3	0.14	0.94	0.67	0.56	10512	0.59182	>60
11168.5	96.05	179.07	0.53	0.6	0.2	0.92	7644.54	0.35	0.45	0.1	0.88	3524	0.684471	>60
13700.9	111.86	94.74	0.77	0.71	0.3	0.97	10163.5	0.42	0.73	0.32	0.9	3537.42	0.741811	>60
15755.6	118.12	86.16	0.75	0.7	0.28	0.96	12688.7	0.46	0.7	0.29	0.92	3066.89	0.805347	>60
14215.2	114.35	62.43	0.65	0.64	0.23	0.96	9702.36	0.4	0.62	0.22	0.89	4512.83	0.682535	>60
11676.4	92.88	62.43	0.64	0.82	0.43	0.95	8957.21	0.55	0.86	0.49	0.95	2719.16	0.767123	>60
16472.7	127.59	266.96	0.8	0.54	0.16	0.98	12839.3	0.62	0.54	0.16	0.96	3633.39	0.779429	>60
11324.2	90.19	208.59	0.71	0.8	0.4	0.97	8701.48	0.39	0.83	0.44	0.88	2622.73	0.768396	>60
15192.1	116.33	193.88	0.72	0.71	0.3	0.97	11956.9	0.46	0.64	0.23	0.91	3235.18	0.787048	>60
22328.7	141.46	152.84	0.79	0.63	0.23	0.98	17763.4	0.53	0.62	0.22	0.94	4565.25	0.795543	>60
17505	113.65	2.38	0.74	0.77	0.36	0.98	12998	0.38	0.81	0.41	0.89	4506.92	0.742535	>60
14010.4	116.92	2.38	0.78	0.59	0.19	0.97	9810.15	0.38	0.64	0.23	0.9	4200.24	0.700205	>60
11571.5	93.24	292.3	0.74	0.75	0.34	0.97	9026.57	0.49	0.77	0.36	0.94	2544.96	0.780067	>60
15217.9	122.15	297.04	0.8	0.59	0.19	0.98	11587.6	0.56	0.55	0.17	0.93	3630.32	0.761443	>60
14854.8	119.89	331.24	0.75	0.36	0.07	0.96	10634.7	0.42	0.49	0.13	0.88	4220.14	0.715908	>60
9529.97	87.27	60.81	0.75	0.73	0.32	0.97	7429.05	0.5	0.77	0.36	0.92	2100.92	0.779546	>60
7549.47	86.43	60.81	0.64	0.43	0.1	0.93	3810.21	0.59	0.51	0.14	0.89	3739.26	0.504699	>60
8025.24	75.37	107.25	0.6	0.78	0.38	0.95	3955.88	0.29	0.82	0.43	0.85	4069.36	0.49293	>60
20283.2	128.82	107.25	0.73	0.75	0.34	0.97	14735.8	0.6	0.63	0.23	0.94	5547.48	0.726499	>60
19272.1	131.68	83.8	0.62	0.68	0.26	0.95	15495.1	0.61	0.69	0.27	0.95	3777.01	0.804017	>60
14728.6	120.14	83.8	0.73	0.61	0.21	0.98	11150.5	0.73	0.59	0.19	0.96	3578.13	0.757062	>60
12423.8	92.04	91.75	0.5	0.8	0.4	0.93	9693.94	0.47	0.82	0.43	0.9	2729.85	0.780272	>60
11782.4	94.96	111.47	0.73	0.79	0.39	0.96	9701.22	0.58	0.79	0.38	0.94	2081.13	0.823369	>60
6679.47	69.07	40.95	0.68	0.83	0.44	0.95	4933.45	0.61	0.81	0.41	0.95	1746.03	0.738599	>60
7300.9	69.86	40.95	0.6	0.86	0.49	0.94	4182.5	0.45	0.85	0.47	0.86	3118.4	0.572875	>60
11297.8	92.06	111.47	0.69	0.82	0.43	0.96	9020.66	0.56	0.83	0.44	0.93	2277.17	0.798442	>60
21976.7	100.25	95.03	0.3	0.88	0.52	0.8	15034.5	0.15	0.86	0.5	0.66	6942.26	0.684109	>60
16992.6	124.77	176.03	0.64	0.66	0.25	0.96	12510.1	0.48	0.65	0.24	0.94	4482.47	0.73621	>60
7896.29	82.95	8.87	0.67	0.67	0.26	0.95	5314.04	0.6	0.67	0.25	0.94	2582.25	0.672979	>60
12127	99.93	77.55	0.73	0.71	0.3	0.96	9851.77	0.61	0.72	0.3	0.96	2275.24	0.812382	>60
13618.7	103.72	8.87	0.61	0.69	0.28	0.93	9360.54	0.34	0.65	0.24	0.77	4258.12	0.687332	>60
11589.7	86.29	114.4	0.57	0.77	0.37	0.93	8694.54	0.51	0.76	0.34	0.91	2895.19	0.750194	>60
18796.9	130.56	52.4	0.78	0.68	0.26	0.98	13501.1	0.63	0.53	0.15	0.96	5295.84	0.71826	>60
8648.49	81.65	52.4	0.61	0.81	0.41	0.96	5959.23	0.54	0.82	0.43	0.92	2689.26	0.689049	>60
13422.2	110.39	264.59	0.74	0.61	0.21	0.97	10130.7	0.5	0.62	0.21	0.95	3291.47	0.754774	>60
12776.3	102.65	218.63	0.7	0.75	0.33	0.95	10371.2	0.46	0.75	0.34	0.93	2405.09	0.811754	>60
14532.3	111.82	204.01	0.7	0.72	0.3	0.96	12418.9	0.59	0.73	0.32	0.94	2113.42	0.85457	>60
23395.5	155.08	149.74	0.83	0.56	0.17	0.98	18495.7	0.58	0.6	0.2	0.94	4899.79	0.790567	>60
18404.8	116.68	16.03	0.77	0.76	0.35	0.97	14358.6	0.45	0.76	0.35	0.93	4046.28	0.780152	>60
8970.29	87.43	16.03	0.75	0.6	0.2	0.97	6490.03	0.43	0.61	0.21	0.9	2480.26	0.723503	>60
6555.19	69.58	313.98	0.63	0.68	0.27	0.94	4694.43	0.46	0.71	0.29	0.9	1860.76	0.716139	>60
11593.5	106.98	304.3	0.78	0.66	0.24	0.98	8268.69	0.57	0.57	0.18	0.93	3324.78	0.713219	>60
16535.6	130.84	349.82	0.78	0.28	0.04	0.98	12514.8	0.65	0.49	0.13	0.94	4020.81	0.756839	>60
16805.9	127.2	7.87	0.71	0.46	0.11	0.96	12582.8	0.53	0.4	0.08	0.92	4223.1	0.748713	>60
26562.9	164.16	7.87	0.58	0.26	0.03	0.95	19625.9	0.68	0.49	0.13	0.96	6937.03	0.738845	>60
14918.3	113.5	256.68	0.72	0.74	0.33	0.97	10213.5	0.44	0.75	0.34	0.91	4704.78	0.684629	>60
5375.55	61.9	90.37	0.51	0.81	0.41	0.92	3146.03	0.36	0.85	0.47	0.87	2229.52	0.585248	>60
17453.8	121.99	10.94	0.7	0.65	0.24	0.95	12421.2	0.48	0.74	0.32	0.91	5032.6	0.711661	>60
29563.6	173.39	10.94	0.71	0.35	0.06	0.96	22171.9	0.64	0.47	0.12	0.94	7391.76	0.749971	>60
17707.8	115.49	94.92	0.36	0.42	0.09	0.89	11898.5	0.35	0.48	0.12	0.85	5809.36	0.671932	>60
23763.9	158.52	105.7	0.75	0.31	0.05	0.97	17550.9	0.66	0.37	0.07	0.95	6213.03	0.738552	>60
25473.1	159.61	214.39	0.75	0.37	0.07	0.96	19025.2	0.51	0.6	0.2	0.92	6447.96	0.746872	>60
23883.7	133.52	214.39	0.3	0.53	0.15	0.91	17890.9	0.39	0.47	0.12	0.91	5992.78	0.749085	>60
28238.9	156.91	288.21	0.75	0.7	0.28	0.97	22251.8	0.53	0.72	0.31	0.94	5987.09	0.787984	>60
12362.5	73.93	534.62	0.33	0.87	0.51	0.79	7882.42	0.27	0.87	0.51	0.8	4480.08	0.637607	>60
29066.5	173.7	446.53	0.64	0.41	0.09	0.97	21979.9	0.45	0.39	0.08	0.93	7086.56	0.756195	>60
22579.1	144.98	359.91	0.61	0.22	0.02	0.93	11229.5	0.41	0.58	0.19	0.88	11349.6	0.497341	>60
28604.2	168.62	14.31	0.78	0.55	0.16	0.98	22007.2	0.65	0.58	0.19	0.95	6597.03	0.769369	>60
24144.2	142.33	14.31	0.64	0.49	0.13	0.93	18025.9	0.36	0.56	0.17	0.86	6118.31	0.746593	>60
6208.03	78.56	170.19	0.77	0.39	0.08	0.97	2444.66	0.41	0.77	0.36	0.88	3763.37	0.39379	>60
6181.65	68.78	240.84	0.57	0.79	0.39	0.93	3436.56	0.27	0.83	0.44	0.82	2745.09	0.555929	>60
11068.6	94.4	240.84	0.69	0.55	0.16	0.93	5353.84	0.57	0.4	0.08	0.91	5714.75	0.483697	>60
18853.3	141.79	253.78	0.54	0.35	0.06	0.95	13692.7	0.65	0.39	0.08	0.94	5160.64	0.726274	>60
33243.7	173.2	305.01	0.75	0.58	0.19	0.98	26415.9	0.53	0.62	0.22	0.95	6827.87	0.794612	>60
17794.7	92.9	1403.47	0.47	0.9	0.56	0.91	10386.4	0.29	0.94	0.65	0.84	7408.24	0.583682	30-60
15072.2	125.36	13.43	0.85	0.58	0.18	0.99	10228.5	0.62	0.52	0.14	0.95	4843.73	0.678632	30-60
16254.9	135.44	13.43	0.8	0.27	0.04	0.98	10742.6	0.63	0.64	0.23	0.94	5512.35	0.660881	30-60
22974.9	134.94	35.73	0.78	0.76	0.36	0.98	16606.2	0.6	0.77	0.36	0.95	6368.7	0.722797	30-60
20784.4	127.37	35.73	0.26	0.66	0.25	0.87	12643.1	0.32	0.69	0.28	0.86	8141.22	0.608301	30-60
24303.7	151.91	117.06	0.78	0.59	0.19	0.96	18076.1	0.54	0.63	0.23	0.93	6227.59	0.74376	30-60
19655	106.83	117.06	0.19	0.83	0.44	0.88	10414.1	0.26	0.91	0.59	0.78	9240.92	0.529844	30-60
6366.54	56.86	432.63	0.3	0.89	0.55	0.85	826.79	0.51	0.79	0.38	0.84	5539.75	0.129865	30-60
13765.1	109.59	340.26	0.54	0.55	0.16	0.95	1493.59	0.18	0.97	0.77	0.43	12271.5	0.108505	30-60
20262.9	123.07	75	0.41	0.71	0.3	0.89	10991.8	0.47	0.44	0.1	0.89	9271.05	0.542461	30-60
21296.7	145.73	279.29	0.77	0.51	0.14	0.98	10728.1	0.32	0.66	0.25	0.9	10568.6	0.503746	30-60
27627.8	168.72	214.58	0.68	0.38	0.08	0.96	20615	0.41	0.55	0.16	0.92	7012.76	0.74617	30-60
34234.5	186.48	181.42	0.82	0.59	0.19	0.99	25917	0.55	0.63	0.23	0.95	8317.47	0.757044	30-60
6636.49	82.68	181.42	0.77	0.2	0.02	0.97	3320.92	0.52	0.72	0.3	0.88	3315.57	0.500403	30-60
16640.9	123.99	209.3	0.67	0.56	0.17	0.97	10986.5	0.38	0.65	0.24	0.89	5654.37	0.660212	30-60
61184.1	194.91	760.45	0.32	0.86	0.49	0.88	43741.6	0.27	0.87	0.51	0.76	17442.5	0.714918	30-60
14220	89.01	361.78	0.39	0.88	0.53	0.86	7107.59	0.28	0.92	0.6	0.79	7112.37	0.499832	30-60
14245.9	124.23	15.28	0.86	0.46	0.11	0.99	9516.1	0.68	0.44	0.1	0.95	4729.79	0.667989	30-60
18680.9	145.98	15.28	0.82	0.25	0.03	0.99	12628.5	0.58	0.55	0.16	0.94	6052.47	0.676008	30-60
26779.1	147.64	32.64	0.74	0.74	0.32	0.98	18034.6	0.6	0.76	0.35	0.95	8744.46	0.673459	30-60
23205.6	142.09	97.61	0.65	0.66	0.25	0.95	17114.1	0.41	0.7	0.28	0.91	6091.48	0.7375	30-60
24186.8	126.12	32.64	0.21	0.57	0.18	0.86	10883.4	0.22	0.85	0.48	0.79	13303.5	0.44997	30-60
24776.5	105.61	97.61	0.09	0.86	0.5	0.82	11724.6	0.16	0.92	0.6	0.62	13051.9	0.473214	30-60
34970	188.43	0.67	0.75	0.55	0.17	0.99	25457.2	0.69	0.66	0.25	0.97	9512.8	0.727972	30-60
32028.4	181.59	0.67	0.72	0.44	0.1	0.97	23777.1	0.5	0.56	0.17	0.94	8251.29	0.742376	30-60
11220.7	92.32	430.41	0.47	0.8	0.4	0.94	5317.9	0.53	0.63	0.23	0.88	5902.83	0.473935	30-60
26342.8	158.64	349.64	0.78	0.55	0.16	0.98	16961.8	0.41	0.58	0.18	0.92	9381.01	0.643887	30-60
3625.89	40.58	459.74	0.17	0.85	0.48	0.74	760.95	0.2	0.86	0.49	0.79	2864.94	0.209866	30-60
33439	182.61	7.87	0.82	0.57	0.18	0.99	23552.5	0.59	0.65	0.24	0.96	9886.45	0.704343	30-60
32623.6	180.16	7.87	0.72	0.49	0.13	0.98	24020.2	0.45	0.58	0.19	0.92	8603.34	0.736284	30-60
8266.19	91.69	238.36	0.73	0.51	0.14	0.97	4672.03	0.41	0.56	0.17	0.88	3594.16	0.565198	30-60
33892.7	185.04	226.78	0.82	0.55	0.17	0.99	26511.8	0.58	0.59	0.19	0.96	7380.84	0.782229	30-60
25279.8	162.37	206.78	0.8	0.52	0.15	0.98	18624	0.52	0.48	0.12	0.95	6655.82	0.736714	30-60
26854.5	148.41	206.78	0.7	0.67	0.26	0.97	18478.3	0.37	0.74	0.33	0.85	8376.15	0.688091	30-60
32033.5	173.79	284.5	0.75	0.53	0.15	0.97	22500.8	0.43	0.59	0.19	0.94	9532.7	0.702415	30-60
9532.24	92.45	365.79	0.52	0.64	0.23	0.95	1980.27	0.22	0.76	0.35	0.71	7551.97	0.207744	30-60
5904.08	65.13	468.44	0.44	0.74	0.33	0.9	1069.68	0.6	0.47	0.12	0.91	4834.41	0.181176	30-60
35694.2	190.73	6.64	0.77	0.57	0.18	0.99	26141	0.64	0.6	0.2	0.96	9553.17	0.732361	30-60
35013.7	186.06	6.64	0.67	0.48	0.12	0.98	23590.5	0.32	0.56	0.17	0.89	11423.1	0.673752	30-60
10651.3	105.52	233	0.74	0.38	0.07	0.97	4270.86	0.21	0.33	0.05	0.71	6380.41	0.400972	30-60
33580	185.65	213.43	0.84	0.52	0.15	0.99	25641.7	0.48	0.61	0.21	0.94	7938.25	0.763602	30-60
26838.9	163.82	201.06	0.82	0.54	0.16	0.99	18563.6	0.42	0.47	0.12	0.93	8275.29	0.691668	30-60
25299.2	137.69	201.06	0.59	0.69	0.28	0.96	17300.8	0.34	0.75	0.34	0.83	7998.4	0.683848	30-60
29573.7	166.76	290.71	0.78	0.57	0.18	0.98	21026.9	0.45	0.55	0.16	0.92	8546.83	0.710999	30-60
9757.28	91.66	370.2	0.47	0.62	0.22	0.94	2555.19	0.2	0.9	0.57	0.58	7202.09	0.261875	30-60
7587.11	63.4	422.62	0.35	0.91	0.58	0.91	1222.96	0.47	0.53	0.15	0.88	6364.15	0.161189	30-60
15071.2	88.41	1420.74	0.34	0.9	0.57	0.86	6629.55	0.2	0.94	0.66	0.72	8441.65	0.439882	30-60
14545.9	122.75	14.87	0.85	0.56	0.17	0.99	9693.71	0.65	0.48	0.12	0.94	4852.14	0.666424	30-60
17428.8	142.07	14.87	0.77	0.37	0.07	0.99	11499.4	0.59	0.58	0.19	0.94	5929.32	0.659797	30-60
24120.5	137.04	31	0.78	0.77	0.36	0.98	16535	0.55	0.78	0.37	0.94	7585.52	0.685516	30-60
21832.4	132.19	31	0.39	0.6	0.2	0.92	12414.2	0.22	0.74	0.33	0.84	9418.19	0.568615	30-60
23947.3	150.42	116.64	0.74	0.6	0.2	0.96	17335.2	0.57	0.64	0.24	0.94	6612.16	0.723887	30-60
20904.3	97.12	116.64	0.13	0.87	0.51	0.81	12040	0.26	0.92	0.6	0.75	8864.31	0.575958	30-60
31049.9	179.8	13.01	0.78	0.51	0.14	0.99	20529	0.68	0.64	0.23	0.96	10521	0.66116	30-60
31099.8	182.7	13.01	0.73	0.36	0.07	0.98	22589.1	0.4	0.51	0.14	0.92	8510.78	0.72634	30-60
11298.2	102.62	10.72	0.63	0.48	0.13	0.96	5604.57	0.32	0.75	0.34	0.83	5693.6	0.49606	30-60
33146.9	178.2	10.72	0.78	0.63	0.22	0.98	25915	0.5	0.64	0.23	0.94	7231.88	0.781823	30-60
23782.2	153.34	214.82	0.77	0.55	0.16	0.99	18017.3	0.62	0.46	0.11	0.96	5764.9	0.757596	30-60
28671.7	158.49	214.82	0.76	0.62	0.21	0.97	20474.7	0.38	0.67	0.26	0.88	8196.94	0.71411	30-60
3519.12	51.58	271.77	0.42	0.54	0.16	0.86	1315.97	0.57	0.45	0.11	0.92	2203.14	0.373949	30-60
38014.6	200.12	261.9	0.75	0.47	0.12	0.98	27603.6	0.38	0.52	0.15	0.9	10411	0.726131	30-60
7040.39	82.95	353.34	0.69	0.32	0.05	0.96	641.21	0.23	0.72	0.3	0.79	6399.18	0.0910759	30-60
6964.2	65.54	451.95	0.29	0.88	0.52	0.87	1099.81	0.56	0.8	0.4	0.9	5864.4	0.157923	30-60
32563	184.12	7.4	0.72	0.53	0.15	0.98	21916.5	0.66	0.62	0.22	0.96	10646.5	0.673049	30-60
30976	180.97	7.4	0.69	0.52	0.14	0.98	22726.5	0.48	0.58	0.18	0.92	8249.48	0.733682	30-60
6521.42	78.23	216.38	0.71	0.46	0.11	0.94	1990.84	0.39	0.49	0.13	0.83	4530.57	0.305277	30-60
4863.17	58.67	24.47	0.67	0.75	0.34	0.95	1004.63	0.53	0.46	0.11	0.88	3858.54	0.206579	30-60
33635.8	180.76	24.47	0.66	0.57	0.18	0.96	25781.9	0.49	0.62	0.22	0.93	7853.88	0.766502	30-60
24076.6	145.45	211.61	0.66	0.59	0.19	0.98	17482.4	0.5	0.57	0.18	0.94	6594.19	0.726116	30-60
26873.8	149.44	211.61	0.74	0.65	0.24	0.97	19083.7	0.35	0.71	0.29	0.86	7790.08	0.710124	30-60
33759.3	183.27	274.29	0.71	0.51	0.14	0.98	23622	0.39	0.59	0.19	0.91	10137.3	0.699718	30-60
9040.67	96.28	361.85	0.61	0.51	0.14	0.96	2412.71	0.14	0.79	0.39	0.78	6627.96	0.266873	30-60
8165.44	71.56	440.02	0.36	0.87	0.5	0.89	1400.46	0.46	0.75	0.34	0.83	6764.98	0.171511	30-60
22935.3	153.19	7.99	0.66	0.51	0.14	0.96	16653.6	0.47	0.59	0.19	0.93	6281.71	0.726112	30-60
26224.3	156.38	7.99	0.71	0.59	0.19	0.98	19398.8	0.39	0.64	0.23	0.91	6825.48	0.739727	30-60
7681.49	75.74	14.93	0.66	0.7	0.28	0.96	3836.37	0.36	0.84	0.46	0.82	3845.12	0.49943	30-60
33054.2	183.72	14.93	0.73	0.53	0.15	0.97	25993.8	0.53	0.57	0.18	0.94	7060.4	0.786399	30-60
24005.8	153.63	206.86	0.69	0.49	0.13	0.96	17937.2	0.51	0.44	0.1	0.94	6068.62	0.747202	30-60
27479.9	152.93	206.86	0.74	0.64	0.23	0.97	19449.5	0.44	0.7	0.29	0.87	8030.36	0.707773	30-60
36113.7	192.59	267.79	0.73	0.49	0.13	0.97	25174	0.4	0.57	0.18	0.91	10939.6	0.697078	30-60
8183.98	81.56	339.67	0.45	0.32	0.05	0.91	760.72	0.12	0.54	0.16	0.69	7423.25	0.0929523	30-60
18359.9	98.94	1405.78	0.42	0.88	0.52	0.89	10775	0.33	0.93	0.64	0.79	7584.95	0.586875	30-60
16117.1	128.78	12.09	0.85	0.58	0.19	0.99	11117.1	0.55	0.56	0.17	0.94	4999.97	0.689773	30-60
15879.9	132.71	12.09	0.78	0.13	0.01	0.98	10167.9	0.56	0.69	0.27	0.94	5712.02	0.640299	30-60
3079.85	52.63	165.18	0.72	0.71	0.3	0.97	1376.47	0.62	0.61	0.21	0.91	1703.38	0.446928	30-60
22597	134.83	30.76	0.77	0.75	0.34	0.98	15765.6	0.56	0.78	0.37	0.94	6831.39	0.697686	30-60
17441.4	111.95	30.76	0.25	0.67	0.26	0.83	10405.8	0.28	0.85	0.47	0.81	7035.61	0.596614	30-60
25526	157.71	106.81	0.81	0.57	0.17	0.97	18991.5	0.51	0.67	0.26	0.93	6534.49	0.744006	30-60
11459.3	97.79	106.81	0.34	0.62	0.22	0.92	6666.74	0.41	0.82	0.43	0.84	4792.56	0.581776	30-60
13785.9	96.84	45.31	0.28	0.73	0.31	0.84	6960.68	0.24	0.79	0.39	0.78	6825.25	0.504912	30-60
6224.97	53.97	45.31	0.53	0.92	0.62	0.99	3439.52	0.46	0.93	0.64	0.92	2785.45	0.552536	30-60
20460.6	154.06	14.78	0.83	0.3	0.05	0.99	14792.8	0.66	0.56	0.17	0.96	5667.79	0.72299	30-60
11584.1	108.19	14.78	0.82	0.44	0.1	0.98	5816.07	0.37	0.58	0.19	0.9	5768.08	0.502071	30-60
8478.72	79.47	1379.12	0.35	0.73	0.31	0.85	4007.39	0.48	0.69	0.28	0.89	4471.33	0.472641	30-60
16956.8	128.25	142.36	0.6	0.53	0.15	0.91	12498.7	0.35	0.66	0.25	0.9	4458.02	0.737095	30-60
13610.8	113.45	142.36	0.62	0.55	0.17	0.95	6647.63	0.22	0.52	0.15	0.83	6963.18	0.488408	30-60
8668.84	91.93	196.49	0.74	0.5	0.13	0.96	5635.38	0.46	0.49	0.13	0.93	3033.46	0.650073	30-60
2062.26	37.24	451.42	0.36	0.79	0.38	0.89	674.76	0.47	0.85	0.48	0.89	1387.5	0.327194	30-60
10567.1	84.3	132.44	0.47	0.64	0.23	0.9	6307.98	0.28	0.83	0.45	0.85	4259.14	0.596944	30-60
7292.15	74.08	317.09	0.49	0.66	0.24	0.88	3319.1	0.43	0.74	0.33	0.85	3973.05	0.455161	30-60
4373.99	55.21	132.44	0.5	0.79	0.39	0.94	1449.13	0.58	0.63	0.22	0.91	2924.86	0.331306	30-60
23430.1	143.15	1356.21	0.46	0.59	0.19	0.94	13932.3	0.28	0.79	0.39	0.83	9497.79	0.594632	30-60
14465.9	114.66	33.35	0.62	0.26	0.03	0.93	9306.64	0.35	0.32	0.05	0.86	5159.28	0.643349	30-60
15418.9	105.67	3.02	0.59	0.73	0.32	0.95	9948.43	0.31	0.8	0.4	0.9	5470.5	0.645209	30-60
16394	122.84	3.02	0.48	0.58	0.19	0.92	10326.1	0.51	0.67	0.26	0.92	6067.94	0.629868	30-60
26460	137.58	252.44	0.56	0.64	0.23	0.94	20398	0.36	0.69	0.27	0.92	6062.02	0.770898	30-60
15103.4	117.79	326.68	0.39	0.54	0.16	0.92	10941	0.39	0.59	0.19	0.91	4162.38	0.724407	30-60
4353.52	53.99	150.19	0.56	0.8	0.4	0.94	1445.03	0.59	0.81	0.42	0.91	2908.49	0.331922	30-60
27240.4	147.21	119.12	0.57	0.68	0.27	0.96	22162.7	0.46	0.67	0.26	0.92	5077.75	0.813595	30-60
16204.8	94.66	104.37	0.19	0.92	0.61	0.8	9355.77	0.2	0.94	0.66	0.64	6849.02	0.577346	30-60
25849.6	165.88	124.66	0.71	0.39	0.08	0.97	20219.3	0.44	0.29	0.04	0.94	5630.27	0.782191	30-60
5157.23	55.3	104.37	0.28	0.77	0.36	0.81	2043.15	0.37	0.44	0.1	0.84	3114.08	0.396172	30-60
20566.4	143.52	124.66	0.72	0.44	0.1	0.97	11712.5	0.41	0.61	0.21	0.91	8853.85	0.569499	30-60
15002	126.74	53.62	0.76	0.41	0.09	0.97	10956.5	0.39	0.3	0.05	0.93	4045.48	0.730336	30-60
14218.1	111.78	53.62	0.63	0.58	0.18	0.94	9633.79	0.36	0.63	0.22	0.9	4584.36	0.67757	30-60
22969.7	119.22	5.72	0.36	0.6	0.2	0.92	18072.5	0.26	0.66	0.25	0.88	4897.17	0.786798	30-60
33061.1	174.71	5.72	0.67	0.55	0.17	0.96	25352.9	0.3	0.62	0.22	0.89	7708.21	0.76685	30-60
6999.57	81.47	129.71	0.64	0.59	0.19	0.95	1334.73	0.24	0.92	0.62	0.81	5664.83	0.190687	30-60
11067	93.92	462.74	0.55	0.58	0.19	0.92	6254.2	0.28	0.82	0.42	0.78	4812.8	0.565122	30-60
21650.6	124.52	150.08	0.49	0.73	0.31	0.94	16636.3	0.39	0.73	0.32	0.91	5014.3	0.768399	30-60
29050.5	162.36	38	0.64	0.67	0.26	0.96	22643.4	0.27	0.72	0.31	0.9	6407.14	0.779449	30-60
9058.53	84.78	79.56	0.51	0.68	0.27	0.94	5340.3	0.59	0.63	0.22	0.93	3718.22	0.589533	30-60
14864.1	90.79	38	0.38	0.78	0.38	0.91	9189.63	0.31	0.84	0.46	0.86	5674.5	0.618242	30-60
18585.4	127.81	131.14	0.34	0.64	0.23	0.88	13519.9	0.36	0.72	0.31	0.89	5065.58	0.727443	30-60
12288.9	102.41	131.14	0.36	0.6	0.2	0.89	4005.46	0.28	0.79	0.39	0.61	8283.47	0.325941	30-60
10454.9	99.31	189.09	0.6	0.43	0.1	0.95	6913.94	0.29	0.41	0.09	0.84	3540.95	0.661312	30-60
4221.85	57.92	426.39	0.58	0.69	0.27	0.92	1612.87	0.56	0.69	0.28	0.89	2608.98	0.382029	30-60
9551.23	79.74	127.95	0.56	0.72	0.3	0.94	5999.37	0.33	0.83	0.44	0.87	3551.86	0.628125	30-60
4715.01	56.72	127.95	0.49	0.84	0.45	0.95	2065.67	0.5	0.85	0.48	0.9	2649.34	0.438105	30-60
8412.99	87.17	310.79	0.65	0.55	0.17	0.93	5926.25	0.54	0.68	0.27	0.92	2486.74	0.704417	30-60
22792.3	141.79	683.09	0.56	0.62	0.22	0.95	18207.7	0.37	0.64	0.24	0.91	4584.58	0.798854	30-60
2223.27	39.12	683.09	0.29	0.74	0.32	0.84	1541.12	0.36	0.77	0.36	0.89	682.15	0.693177	30-60
11419.2	89.72	59.78	0.6	0.46	0.11	0.92	5852.23	0.32	0.64	0.23	0.8	5566.93	0.512492	30-60
12959.6	100.15	3.39	0.54	0.77	0.36	0.93	7674.67	0.38	0.8	0.39	0.89	5284.93	0.5922	30-60
16371.7	119.66	3.39	0.55	0.64	0.23	0.95	8906.5	0.3	0.38	0.08	0.89	7465.21	0.544018	30-60
24200.8	128.88	251.8	0.55	0.68	0.27	0.92	18503.4	0.26	0.71	0.29	0.87	5697.36	0.76458	30-60
16281	116.42	327.66	0.3	0.62	0.22	0.9	12223.5	0.43	0.66	0.24	0.92	4057.42	0.750788	30-60
25545.9	144.28	200.2	0.46	0.73	0.31	0.94	20454.8	0.41	0.73	0.31	0.92	5091.05	0.80071	30-60
15576.9	90.46	330.32	0.33	0.91	0.59	0.79	9204.87	0.26	0.94	0.67	0.67	6372	0.590932	30-60
25026.3	161.11	116.05	0.66	0.35	0.06	0.96	19453.3	0.45	0.41	0.09	0.94	5573.07	0.777312	30-60
21625.6	147.42	116.05	0.72	0.44	0.1	0.97	14005.2	0.51	0.5	0.13	0.94	7620.43	0.64762	30-60
15689.1	127.07	54.48	0.68	0.43	0.1	0.95	11469.1	0.37	0.52	0.15	0.9	4220.03	0.731022	30-60
14446.8	115.65	54.48	0.63	0.52	0.15	0.94	9413.19	0.38	0.68	0.27	0.91	5033.63	0.651575	30-60
16692.9	106.08	44.25	0.6	0.83	0.44	0.95	13225.6	0.23	0.83	0.44	0.89	3467.38	0.792285	30-60
30955.5	168.15	44.25	0.63	0.51	0.14	0.96	23735.3	0.44	0.56	0.17	0.91	7220.28	0.766753	30-60
8081.41	89.9	129.23	0.64	0.51	0.14	0.96	3014.81	0.39	0.82	0.43	0.9	5066.6	0.373055	30-60
11918	97.35	452.74	0.58	0.63	0.22	0.94	8326.12	0.36	0.75	0.34	0.86	3591.89	0.698617	30-60
8657.58	87	96.52	0.67	0.65	0.24	0.97	3943.26	0.33	0.55	0.17	0.86	4714.33	0.455469	30-60
28370.3	164.74	40.29	0.73	0.65	0.24	0.98	23285.5	0.43	0.69	0.28	0.94	5084.8	0.820771	30-60
21453.7	129.22	153.85	0.56	0.73	0.32	0.94	17063.9	0.42	0.74	0.32	0.91	4389.8	0.795383	30-60
13367.7	100.33	40.29	0.59	0.72	0.31	0.95	6072.37	0.29	0.57	0.18	0.87	7295.33	0.454257	30-60
14317.2	122.56	165.08	0.75	0.25	0.03	0.97	5362.59	0.2	0.59	0.2	0.73	8954.59	0.374556	30-60
15914.6	125.25	165.08	0.72	0.5	0.13	0.96	11979.3	0.37	0.66	0.25	0.9	3935.3	0.752724	30-60
7419.27	86.04	198.01	0.77	0.43	0.09	0.97	5031.47	0.43	0.47	0.12	0.92	2387.81	0.678162	30-60
5431.39	65.25	328.34	0.63	0.66	0.25	0.92	2837.88	0.39	0.7	0.29	0.86	2593.51	0.522496	30-60
10590.9	89.32	133.11	0.65	0.73	0.32	0.95	7476.93	0.43	0.81	0.41	0.89	3113.96	0.705977	30-60
2784.32	46.77	133.11	0.36	0.75	0.33	0.86	1394.66	0.51	0.75	0.33	0.86	1389.66	0.500898	30-60
26083.2	155.27	1344.46	0.66	0.53	0.15	0.95	21269.3	0.52	0.54	0.16	0.93	4813.82	0.815443	30-60
16675.8	119.71	18.13	0.48	0.29	0.04	0.92	10217.6	0.32	0.23	0.03	0.83	6458.19	0.61272	30-60
32288	116.07	18.13	0.26	0.87	0.5	0.81	20757.5	0.16	0.9	0.56	0.66	11530.5	0.642887	30-60
13398.6	106.32	328.38	0.43	0.62	0.21	0.91	9366.11	0.49	0.71	0.3	0.92	4032.52	0.699035	30-60
28000.7	157.68	256.1	0.68	0.59	0.2	0.97	22511.6	0.48	0.68	0.27	0.93	5489.04	0.803968	30-60
6409.52	70.3	197.9	0.59	0.75	0.34	0.93	2884.5	0.42	0.71	0.29	0.88	3525.03	0.450034	30-60
28216.7	138.7	197.9	0.28	0.63	0.23	0.9	20125.4	0.34	0.74	0.33	0.91	8091.3	0.713244	30-60
15887.1	101.61	86.8	0.21	0.9	0.56	0.8	8744.46	0.21	0.88	0.53	0.54	7142.62	0.550414	30-60
6363.13	56.56	86.8	0.24	0.84	0.46	0.78	3327.63	0.27	0.5	0.14	0.84	3035.5	0.522955	30-60
26022.4	159.95	114.64	0.45	0.43	0.1	0.95	19478.6	0.49	0.14	0.01	0.92	6543.82	0.748532	30-60
19529.9	141.97	114.64	0.73	0.42	0.09	0.97	11914.1	0.37	0.52	0.15	0.89	7615.77	0.610046	30-60
14746.9	114.1	51.83	0.49	0.6	0.2	0.93	8633.59	0.21	0.63	0.23	0.88	6113.31	0.585451	30-60
13835	120.11	51.83	0.65	0.32	0.05	0.95	9291.18	0.31	0.39	0.08	0.88	4543.87	0.671568	30-60
25199.6	155.34	7.42	0.74	0.61	0.21	0.98	20267.9	0.36	0.63	0.23	0.93	4931.74	0.804293	30-60
34717.1	181.5	7.42	0.65	0.56	0.17	0.96	25831.1	0.42	0.59	0.19	0.92	8886.03	0.744045	30-60
5905.9	69.88	122.78	0.69	0.74	0.32	0.98	862.95	0.47	0.84	0.45	0.91	5042.95	0.146117	30-60
9209.76	81.18	455.5	0.45	0.6	0.2	0.9	4236.63	0.31	0.9	0.57	0.77	4973.13	0.460015	30-60
20961.3	122.3	158.37	0.42	0.72	0.31	0.92	15271.6	0.3	0.72	0.31	0.88	5689.74	0.72856	30-60
28776.2	163.57	32.33	0.73	0.67	0.26	0.97	21760.9	0.25	0.7	0.28	0.86	7015.26	0.756213	30-60
7942.91	83.26	84.71	0.59	0.64	0.23	0.95	4006.14	0.61	0.65	0.24	0.9	3936.77	0.504367	30-60
16624.8	98.33	32.33	0.47	0.8	0.4	0.93	11018.3	0.25	0.87	0.5	0.87	5606.5	0.662763	30-60
1954.57	34.45	3896.59	0.15	0.61	0.21	0.75	1092.99	0.41	0.88	0.52	0.86	861.59	0.559197	30-60
21125.2	130.96	119.61	0.46	0.64	0.23	0.92	15102.8	0.27	0.7	0.28	0.84	6022.34	0.714921	30-60
15433	112.86	119.61	0.43	0.5	0.14	0.92	3679.9	0.25	0.89	0.54	0.6	11753.1	0.238443	30-60
10871.5	99.7	184.43	0.75	0.58	0.19	0.97	7196.74	0.31	0.32	0.05	0.89	3674.78	0.66198	30-60
4537.05	64.86	425.48	0.68	0.62	0.21	0.97	2071.92	0.69	0.65	0.24	0.93	2465.13	0.456667	30-60
9371.69	72.99	135.42	0.51	0.62	0.21	0.93	4414.81	0.39	0.91	0.57	0.86	4956.87	0.471079	30-60
9820.27	95.93	304.01	0.7	0.52	0.15	0.95	7179	0.52	0.66	0.25	0.92	2641.27	0.731039	30-60
21962	139.49	662.96	0.61	0.63	0.22	0.93	17024.5	0.45	0.61	0.21	0.91	4937.43	0.775183	30-60
3986.24	58.22	662.96	0.31	0.68	0.26	0.91	2000.51	0.24	0.66	0.25	0.84	1985.73	0.501854	30-60
11012.3	87.71	38.8	0.44	0.63	0.22	0.86	5948.31	0.41	0.64	0.23	0.88	5063.99	0.540151	30-60
10399.2	89.62	15.69	0.53	0.79	0.38	0.93	5911.93	0.39	0.79	0.39	0.87	4487.25	0.5685	30-60
17134.9	119.25	15.69	0.48	0.69	0.28	0.92	11457.5	0.38	0.75	0.34	0.89	5677.46	0.668662	30-60
21718.5	107.68	251.06	0.55	0.71	0.3	0.9	16289.5	0.31	0.7	0.29	0.85	5429	0.750029	30-60
14977.6	103.96	331.75	0.21	0.63	0.22	0.86	10164.5	0.33	0.65	0.24	0.86	4813.14	0.678645	30-60
25767.6	143.29	117.65	0.45	0.72	0.31	0.94	20700.1	0.37	0.73	0.32	0.92	5067.51	0.803338	30-60
3862.98	49.91	11.13	0.25	0.91	0.59	0.81	2204.73	0.28	0.95	0.69	0.73	1658.24	0.570733	30-60
6185.97	76.9	11.13	0.41	0.6	0.2	0.93	3593.71	0.44	0.76	0.35	0.89	2592.26	0.580945	30-60
24262.2	157.72	117.55	0.64	0.32	0.05	0.96	18365.3	0.45	0.35	0.06	0.94	5896.92	0.75695	30-60
22716.3	146.57	117.55	0.69	0.49	0.13	0.96	14747.6	0.42	0.61	0.21	0.92	7968.72	0.649207	30-60
17218.5	133.07	50.92	0.76	0.56	0.17	0.97	13185.2	0.52	0.54	0.16	0.92	4033.31	0.765757	30-60
14123	107.1	50.92	0.58	0.68	0.27	0.92	9457.54	0.38	0.72	0.31	0.92	4665.43	0.669657	30-60
15923.2	90.19	57.16	0.32	0.84	0.46	0.87	10748.1	0.28	0.91	0.58	0.89	5175.08	0.674998	30-60
27409.2	131.18	57.16	0.41	0.63	0.22	0.9	18150.3	0.15	0.69	0.28	0.79	9259	0.662195	30-60
8473.14	91.29	124.73	0.67	0.48	0.12	0.96	3855.36	0.35	0.79	0.38	0.79	4617.79	0.45501	30-60
14019.8	117.48	451.91	0.53	0.49	0.13	0.95	10293.3	0.44	0.63	0.22	0.91	3726.52	0.734196	30-60
21138.7	127.37	163.91	0.47	0.74	0.33	0.92	16260.4	0.35	0.74	0.33	0.89	4878.3	0.769224	30-60
27770.2	163.48	46.76	0.69	0.66	0.24	0.97	22833.9	0.34	0.68	0.27	0.93	4936.29	0.822245	30-60
7139.55	66.25	76.81	0.18	0.76	0.35	0.85	4735.14	0.2	0.76	0.36	0.85	2404.41	0.663227	30-60
10908.1	83.95	46.76	0.48	0.76	0.35	0.91	5032.38	0.26	0.9	0.57	0.78	5875.77	0.461342	30-60
19471	125.84	37.77	0.49	0.68	0.27	0.89	14537.3	0.25	0.73	0.32	0.84	4933.67	0.746614	30-60
12635	95.63	102.04	0.41	0.63	0.23	0.88	1932.17	0.24	0.97	0.74	0.5	10702.8	0.152923	30-60
3009.58	47.05	37.77	0.47	0.55	0.16	0.87	720.93	0.47	0.79	0.39	0.92	2288.65	0.239545	30-60
12170.6	108.32	97.14	0.68	0.4	0.08	0.96	8309.29	0.45	0.54	0.16	0.9	3861.27	0.682737	30-60
5292.2	67.1	418.26	0.43	0.76	0.35	0.92	2595.67	0.66	0.64	0.23	0.93	2696.53	0.490471	30-60
2625.58	43.84	15.47	0.45	0.81	0.41	0.85	1132.33	0.69	0.53	0.15	0.94	1493.25	0.431269	30-60
2207.01	38.54	15.47	0.33	0.6	0.2	0.83	962.33	0.63	0.69	0.27	0.94	1244.68	0.436033	30-60
10268.5	98.61	315.15	0.71	0.51	0.14	0.96	7832.39	0.44	0.57	0.18	0.92	2436.14	0.762757	30-60
3584.04	53.69	131.91	0.47	0.74	0.33	0.91	1221.25	0.58	0.77	0.37	0.92	2362.79	0.340747	30-60
3570.85	53.84	43.16	0.37	0.65	0.24	0.93	2240.21	0.59	0.73	0.31	0.92	1330.64	0.62736	30-60
20298.2	127.52	79.9	0.62	0.64	0.23	0.93	15532	0.36	0.67	0.25	0.9	4766.29	0.765187	30-60
2515.85	36.42	681.64	0.21	0.84	0.46	0.78	1729.65	0.29	0.75	0.34	0.83	786.19	0.687501	30-60
6817.86	77.73	88.59	0.44	0.53	0.15	0.92	3929.84	0.4	0.53	0.15	0.89	2888.02	0.576404	30-60
8010.11	87.87	16.03	0.54	0.69	0.27	0.92	4530.91	0.47	0.61	0.21	0.9	3479.2	0.565649	30-60
17243	123.1	16.03	0.36	0.69	0.28	0.9	9301.07	0.12	0.84	0.46	0.78	7941.89	0.539413	30-60
21459.9	123.59	256.43	0.38	0.62	0.21	0.92	15608.8	0.35	0.64	0.23	0.9	5851.09	0.727348	30-60
14826.3	109.21	328.54	0.43	0.73	0.32	0.93	9744.54	0.2	0.74	0.32	0.84	5081.73	0.657248	30-60
27730.4	149.3	822.88	0.44	0.67	0.26	0.91	21790.1	0.29	0.7	0.29	0.88	5940.24	0.785786	30-60
10144.9	75.05	392.67	0.3	0.84	0.46	0.76	2441.93	0.38	0.87	0.51	0.86	7702.98	0.240705	>60
24385.9	151.49	19.56	0.8	0.59	0.19	0.98	19811.7	0.63	0.56	0.17	0.95	4574.24	0.812423	>60
43782.8	192.03	249.58	0.69	0.36	0.07	0.96	35101.8	0.51	0.34	0.06	0.92	8681.01	0.801726	>60
5536.34	65.53	341.5	0.55	0.75	0.34	0.95	1404.21	0.65	0.69	0.28	0.91	4132.13	0.253635	>60
15558.9	115.45	465.18	0.49	0.43	0.1	0.93	9307.21	0.41	0.56	0.17	0.89	6251.69	0.598192	>60
16750.7	120.73	83.56	0.61	0.6	0.2	0.95	6444.77	0.35	0.56	0.17	0.84	10305.9	0.384746	>60
32769.9	165.6	83.56	0.54	0.7	0.28	0.91	21532.6	0.33	0.79	0.39	0.88	11237.3	0.657084	>60
26065	153.3	234.21	0.62	0.72	0.3	0.96	16810.8	0.57	0.67	0.25	0.93	9254.22	0.644956	>60
6046.22	66.66	370.58	0.7	0.81	0.41	0.98	668.28	0.28	0.73	0.32	0.77	5377.94	0.110529	>60
16428.3	121.81	432.79	0.75	0.63	0.22	0.98	12905.9	0.5	0.67	0.26	0.94	3522.41	0.785589	>60
20251.5	146.02	234.21	0.8	0.44	0.1	0.97	15326.8	0.47	0.39	0.08	0.92	4924.69	0.756824	>60
35335.8	181.95	347.2	0.77	0.62	0.22	0.98	26218.7	0.41	0.66	0.25	0.95	9117.09	0.741987	>60
44126.5	200.16	30.43	0.72	0.54	0.16	0.95	34499.7	0.49	0.6	0.2	0.91	9626.85	0.781835	>60
2702.56	45.79	424.91	0.3	0.57	0.18	0.9	2063.05	0.2	0.52	0.14	0.77	639.51	0.763369	>60
19575.7	112.55	397.54	0.39	0.53	0.15	0.87	12006.8	0.25	0.65	0.24	0.84	7568.92	0.613352	>60
26184.1	166.21	21.23	0.82	0.47	0.12	0.98	20444.1	0.63	0.41	0.09	0.96	5740	0.780783	>60
45185.3	201.03	258.23	0.53	0.22	0.02	0.94	35435.6	0.44	0.36	0.07	0.91	9749.66	0.784229	>60
8379.9	68.7	244.48	0.5	0.8	0.4	0.85	2323.56	0.64	0.55	0.17	0.9	6056.34	0.277278	>60
17154.8	121.55	468.61	0.79	0.63	0.22	0.97	6092.61	0.34	0.7	0.28	0.83	11062.2	0.355154	>60
8657.13	88.26	468.61	0.65	0.59	0.19	0.96	2088.86	0.33	0.88	0.53	0.7	6568.26	0.241288	>60
23099.5	150.79	113.14	0.73	0.62	0.21	0.96	13197	0.53	0.63	0.22	0.89	9902.49	0.571312	>60
21121.3	143.67	100.09	0.64	0.63	0.22	0.97	13104.4	0.38	0.42	0.09	0.87	8016.94	0.620433	>60
23666.5	117.02	113.14	0.43	0.85	0.48	0.92	16066.3	0.42	0.87	0.5	0.9	7600.19	0.678863	>60
6701.08	79.81	100.09	0.65	0.57	0.18	0.96	2612.27	0.34	0.81	0.41	0.83	4088.81	0.389828	>60
31677	169.09	344.29	0.72	0.67	0.26	0.97	23796.9	0.36	0.68	0.27	0.92	7880.14	0.751235	>60
24462.8	156.62	238.99	0.78	0.52	0.15	0.97	19149.2	0.59	0.42	0.09	0.94	5313.58	0.782789	>60
18982.7	127.69	373.93	0.64	0.65	0.24	0.96	13081.7	0.52	0.75	0.33	0.92	5901.01	0.689138	>60
45419.4	182.03	24.95	0.59	0.59	0.2	0.93	35381.6	0.44	0.56	0.17	0.89	10037.8	0.778998	>60
7359.24	71.64	699.47	0.22	0.65	0.24	0.75	2334.71	0.17	0.88	0.52	0.7	5024.53	0.317249	30-60
30642	124.51	92.56	0.09	0.72	0.31	0.78	12737.5	0.1	0.8	0.4	0.53	17904.5	0.415688	30-60
31893.8	168.8	92.56	0.42	0.44	0.1	0.92	22301	0.17	0.48	0.12	0.89	9592.74	0.699228	30-60
10763.7	67.91	538.06	0.45	0.94	0.65	0.97	7697.98	0.4	0.94	0.65	0.96	3065.75	0.715178	30-60
36997.2	173.08	165.66	0.39	0.69	0.27	0.93	25655.6	0.18	0.76	0.35	0.85	11341.6	0.693447	30-60
29041.6	158.89	125.94	0.48	0.68	0.27	0.95	23937.2	0.42	0.66	0.25	0.94	5104.35	0.82424	30-60
6353.01	53.39	481.84	0.31	0.92	0.6	0.92	3468.51	0.21	0.88	0.53	0.89	2884.5	0.545963	30-60
24457.1	131.2	253.61	0.41	0.84	0.45	0.93	16392.6	0.27	0.86	0.48	0.87	8064.47	0.670261	30-60
8940.61	84.3	702.03	0.42	0.79	0.39	0.88	1884.87	0.15	0.84	0.46	0.66	7055.74	0.210821	30-60
32131.9	136.97	83.5	0.35	0.86	0.49	0.81	19173.4	0.26	0.87	0.5	0.79	12958.5	0.59671	30-60
36883.8	156.7	83.5	0.31	0.48	0.12	0.91	24579.6	0.23	0.46	0.11	0.88	12304.3	0.666405	30-60
36876.3	156.34	169.35	0.3	0.68	0.27	0.92	26742.5	0.25	0.75	0.34	0.9	10133.9	0.725193	30-60
31515.6	167.45	81.57	0.41	0.69	0.27	0.93	24576.5	0.46	0.7	0.29	0.95	6939.07	0.779821	30-60
26161.5	99.36	457.36	0.11	0.82	0.43	0.7	17885.8	0.27	0.79	0.39	0.77	8275.74	0.683667	30-60
24779.9	113.38	262.92	0.2	0.8	0.4	0.85	15845.1	0.16	0.8	0.4	0.8	8934.81	0.639434	30-60
12248.7	74.5	530.26	0.25	0.81	0.42	0.85	3714.47	0.15	0.87	0.5	0.46	8534.21	0.303255	30-60
7466.01	84.09	27.63	0.61	0.66	0.25	0.96	1724.88	0.22	0.9	0.57	0.77	5741.13	0.231031	30-60
34241.7	134.01	92.83	0.24	0.76	0.35	0.81	22312.9	0.26	0.78	0.38	0.78	11928.8	0.651629	30-60
35913.6	182.72	92.83	0.43	0.38	0.07	0.93	25784.2	0.27	0.46	0.11	0.9	10129.3	0.717952	30-60
7913.23	58.04	546.38	0.42	0.94	0.67	0.97	5030.22	0.38	0.93	0.63	0.93	2883.02	0.635672	30-60
34288.7	157.14	160.05	0.3	0.63	0.23	0.92	24693.7	0.34	0.73	0.32	0.89	9595.01	0.72017	30-60
30036.7	160.56	83.41	0.48	0.7	0.29	0.93	24187.4	0.43	0.72	0.3	0.93	5849.27	0.805262	30-60
22101.6	97.79	9.78	0.15	0.93	0.64	0.85	11900.3	0.25	0.9	0.57	0.87	10201.3	0.538435	30-60
4685.44	50.13	9.78	0.18	0.68	0.26	0.85	4399.46	0.15	0.68	0.27	0.82	285.98	0.938964	30-60
19596.4	95.77	482.71	0.3	0.9	0.56	0.83	15249	0.24	0.84	0.46	0.79	4347.38	0.778154	30-60
13890.3	82.82	735.38	0.17	0.8	0.4	0.86	5312.9	0.08	0.82	0.43	0.52	8577.42	0.382489	30-60
9893.96	94.06	12.6	0.54	0.47	0.12	0.93	4627.45	0.41	0.63	0.23	0.88	5266.51	0.467705	30-60
38955.3	147.54	97.38	0.27	0.74	0.33	0.89	28744.2	0.26	0.73	0.31	0.87	10211.1	0.737877	30-60
33237.5	175.01	97.38	0.34	0.44	0.1	0.9	22401.2	0.24	0.56	0.17	0.85	10836.3	0.673974	30-60
13924.9	94.15	548.94	0.35	0.88	0.53	0.93	10283.3	0.47	0.85	0.47	0.94	3641.58	0.738484	30-60
32024.9	136.99	178.72	0.4	0.66	0.25	0.9	22952	0.22	0.74	0.33	0.84	9072.85	0.716694	30-60
32017.7	167.04	83.55	0.35	0.53	0.15	0.88	23935.5	0.39	0.65	0.24	0.91	8082.21	0.747571	30-60
26733.2	128.84	463.69	0.26	0.88	0.53	0.91	16845.9	0.4	0.91	0.58	0.95	9887.36	0.630147	30-60
24509.6	123.95	463.69	0.38	0.79	0.39	0.93	17880.3	0.29	0.77	0.36	0.87	6629.33	0.729522	30-60
12625.1	98.99	739.5	0.46	0.72	0.31	0.93	7236.66	0.31	0.75	0.34	0.86	5388.4	0.573198	30-60
13191.1	114.98	7.02	0.56	0.52	0.15	0.94	6836.17	0.48	0.71	0.3	0.89	6354.94	0.518241	30-60
18594.5	118.91	414.97	0.59	0.53	0.15	0.96	13168	0.48	0.59	0.19	0.92	5426.5	0.708167	30-60
5437.19	69.47	414.97	0.52	0.59	0.19	0.94	3019.81	0.54	0.77	0.36	0.94	2417.37	0.555399	30-60
13188.6	87.92	394.32	0.17	0.61	0.2	0.79	8817.91	0.18	0.71	0.3	0.81	4370.69	0.6686	30-60
6176.76	70.68	394.32	0.46	0.37	0.07	0.92	2968.3	0.54	0.76	0.35	0.94	3208.46	0.480559	30-60
15847.4	122.81	401.55	0.64	0.55	0.16	0.96	11219.5	0.38	0.6	0.2	0.91	4627.91	0.70797	30-60
6925.77	73.89	401.55	0.5	0.68	0.26	0.92	4790.17	0.54	0.67	0.26	0.94	2135.6	0.691644	30-60
9372.25	73.18	333.81	0.21	0.78	0.37	0.72	4770.05	0.24	0.62	0.22	0.66	4602.21	0.508955	>60
2667.08	30.71	333.81	0.46	0.96	0.7	0.98	1356.68	0.34	0.97	0.75	0.87	1310.4	0.508676	>60
10927.1	100.4	150.17	0.68	0.61	0.21	0.97	1279.59	0.13	0.79	0.39	0.54	9647.55	0.117102	>60
14650.5	113.54	125.93	0.65	0.49	0.13	0.96	9700.76	0.37	0.35	0.06	0.89	4949.71	0.662147	>60
13094.7	114.11	56.12	0.78	0.46	0.11	0.98	3860.59	0.57	0.34	0.06	0.92	9234.1	0.294821	>60
4642.92	56.66	56.12	0.74	0.83	0.44	0.99	1735.79	0.39	0.84	0.45	0.86	2907.12	0.373857	>60
31158.8	148.15	249.33	0.6	0.71	0.29	0.98	21825.5	0.41	0.69	0.28	0.93	9333.25	0.700461	30-60
28472.2	171.82	249.33	0.77	0.55	0.17	0.99	16830.3	0.38	0.49	0.13	0.9	11641.9	0.591113	30-60
32638.8	177.97	91.11	0.84	0.62	0.22	0.99	24037.6	0.58	0.67	0.25	0.95	8601.18	0.736474	30-60
25805.6	151.61	193.52	0.68	0.63	0.22	0.96	18517.9	0.43	0.64	0.23	0.9	7287.71	0.717592	30-60
16635.7	117.51	244.8	0.64	0.54	0.16	0.95	5957.07	0.37	0.64	0.23	0.84	10678.7	0.358089	30-60
5849.73	56.75	70.75	0.38	0.9	0.56	0.78	3072.69	0.4	0.88	0.52	0.76	2777.04	0.52527	30-60
19200.7	138.03	70.75	0.71	0.6	0.2	0.99	12672.4	0.57	0.59	0.19	0.93	6528.35	0.659994	30-60
3867.64	51.26	203.68	0.41	0.78	0.37	0.89	1982.54	0.36	0.87	0.51	0.83	1885.09	0.512597	30-60
20897.5	142.41	203.68	0.76	0.63	0.23	0.98	12927.6	0.54	0.68	0.26	0.91	7969.86	0.618621	30-60
9112.08	76.68	178.92	0.27	0.87	0.5	0.87	2875.63	0.41	0.75	0.34	0.9	6236.46	0.315584	30-60
24539.3	129.31	178.92	0.48	0.78	0.38	0.98	17231.7	0.37	0.78	0.37	0.92	7307.61	0.702208	30-60
29387.9	174.09	245.95	0.78	0.52	0.15	0.99	19808.4	0.52	0.42	0.09	0.93	9579.55	0.674031	30-60
32771.8	176.93	273.84	0.83	0.61	0.21	0.99	23148	0.58	0.66	0.25	0.94	9623.9	0.706336	30-60
26427.7	154.67	198.18	0.68	0.63	0.22	0.96	18189	0.55	0.7	0.28	0.92	8238.67	0.688256	30-60
20209	135.14	231.63	0.65	0.44	0.1	0.95	11721.5	0.3	0.42	0.09	0.83	8487.47	0.580015	30-60
14703.5	105.49	81.49	0.75	0.76	0.36	0.97	6310.26	0.52	0.71	0.29	0.91	8393.21	0.429168	30-60
17205.2	129.83	81.49	0.82	0.62	0.22	0.99	11220.3	0.64	0.68	0.26	0.93	5984.93	0.652144	30-60
5824.82	68.05	207.05	0.48	0.72	0.31	0.9	2560.19	0.49	0.75	0.34	0.91	3264.63	0.439531	30-60
17626.4	132.1	207.05	0.78	0.56	0.17	0.98	11064.7	0.51	0.69	0.28	0.92	6561.67	0.627736	30-60
22240.2	113.82	249.1	0.19	0.8	0.4	0.78	9339.51	0.37	0.69	0.27	0.87	12900.7	0.419938	30-60
29772.6	174.08	249.1	0.79	0.56	0.17	0.99	18057	0.41	0.41	0.09	0.9	11715.6	0.606497	30-60
33752	182.17	278.45	0.83	0.6	0.2	0.99	23899.6	0.59	0.66	0.25	0.94	9852.45	0.708093	30-60
25580.8	147.48	191.95	0.6	0.63	0.22	0.95	17825	0.5	0.65	0.24	0.9	7755.74	0.696814	30-60
17080.7	122.75	231.15	0.71	0.59	0.19	0.96	7655.57	0.3	0.35	0.06	0.77	9425.13	0.4482	30-60
16365.1	105.66	77.97	0.73	0.77	0.37	0.96	8120.41	0.46	0.79	0.38	0.9	8244.7	0.496203	30-60
18157	134.4	77.97	0.77	0.62	0.21	0.99	12146.9	0.64	0.64	0.23	0.93	6010.06	0.668995	30-60
6382.35	68.93	210.17	0.47	0.79	0.39	0.95	4046.39	0.58	0.85	0.47	0.95	2335.96	0.633997	30-60
19779.5	139.37	210.17	0.78	0.57	0.18	0.98	12319.6	0.46	0.65	0.24	0.91	7459.87	0.622848	30-60
23650	141.15	241.55	0.52	0.77	0.36	0.94	17479.4	0.24	0.77	0.37	0.89	6170.62	0.739086	30-60
30291.1	174.44	241.55	0.8	0.58	0.19	0.99	20912.1	0.53	0.49	0.13	0.93	9379.08	0.690369	30-60
31766.1	172.64	272.53	0.82	0.64	0.23	0.99	22595.2	0.54	0.67	0.26	0.93	9170.87	0.7113	30-60
17909.1	114.35	190.79	0.46	0.74	0.33	0.93	11522.4	0.39	0.85	0.47	0.87	6386.67	0.643384	30-60
16010.5	122.19	213.24	0.31	0.55	0.16	0.89	8949.25	0.24	0.58	0.18	0.79	7061.2	0.558963	30-60
12483.9	101.7	85.26	0.75	0.69	0.28	0.97	4460.87	0.46	0.8	0.39	0.85	8023.08	0.357329	30-60
14966	121.01	85.26	0.81	0.66	0.25	0.99	9406.59	0.55	0.7	0.28	0.92	5559.42	0.62853	30-60
15308.9	120.66	203.24	0.79	0.62	0.21	0.97	9289.02	0.52	0.68	0.27	0.91	6019.84	0.606774	30-60
28055.9	161.45	217.01	0.7	0.57	0.18	0.96	12548.9	0.33	0.86	0.48	0.87	15507	0.44728	>60
15309.9	123.21	198.48	0.77	0.3	0.05	0.98	4230.37	0.35	0.44	0.1	0.79	11079.5	0.276316	>60
35977.3	191.59	125.4	0.54	0.44	0.1	0.97	20036.3	0.45	0.52	0.14	0.91	15941.1	0.556913	>60
36558.4	190.36	125.4	0.68	0.26	0.03	0.97	19407.2	0.29	0.73	0.32	0.83	17151.2	0.530855	>60
29472.8	165.96	521.78	0.78	0.42	0.09	0.97	18111.5	0.6	0.57	0.18	0.92	11361.3	0.614516	>60
30585.2	158.79	93.84	0.65	0.48	0.12	0.95	17715.7	0.38	0.43	0.1	0.89	12869.5	0.579223	>60
17635.7	132.5	93.84	0.83	0.62	0.22	0.99	11971	0.49	0.61	0.2	0.93	5664.72	0.678793	>60
26637	147.96	118.63	0.71	0.69	0.28	0.97	18250	0.58	0.48	0.12	0.93	8387.07	0.685135	>60
10223.7	79.03	118.63	0.29	0.82	0.43	0.85	4144.98	0.16	0.89	0.55	0.69	6078.74	0.405428	>60
29108	149.5	91.11	0.59	0.59	0.19	0.94	17369.8	0.31	0.45	0.11	0.89	11738.2	0.596735	>60
15927.6	125	91.11	0.83	0.63	0.23	0.99	11028.6	0.45	0.55	0.16	0.92	4898.99	0.69242	>60
23433.4	137.35	201.86	0.75	0.72	0.31	0.97	16197.3	0.46	0.59	0.19	0.91	7236.09	0.691206	>60
26189.5	162.94	518.03	0.71	0.56	0.17	0.97	16483.8	0.51	0.66	0.25	0.93	9705.65	0.629407	>60
23356.8	131.03	518.03	0.64	0.61	0.21	0.93	14029.2	0.4	0.76	0.35	0.86	9327.68	0.600645	>60
26842.9	165.1	579.65	0.81	0.55	0.17	0.98	17657.1	0.56	0.36	0.07	0.93	9185.77	0.657795	>60
28029.1	148.17	91.3	0.71	0.64	0.24	0.96	17281	0.51	0.44	0.1	0.93	10748	0.61654	>60
19145.5	133.16	91.3	0.8	0.64	0.23	0.99	12805.1	0.51	0.71	0.3	0.93	6340.39	0.66883	>60
30339.5	170.6	91.65	0.71	0.71	0.29	0.98	19623.2	0.61	0.46	0.11	0.95	10716.3	0.646786	>60
16362.8	106.61	91.65	0.41	0.66	0.25	0.88	7418.71	0.17	0.9	0.56	0.72	8944.13	0.453388	>60
23668.3	154.22	51.73	0.83	0.63	0.22	0.99	14459.4	0.63	0.64	0.23	0.96	9208.85	0.61092	>60
8350.22	85.48	51.73	0.73	0.65	0.24	0.98	2752.71	0.42	0.8	0.41	0.81	5597.52	0.329657	>60
22312.5	153.35	440.74	0.83	0.53	0.15	0.99	14259.2	0.6	0.63	0.22	0.95	8053.32	0.639067	>60
3907.44	49.2	164.54	0.23	0.44	0.1	0.79	703.87	0.76	0.52	0.15	0.95	3203.57	0.180136	>60
5003.83	71.85	164.54	0.73	0.36	0.07	0.96	2264.89	0.62	0.58	0.19	0.94	2738.95	0.452631	>60
17782	129.42	254.35	0.73	0.62	0.22	0.98	12635.9	0.4	0.6	0.2	0.91	5146.09	0.7106	>60
21130	136.77	148.21	0.74	0.73	0.31	0.98	14180.7	0.51	0.72	0.31	0.92	6949.31	0.671117	>60
28114.5	139.46	39.08	0.7	0.74	0.33	0.96	21380.4	0.54	0.67	0.26	0.92	6734.05	0.760477	>60
19241.3	138.14	49.89	0.73	0.53	0.15	0.98	14385.3	0.49	0.35	0.06	0.93	4856.01	0.747626	>60
14874	124.31	35.82	0.8	0.59	0.2	0.98	9601.84	0.66	0.42	0.09	0.94	5272.19	0.645544	>60
9101.96	84.89	100.83	0.67	0.8	0.4	0.95	3712.31	0.37	0.79	0.39	0.83	5389.65	0.407858	>60
11267.5	104.23	35.82	0.76	0.59	0.19	0.97	3252.58	0.42	0.81	0.41	0.82	8014.89	0.28867	>60
18878.7	126.84	173.62	0.75	0.74	0.32	0.98	14514.1	0.5	0.71	0.3	0.94	4364.55	0.76881	>60
5530.43	71.07	72.39	0.76	0.54	0.16	0.97	2922.59	0.57	0.77	0.36	0.91	2607.84	0.528456	>60
17290.8	121.72	72.39	0.57	0.65	0.24	0.96	14099.9	0.66	0.65	0.24	0.96	3190.95	0.815455	>60
12159.1	103.24	156.37	0.62	0.71	0.29	0.94	8285.98	0.55	0.78	0.37	0.92	3873.1	0.681465	>60
19223.3	127.98	7.61	0.6	0.54	0.16	0.94	14454	0.63	0.62	0.22	0.95	4769.36	0.751897	>60
10587.6	103.57	83.21	0.8	0.6	0.2	0.98	7838.75	0.61	0.63	0.22	0.94	2748.84	0.740372	>60
23188.8	154.01	7.61	0.79	0.12	0.01	0.97	18575.7	0.51	0.35	0.06	0.94	4613.12	0.801062	>60
5374.19	66.03	141.15	0.68	0.78	0.37	0.95	1747.62	0.44	0.78	0.37	0.84	3626.57	0.325188	>60
14955.2	124.58	71.78	0.71	0.45	0.11	0.95	9997.78	0.51	0.46	0.11	0.92	4957.44	0.668514	>60
16562.4	135.73	15.5	0.85	0.34	0.06	0.99	12167.3	0.59	0.29	0.04	0.95	4395.14	0.734631	>60
10998	103.65	326.08	0.5	0.29	0.04	0.96	8166.81	0.5	0.35	0.06	0.93	2831.17	0.742574	>60
8319.41	85.11	15.5	0.76	0.72	0.3	0.97	1691.22	0.58	0.73	0.31	0.91	6628.19	0.203286	>60
19018.7	132.55	17.99	0.81	0.67	0.26	0.98	14724.3	0.68	0.65	0.24	0.96	4294.39	0.774201	>60
3612.24	63.85	419.08	0.81	0.33	0.06	0.98	1353.61	0.76	0.61	0.21	0.96	2258.63	0.374729	>60
19921.4	135.83	250.52	0.79	0.64	0.23	0.98	14681	0.3	0.66	0.25	0.91	5240.47	0.736943	>60
19619.3	127.94	152.37	0.66	0.76	0.35	0.97	12377.2	0.42	0.74	0.32	0.91	7242.11	0.630868	>60
20277.7	107.02	37.44	0.53	0.89	0.53	0.92	14203	0.46	0.88	0.53	0.85	6074.65	0.700427	>60
19849.9	142.16	49.02	0.79	0.5	0.13	0.98	14990.9	0.53	0.31	0.05	0.94	4858.97	0.755214	>60
13373.7	117.48	35.92	0.81	0.56	0.17	0.98	8495.77	0.67	0.25	0.03	0.94	4877.96	0.635258	>60
10876.3	91.72	96.68	0.66	0.8	0.39	0.96	5021.8	0.39	0.84	0.46	0.84	5854.5	0.46172	>60
12415.4	111.3	35.92	0.78	0.55	0.17	0.98	4977	0.52	0.76	0.35	0.91	7438.38	0.400874	>60
19030.5	128.44	169.81	0.64	0.74	0.32	0.97	14005.7	0.44	0.67	0.26	0.93	5024.76	0.735963	>60
6756.46	78.71	64.79	0.78	0.53	0.15	0.96	3984.76	0.6	0.73	0.32	0.92	2771.7	0.58977	>60
17404	119.99	64.79	0.33	0.6	0.2	0.92	13587.6	0.63	0.66	0.24	0.95	3816.35	0.78072	>60
11006.6	94.47	197.93	0.55	0.72	0.3	0.92	7613.04	0.55	0.78	0.38	0.93	3393.58	0.691678	>60
20235.2	133.63	5.98	0.61	0.49	0.13	0.94	15368.3	0.67	0.6	0.2	0.96	4866.93	0.759483	>60
22609.4	150.16	5.98	0.78	0.22	0.02	0.97	17890.2	0.48	0.39	0.08	0.93	4719.22	0.791272	>60
11172.4	103.72	83.16	0.7	0.64	0.23	0.97	8626.65	0.63	0.64	0.23	0.96	2545.75	0.772139	>60
4234.01	61	197.93	0.73	0.64	0.24	0.96	1735.11	0.68	0.78	0.38	0.94	2498.9	0.409803	>60
11270.8	102.71	86.18	0.6	0.45	0.11	0.96	7032.2	0.45	0.49	0.13	0.91	4238.56	0.623933	>60
16535.1	133.69	10.94	0.82	0.35	0.06	0.99	12506.5	0.55	0.3	0.05	0.94	4028.65	0.756358	>60
9514.16	85.27	404.25	0.34	0.52	0.15	0.92	6853.45	0.39	0.65	0.24	0.88	2660.71	0.720342	>60
9886	94.58	10.94	0.76	0.7	0.28	0.98	3439.4	0.32	0.83	0.45	0.78	6446.59	0.347906	>60
18300.6	128.18	17.9	0.79	0.68	0.27	0.97	14042.7	0.58	0.69	0.27	0.94	4257.89	0.767336	>60
12775	114.22	18.89	0.82	0.52	0.15	0.99	7753.58	0.61	0.34	0.06	0.93	5021.46	0.606932	>60
17196.7	133.76	18.89	0.84	0.55	0.17	0.99	12308.7	0.53	0.61	0.21	0.94	4887.96	0.715761	>60
27381.6	161.45	202.16	0.78	0.59	0.19	0.98	18560.8	0.41	0.58	0.19	0.92	8820.87	0.677854	>60
22495.2	160.07	887.54	0.83	0.25	0.03	0.99	12382.1	0.48	0.22	0.02	0.93	10113.2	0.55043	>60
28371.8	168.37	577.84	0.63	0.55	0.16	0.98	18050.2	0.43	0.72	0.31	0.92	10321.6	0.636202	>60
28205.5	165.37	577.84	0.82	0.62	0.22	0.99	20016.7	0.63	0.68	0.27	0.96	8188.75	0.709675	>60
13295	100.52	59.77	0.34	0.73	0.32	0.94	7250.19	0.33	0.71	0.29	0.88	6044.85	0.54533	>60
28572.5	162.1	59.77	0.56	0.54	0.16	0.96	19421.8	0.55	0.57	0.18	0.93	9150.75	0.679736	>60
6462.63	78.38	16.74	0.69	0.52	0.15	0.96	2902.01	0.37	0.76	0.36	0.81	3560.62	0.449045	>60
23330.7	148.33	16.74	0.63	0.45	0.11	0.96	12798	0.46	0.69	0.28	0.92	10532.7	0.548549	>60
39744	203.77	9.73	0.64	0.38	0.07	0.97	25403.4	0.43	0.64	0.23	0.9	14340.6	0.639176	>60
23480.7	163.9	266.35	0.81	0.29	0.04	0.99	13173.9	0.33	0.48	0.12	0.86	10306.7	0.561055	>60
20695.8	118.7	576.97	0.47	0.8	0.4	0.94	14673.1	0.32	0.84	0.46	0.88	6022.68	0.70899	>60
27863.2	166.55	576.97	0.82	0.6	0.2	0.99	19209.7	0.61	0.68	0.27	0.95	8653.49	0.689429	>60
14350.3	106.22	61.44	0.46	0.71	0.3	0.96	8848.62	0.33	0.78	0.38	0.89	5501.66	0.616617	>60
26347.8	159.32	61.44	0.78	0.62	0.22	0.98	19259.4	0.58	0.56	0.17	0.94	7088.38	0.730969	>60
5732.49	75.19	22.18	0.63	0.53	0.15	0.95	1975.61	0.44	0.74	0.33	0.84	3756.88	0.344634	>60
24522.6	153.09	22.18	0.66	0.48	0.12	0.97	14496.2	0.46	0.74	0.32	0.92	10026.4	0.591135	>60
4232.54	43.52	57.12	0.42	0.91	0.58	0.87	2682.21	0.45	0.91	0.58	0.9	1550.33	0.633712	>60
2817.29	55.31	173.64	0.79	0.43	0.1	0.98	1808.11	0.64	0.35	0.06	0.94	1009.18	0.641791	>60
25988.5	171.28	23.35	0.73	0.25	0.03	0.98	18802.5	0.67	0.33	0.06	0.96	7186.05	0.723492	>60
27232.8	177.34	103	0.8	0.32	0.05	0.99	18876.5	0.58	0.22	0.03	0.95	8356.25	0.693155	>60
23133.6	161.53	23.35	0.76	0.35	0.06	0.99	16263.7	0.57	0.48	0.12	0.95	6869.94	0.703032	>60
12956.1	118.7	18.6	0.73	0.21	0.02	0.97	4465.3	0.46	0.73	0.32	0.85	8490.77	0.344649	>60
31586.6	169.77	209.45	0.71	0.38	0.08	0.97	22858	0.37	0.36	0.07	0.9	8728.65	0.72366	>60
17661.1	119.32	209.45	0.6	0.76	0.35	0.96	11404.7	0.61	0.66	0.25	0.94	6256.36	0.645755	>60
18807.2	125.17	242.7	0.54	0.35	0.06	0.94	13290.4	0.44	0.3	0.05	0.92	5516.78	0.706666	>60
15044.2	126.47	210.14	0.8	0.49	0.13	0.99	10689.6	0.6	0.6	0.2	0.94	4354.66	0.710543	>60
29779.1	155.69	221	0.67	0.4	0.08	0.95	21092.9	0.41	0.26	0.03	0.87	8686.24	0.708311	>60
17141.9	122.53	221	0.66	0.71	0.29	0.96	9515.76	0.57	0.61	0.21	0.94	7626.11	0.555118	>60
18450.5	137.23	248.65	0.59	0.34	0.06	0.93	13096.3	0.61	0.42	0.09	0.95	5354.18	0.709808	>60
17275.7	134.16	221.1	0.74	0.47	0.12	0.98	11346.4	0.36	0.64	0.23	0.88	5929.32	0.656782	>60
28940.6	157.1	217.38	0.65	0.43	0.1	0.96	18992.2	0.47	0.41	0.09	0.89	9948.43	0.656247	>60
17547.7	124.26	217.38	0.58	0.69	0.28	0.95	10154.9	0.59	0.57	0.18	0.95	7392.78	0.578704	>60
18650.7	133.6	247.22	0.66	0.17	0.02	0.96	13605.4	0.57	0.27	0.04	0.95	5045.34	0.729483	>60
16300.4	130.75	214.9	0.76	0.47	0.11	0.98	11782.4	0.59	0.55	0.16	0.95	4518.06	0.722825	>60
6362.45	66.77	214.9	0.48	0.65	0.24	0.91	905.48	0.57	0.52	0.15	0.86	5456.97	0.142316	>60
11913.6	108.71	161.41	0.61	0.58	0.18	0.95	7539.92	0.53	0.6	0.2	0.92	4373.65	0.632885	>60
15276.9	103.49	161.41	0.36	0.63	0.22	0.86	2847.31	0.49	0.85	0.48	0.92	12429.6	0.18638	>60
7179.46	78.01	778.01	0.69	0.7	0.29	0.98	2330.84	0.43	0.7	0.29	0.86	4848.62	0.324654	>60
20631.9	116.65	778.01	0.63	0.82	0.43	0.94	11573	0.47	0.81	0.41	0.93	9058.87	0.560929	>60
9565.79	96.36	25.51	0.53	0.62	0.22	0.93	1881.91	0.41	0.71	0.3	0.85	7683.88	0.196733	>60
36539.3	173.8	25.51	0.53	0.69	0.28	0.92	21873.5	0.37	0.61	0.21	0.9	14665.8	0.598629	>60
22132	153.56	319.06	0.78	0.54	0.16	0.99	15039	0.6	0.18	0.02	0.94	7092.93	0.679516	>60
5129.71	73.68	98.6	0.77	0.51	0.14	0.98	2240.55	0.28	0.49	0.13	0.85	2889.16	0.436779	>60
12511.5	93.69	98.6	0.55	0.68	0.26	0.91	7781.44	0.28	0.64	0.23	0.85	4730.02	0.621945	>60
12031.3	105.94	376.26	0.5	0.43	0.1	0.9	7250.87	0.52	0.57	0.18	0.91	4780.39	0.602669	>60
8126.78	81.6	376.26	0.7	0.74	0.32	0.99	5399.43	0.55	0.56	0.17	0.91	2727.35	0.6644	>60
16298	123.96	351.01	0.76	0.29	0.04	0.98	10421.5	0.59	0.62	0.22	0.94	5876.56	0.639431	>60
18237.8	110.59	351.01	0.42	0.78	0.37	0.87	14025.8	0.42	0.79	0.39	0.87	4212.07	0.769048	>60
32357.8	178.52	319.6	0.75	0.49	0.13	0.97	24659.3	0.52	0.57	0.18	0.92	7698.55	0.762081	>60
11948.7	83.4	319.6	0.42	0.87	0.5	0.92	7876.28	0.46	0.86	0.49	0.92	4072.43	0.659174	>60
15470.8	123.34	22.59	0.78	0.48	0.12	0.97	10008.4	0.45	0.67	0.26	0.89	5462.43	0.64692	>60
23292.8	160.81	22.59	0.66	0.18	0.02	0.96	17932.4	0.64	0.48	0.12	0.96	5360.43	0.769868	>60
24155.3	144.4	66.99	0.81	0.73	0.32	0.99	18119	0.68	0.73	0.32	0.97	6036.33	0.750104	>60
23180	141.64	66.99	0.77	0.72	0.31	0.98	15295.8	0.54	0.64	0.23	0.94	7884.24	0.659869	>60
6817.75	60.28	377.47	0.44	0.92	0.62	0.94	4586.86	0.46	0.91	0.59	0.93	2230.89	0.672782	>60
19733	142.4	19.6	0.65	0.48	0.12	0.96	13881.3	0.59	0.65	0.24	0.94	5851.66	0.703458	>60
23319.4	162.72	19.6	0.8	0.33	0.06	0.99	18874.8	0.71	0.49	0.13	0.97	4444.61	0.809403	>60
30624.1	176.98	312.44	0.61	0.36	0.07	0.95	22519.6	0.43	0.55	0.17	0.93	8104.49	0.735356	>60
38150	190.46	312.44	0.34	0.33	0.06	0.92	27958.7	0.38	0.33	0.06	0.87	10191.3	0.732862	>60
22532.5	149.67	20.9	0.76	0.49	0.13	0.97	14247.2	0.55	0.63	0.23	0.93	8285.29	0.632296	>60
17367.1	110.1	20.9	0.52	0.8	0.4	0.92	12051.6	0.4	0.88	0.53	0.87	5315.51	0.693933	>60
31462.9	155.31	361.27	0.6	0.7	0.29	0.96	24275.8	0.37	0.67	0.26	0.92	7187.08	0.77157	>60
21693.6	123.01	280.07	0.64	0.84	0.45	0.97	13762	0.43	0.83	0.44	0.91	7931.54	0.634383	>60
36853	178.11	280.07	0.44	0.36	0.07	0.92	26915.9	0.38	0.43	0.09	0.92	9937.17	0.730357	>60
12544.3	106.08	150.41	0.62	0.61	0.21	0.96	9083.54	0.52	0.65	0.24	0.95	3460.78	0.724116	>60
29201.9	173.24	150.41	0.66	0.51	0.14	0.97	21587.5	0.5	0.5	0.14	0.94	7614.4	0.73925	>60
2220.09	37.73	317.31	0.29	0.89	0.54	0.9	925.38	0.15	0.83	0.44	0.78	1294.71	0.416821	>60
2064.76	27.65	316.47	0.29	0.95	0.69	0.92	1411.94	0.34	0.95	0.69	0.89	652.81	0.683828	>60
14997.1	125.66	107.91	0.72	0.52	0.15	0.98	7933.02	0.52	0.35	0.06	0.91	7064.04	0.528972	>60
2012.68	33.05	107.91	0.35	0.87	0.5	0.89	1109.02	0.65	0.8	0.4	0.95	903.66	0.551017	>60
6957.5	85.42	138.77	0.8	0.48	0.13	0.98	1904.31	0.33	0.71	0.3	0.81	5053.18	0.273706	>60
3013.33	31.73	138.77	0.13	0.84	0.45	0.65	1431.73	0.26	0.62	0.21	0.82	1581.6	0.475132	>60
6449.21	59.3	45.97	0.52	0.9	0.56	0.97	4444.49	0.45	0.87	0.5	0.9	2004.72	0.689153	>60
1861.1	35.41	45.97	0.66	0.81	0.41	0.97	660.32	0.6	0.62	0.21	0.92	1200.78	0.354801	>60
2268.19	29.67	340.88	0.46	0.95	0.68	0.94	1517.7	0.44	0.93	0.64	0.95	750.49	0.669124	30-60
8508.05	90.58	135.92	0.67	0.64	0.23	0.96	3793.95	0.17	0.91	0.58	0.75	4714.1	0.445925	30-60
9762.74	92.72	135.92	0.66	0.69	0.27	0.96	5053.41	0.47	0.64	0.23	0.9	4709.32	0.517622	30-60
2913.15	34.53	179.42	0.19	0.93	0.64	0.74	1566.82	0.22	0.82	0.43	0.79	1346.33	0.537844	30-60
3385.16	39.03	179.42	0.12	0.82	0.43	0.76	2751.34	0.19	0.79	0.38	0.76	633.82	0.812765	30-60
11537.2	83	98.46	0.43	0.61	0.21	0.87	3576.54	0.36	0.46	0.11	0.89	7960.65	0.310001	30-60
5352.36	44.76	98.46	0.21	0.96	0.72	0.8	788.24	0.31	0.9	0.56	0.83	4564.12	0.14727	30-60
17219.1	113.18	193.49	0.43	0.75	0.34	0.91	7287.83	0.26	0.72	0.31	0.82	9931.25	0.423242	30-60
14528.7	111.37	56.1	0.48	0.61	0.21	0.9	8670.43	0.3	0.62	0.22	0.89	5858.26	0.59678	30-60
46518.6	201.65	56.1	0.42	0.59	0.19	0.96	25656.3	0.13	0.71	0.3	0.82	20862.2	0.551528	30-60
22925.3	141.54	219.41	0.65	0.58	0.18	0.96	12638.4	0.28	0.58	0.18	0.9	10286.9	0.551284	30-60
2036.67	38.44	17.98	0.23	0.81	0.42	0.89	1116.18	0.61	0.55	0.16	0.97	920.49	0.548042	30-60
4451.77	62.9	169.89	0.56	0.54	0.16	0.93	949.37	0.5	0.82	0.43	0.89	3502.4	0.213257	30-60
7442.02	87.92	169.89	0.79	0.55	0.16	0.98	2309.35	0.35	0.85	0.47	0.77	5132.67	0.310312	30-60
2287.52	30.82	305.96	0.46	0.94	0.66	0.91	1341.33	0.36	0.96	0.72	0.9	946.19	0.586369	30-60
5835.4	59.06	305.96	0.23	0.69	0.27	0.76	2875.63	0.32	0.79	0.38	0.76	2959.77	0.492791	30-60
11239.3	73.81	544.53	0.33	0.93	0.62	0.93	6723.48	0.3	0.96	0.71	0.79	4515.79	0.598213	30-60
15023	112.09	103.88	0.36	0.61	0.2	0.9	4849.07	0.35	0.52	0.14	0.89	10173.9	0.322777	30-60
10351.4	79.5	103.88	0.47	0.87	0.5	0.95	4642.69	0.25	0.92	0.62	0.79	5708.73	0.448508	30-60
34378.9	177.57	196.14	0.32	0.54	0.16	0.94	23167.7	0.27	0.34	0.06	0.86	11211.2	0.673894	30-60
6102.05	48.2	39.21	0.09	0.95	0.68	0.6	2485.71	0.4	0.59	0.19	0.93	3616.34	0.407357	30-60
7687.4	84.15	144.53	0.6	0.67	0.26	0.95	1577.85	0.63	0.81	0.41	0.91	6109.56	0.205251	30-60
11042.4	104.95	144.53	0.73	0.58	0.18	0.98	6311.85	0.4	0.52	0.15	0.89	4730.59	0.5716	30-60
13914.9	75.54	1025.07	0.2	0.91	0.59	0.77	6420.67	0.21	0.96	0.72	0.79	7494.21	0.461425	30-60
11875.9	96.84	120.81	0.52	0.64	0.23	0.95	3722.77	0.36	0.49	0.13	0.83	8153.16	0.313472	30-60
7064.38	70.19	120.81	0.38	0.8	0.41	0.92	2416.92	0.46	0.89	0.54	0.91	4647.47	0.342128	30-60
32368	162.15	205.76	0.39	0.54	0.16	0.93	22003.5	0.23	0.31	0.05	0.89	10364.5	0.679791	30-60
5893.73	58.83	895.21	0.24	0.85	0.48	0.72	2247.03	0.1	0.95	0.68	0.55	3646.7	0.381258	<30
19367.4	122.07	895.21	0.58	0.78	0.37	0.98	10731	0.29	0.73	0.32	0.86	8636.43	0.554074	<30
25069.1	141.71	162.54	0.69	0.7	0.28	0.95	17656.8	0.44	0.71	0.29	0.91	7412.34	0.704324	>60
12615.9	97.12	55.75	0.47	0.86	0.49	0.91	6494.69	0.35	0.65	0.24	0.88	6121.15	0.514804	>60
32334.7	178.75	55.75	0.66	0.5	0.14	0.98	21026.2	0.35	0.72	0.31	0.91	11308.5	0.650267	>60
11650	88.44	186.23	0.7	0.8	0.4	0.97	7192.08	0.54	0.83	0.45	0.93	4457.91	0.617346	>60
18551.4	140.4	186.23	0.84	0.54	0.16	0.99	11106.5	0.53	0.56	0.17	0.95	7444.97	0.598684	>60
20882.8	134.36	623.8	0.63	0.72	0.31	0.98	13833.5	0.39	0.63	0.22	0.93	7049.37	0.662432	>60
25117.4	156.23	51.94	0.66	0.54	0.16	0.94	16277.2	0.52	0.62	0.22	0.9	8840.2	0.648045	>60
20894.3	148.31	9.06	0.78	0.5	0.13	0.98	15292.1	0.68	0.58	0.18	0.96	5602.18	0.73188	>60
18420	125.78	9.06	0.53	0.7	0.28	0.94	11341.3	0.52	0.63	0.22	0.92	7078.71	0.615705	>60
18461.7	124.77	142.19	0.65	0.66	0.24	0.97	11774.6	0.44	0.65	0.24	0.93	6687.09	0.637786	>60
2106.94	33.71	142.19	0.14	0.81	0.41	0.73	838.05	0.25	0.93	0.64	0.75	1268.9	0.397757	>60
31129.6	160.2	181.87	0.46	0.68	0.27	0.93	23068.6	0.4	0.67	0.26	0.93	8061.06	0.741049	>60
4092.67	41.14	179.96	0.21	0.92	0.61	0.71	859.77	0.25	0.97	0.75	0.86	3232.91	0.210076	>60
12034.9	98.96	179.96	0.49	0.75	0.34	0.95	9888.84	0.58	0.73	0.31	0.95	2146.06	0.82168	>60
5423.31	58.81	702.18	0.57	0.86	0.49	0.97	3545.27	0.45	0.83	0.44	0.89	1878.04	0.65371	>60
28777.3	158.44	156.9	0.48	0.57	0.18	0.93	20604.2	0.38	0.57	0.18	0.9	8173.06	0.715989	>60
14602.8	105.47	49.82	0.7	0.83	0.44	0.96	9432.86	0.36	0.78	0.38	0.86	5169.97	0.645961	>60
33330.2	180.19	49.82	0.6	0.53	0.15	0.97	23551.8	0.49	0.7	0.29	0.95	9778.31	0.706623	>60
11322.5	91.18	115.73	0.67	0.77	0.37	0.96	7787.36	0.52	0.8	0.41	0.94	3535.15	0.687777	>60
16195.3	128.18	117.77	0.79	0.54	0.16	0.98	8702.16	0.46	0.58	0.18	0.93	7493.19	0.537325	>60
20835.4	133.45	259.26	0.54	0.69	0.28	0.97	13508	0.43	0.67	0.26	0.91	7327.4	0.64832	>60
2545.98	39.12	259.26	0.36	0.76	0.35	0.83	1300.17	0.48	0.46	0.11	0.86	1245.81	0.510676	>60
28649.7	165.05	66.03	0.76	0.58	0.19	0.97	19847.6	0.52	0.66	0.25	0.93	8802.11	0.692768	>60
19676.1	143.74	10.86	0.78	0.49	0.13	0.98	13799.6	0.55	0.58	0.19	0.95	5876.56	0.701336	>60
19335	130.19	10.86	0.61	0.67	0.26	0.96	12122.3	0.64	0.6	0.2	0.94	7212.66	0.626963	>60
15397.7	98.47	244.68	0.35	0.66	0.25	0.89	8663.15	0.39	0.73	0.31	0.85	6734.51	0.562628	>60
32266.1	159.19	331.1	0.72	0.71	0.29	0.97	23653.6	0.54	0.68	0.27	0.92	8612.44	0.733081	>60
14485.6	111.03	443.6	0.59	0.73	0.32	0.94	11140	0.43	0.72	0.31	0.92	3345.59	0.76904	>60
20735.9	132.44	648.46	0.59	0.64	0.23	0.95	16540.7	0.51	0.68	0.27	0.94	4195.24	0.797682	>60
26692.3	148.44	150.73	0.64	0.54	0.16	0.94	19722.3	0.5	0.53	0.15	0.92	6970	0.738876	>60
15214	108.62	49.45	0.71	0.81	0.42	0.97	10195.9	0.36	0.83	0.44	0.87	5018.16	0.670162	>60
32642.1	181.57	49.45	0.77	0.57	0.18	0.98	22997.8	0.45	0.66	0.25	0.93	9644.25	0.704546	>60
8290.87	87.19	108.07	0.7	0.63	0.22	0.96	2881.09	0.55	0.63	0.22	0.9	5409.78	0.347502	>60
11619.4	95.67	108.07	0.7	0.78	0.37	0.97	7636.23	0.51	0.79	0.38	0.93	3983.17	0.657197	>60
14533.7	121.4	109.43	0.8	0.57	0.18	0.98	7372.54	0.46	0.57	0.18	0.92	7161.15	0.507272	>60
21224.8	134.51	252.93	0.63	0.68	0.27	0.96	13347.4	0.46	0.66	0.25	0.93	7877.41	0.628858	>60
4153.73	51.82	252.93	0.15	0.63	0.22	0.72	1799.47	0.16	0.78	0.38	0.73	2354.26	0.433218	>60
30740.9	169.17	55.8	0.72	0.59	0.19	0.96	21778.2	0.48	0.66	0.25	0.93	8962.67	0.708444	>60
18727.2	139.33	13.59	0.85	0.53	0.15	0.99	13147.5	0.57	0.61	0.21	0.95	5579.78	0.70205	>60
3739.26	45.86	13.59	0.41	0.91	0.58	0.93	2530.06	0.39	0.9	0.56	0.94	1209.2	0.676621	>60
26145.5	148.11	176.75	0.64	0.74	0.33	0.96	14085.8	0.43	0.66	0.25	0.91	12059.7	0.538746	>60
23179	135.93	176.75	0.51	0.69	0.28	0.93	10319.2	0.16	0.7	0.29	0.79	12859.8	0.445198	>60
17391	104.94	241.62	0.41	0.64	0.24	0.84	7120.67	0.3	0.8	0.39	0.84	10270.3	0.409445	>60
10877.9	103.49	241.62	0.56	0.53	0.15	0.95	1454.93	0.26	0.93	0.62	0.81	9422.97	0.133751	>60
23495.9	147.19	257.5	0.6	0.68	0.27	0.97	13899.4	0.64	0.61	0.2	0.96	9596.49	0.591567	>60
12120.4	96.46	329.51	0.44	0.56	0.17	0.91	8060.15	0.38	0.61	0.21	0.84	4060.26	0.665006	>60
11428	99.31	115.85	0.64	0.63	0.23	0.96	4758.22	0.39	0.67	0.26	0.83	6669.81	0.416364	>60
25642.3	166.85	50.33	0.76	0.24	0.03	0.99	20375	0.57	0.34	0.06	0.94	5267.3	0.794585	>60
15377.2	88.15	50.33	0.49	0.89	0.54	0.9	5276.51	0.21	0.93	0.62	0.54	10100.7	0.343139	>60
15102.8	119.51	373.12	0.67	0.44	0.1	0.95	10395.5	0.54	0.26	0.03	0.92	4707.28	0.688318	>60
21440.8	156.21	552.12	0.78	0.31	0.05	0.98	16007.4	0.41	0.39	0.08	0.9	5433.43	0.746585	>60
12791.1	100.44	316.68	0.33	0.64	0.23	0.89	6836.74	0.5	0.66	0.25	0.92	5954.34	0.534493	>60
25739.3	166.13	95.24	0.71	0.15	0.01	0.98	18059.2	0.43	0.3	0.05	0.94	7680.13	0.701619	>60
10969.1	96.44	95.24	0.5	0.71	0.29	0.89	5009.63	0.28	0.79	0.39	0.75	5959.46	0.456704	>60
22258.4	147.77	461.47	0.78	0.62	0.22	0.98	15590.2	0.56	0.54	0.16	0.95	6668.22	0.700418	>60
31916.4	186.2	182.03	0.66	0.39	0.08	0.98	24265.6	0.42	0.46	0.11	0.93	7650.79	0.760287	>60
24655.2	147.62	120.14	0.6	0.67	0.26	0.96	16421.2	0.43	0.65	0.24	0.93	8234.01	0.666033	>60
3923.13	47.33	201.38	0.46	0.89	0.54	0.91	2911.33	0.37	0.9	0.56	0.87	1011.8	0.742094	>60
13177.5	110.24	117.05	0.64	0.59	0.19	0.97	6422.71	0.34	0.66	0.25	0.81	6754.75	0.487401	>60
25105.7	156.64	46.35	0.77	0.3	0.05	0.98	20034.7	0.44	0.38	0.07	0.91	5071.04	0.798012	>60
17439.3	93.74	46.35	0.38	0.87	0.51	0.87	7239.38	0.2	0.91	0.58	0.66	10200	0.415118	>60
14956.6	121.42	371.36	0.72	0.41	0.09	0.97	10301.3	0.45	0.3	0.05	0.92	4655.31	0.688745	>60
20950.4	154.1	555.26	0.8	0.23	0.03	0.99	15509.7	0.47	0.3	0.05	0.92	5440.71	0.740305	>60
11673	102.73	322.84	0.32	0.53	0.15	0.87	6068.62	0.39	0.7	0.28	0.89	5604.34	0.519887	>60
25357.5	166.47	88	0.78	0.3	0.05	0.98	17329.8	0.32	0.33	0.06	0.91	8027.63	0.683421	>60
10776.1	87.26	88	0.26	0.7	0.28	0.86	3215.17	0.51	0.59	0.19	0.89	7560.96	0.298361	>60
16626.4	98.13	509.88	0.39	0.77	0.36	0.8	12046.5	0.38	0.7	0.29	0.79	4579.92	0.72454	>60
33407.8	186.17	509.88	0.61	0.52	0.14	0.97	25172.5	0.45	0.54	0.16	0.94	8235.38	0.75349	>60
23457.4	139.59	124.56	0.52	0.62	0.22	0.94	15465	0.41	0.62	0.22	0.91	7992.38	0.65928	>60
5490.74	66.1	364.2	0.53	0.54	0.16	0.89	2177.9	0.47	0.69	0.27	0.87	3312.84	0.39665	>60
14533.1	121.82	364.2	0.72	0.43	0.1	0.98	9839.38	0.6	0.36	0.07	0.94	4693.75	0.677031	>60
20232.3	151.08	307.63	0.8	0.25	0.03	0.99	15217.5	0.46	0.22	0.03	0.92	5014.75	0.752141	>60
9178.6	84.3	330.49	0.53	0.74	0.33	0.89	4797.34	0.38	0.76	0.35	0.86	4381.27	0.522666	>60
24396	163.59	103.3	0.79	0.38	0.08	0.99	17182.5	0.62	0.45	0.1	0.95	7213.57	0.704314	>60
7720.38	78.51	103.3	0.28	0.8	0.4	0.88	1954.34	0.58	0.54	0.16	0.92	5766.04	0.25314	>60
4171.81	60.4	536.32	0.68	0.56	0.17	0.95	1519.74	0.59	0.68	0.27	0.95	2652.07	0.364288	>60
23491.9	153.96	509.39	0.73	0.54	0.16	0.98	15949.7	0.52	0.4	0.08	0.95	7542.2	0.678945	>60
33042.8	189.02	509.39	0.72	0.49	0.13	0.98	24233.3	0.48	0.53	0.15	0.94	8809.5	0.733391	>60
23078.1	139.8	139.27	0.63	0.7	0.29	0.96	14366.3	0.39	0.72	0.3	0.92	8711.82	0.622508	>60
17585.8	126.16	98.8	0.49	0.44	0.1	0.93	12500.3	0.42	0.5	0.13	0.9	5085.48	0.710819	30-60
8228.78	92.91	98.8	0.72	0.54	0.16	0.97	3190.95	0.58	0.63	0.23	0.92	5037.83	0.387779	30-60
22568.1	123.81	119.37	0.64	0.74	0.32	0.93	16530.2	0.54	0.79	0.39	0.91	6037.92	0.732458	30-60
22734.6	148.8	26.1	0.67	0.47	0.12	0.96	11486	0.52	0.68	0.27	0.92	11248.6	0.505222	30-60
13037.3	117.53	26.1	0.65	0.49	0.13	0.97	9488.12	0.67	0.48	0.12	0.95	3549.13	0.727769	30-60
23836.1	159.58	289.33	0.66	0.48	0.12	0.97	12507.7	0.57	0.71	0.3	0.94	11328.4	0.524737	30-60
19050.7	118.89	289.33	0.45	0.58	0.19	0.94	13093.7	0.35	0.7	0.28	0.88	5957.07	0.687305	30-60
18753.8	134.58	970.46	0.69	0.57	0.18	0.97	10575.8	0.47	0.74	0.33	0.92	8178.07	0.563926	30-60
8352.84	61.37	692.01	0.21	0.8	0.41	0.79	1380.67	0.25	0.75	0.34	0.77	6972.16	0.165293	30-60
25867.9	165.07	256.35	0.71	0.49	0.13	0.97	10030.3	0.35	0.69	0.28	0.86	15837.6	0.387751	30-60
29513.8	159.28	32.41	0.71	0.65	0.24	0.95	18123.1	0.47	0.75	0.33	0.91	11390.7	0.614054	30-60
25584.3	157.63	126.13	0.69	0.64	0.23	0.97	17381.2	0.38	0.61	0.21	0.88	8203.08	0.679371	30-60
10211.1	93.23	32.41	0.67	0.69	0.27	0.95	2220.54	0.52	0.71	0.29	0.88	7990.56	0.217463	30-60
4611.19	66.63	2220.97	0.46	0.14	0.01	0.94	2787.27	0.35	0.51	0.14	0.9	1823.92	0.604458	30-60
22943.8	142.19	2220.97	0.78	0.72	0.31	0.99	15215.6	0.4	0.56	0.17	0.92	7728.23	0.663168	30-60
25536.3	129.67	109.21	0.33	0.82	0.43	0.89	13820.3	0.28	0.81	0.42	0.88	11716.1	0.5412	30-60
23428.5	142.36	109.21	0.76	0.69	0.28	0.98	15111.5	0.43	0.7	0.28	0.91	8317.02	0.645004	30-60
43363.6	194.92	178.99	0.72	0.7	0.29	0.98	34187.7	0.53	0.72	0.31	0.95	9175.99	0.788395	30-60
16527.4	131.38	369.53	0.4	0.46	0.11	0.93	10403.1	0.52	0.51	0.14	0.93	6124.22	0.629449	30-60
4777.55	49.89	5.16	0.29	0.91	0.59	0.74	2627.97	0.27	0.91	0.58	0.68	2149.58	0.550066	30-60
8400.6	67.56	5.16	0.37	0.88	0.52	0.74	5160.53	0.52	0.82	0.42	0.9	3240.07	0.614305	30-60
25742.9	165.73	78.07	0.81	0.48	0.12	0.99	18327.3	0.38	0.56	0.17	0.94	7415.64	0.711935	30-60
9604.79	101.01	78.07	0.56	0.48	0.12	0.96	5322.57	0.43	0.69	0.28	0.91	4282.23	0.554158	30-60
17733.6	112.42	157.35	0.41	0.79	0.39	0.89	9870.76	0.29	0.82	0.43	0.8	7862.86	0.556613	30-60
20718.4	145.09	33.21	0.83	0.51	0.14	0.99	12927.8	0.54	0.4	0.08	0.92	7790.65	0.623975	30-60
36025.3	195.8	33.21	0.81	0.46	0.11	0.99	25754.5	0.57	0.55	0.17	0.94	10270.8	0.714901	30-60
19571.5	143.42	36.66	0.75	0.47	0.12	0.98	11988.4	0.58	0.33	0.06	0.91	7583.13	0.612543	30-60
36784.8	197.74	36.66	0.82	0.43	0.1	0.99	26556.5	0.51	0.48	0.12	0.93	10228.3	0.721943	30-60
12081.8	113.47	528.38	0.81	0.47	0.12	0.99	3770.98	0.54	0.68	0.26	0.9	8310.77	0.312122	30-60
13395.6	112.52	180.41	0.59	0.65	0.24	0.97	8186.37	0.58	0.62	0.22	0.94	5209.2	0.611126	30-60
5791.51	75.54	95.48	0.49	0.33	0.06	0.93	3321.03	0.43	0.48	0.13	0.92	2470.48	0.573431	30-60
[truncated: 22,228 more rows]

## Sheet: PanelD
fraction_glomeruli	pseudotime	eGFR_stratified
2.63158	5	<30
2.35457	10	<30
3.73961	15	<30
3.60111	20	<30
3.4626	25	<30
3.4626	30	<30
3.3241	35	<30
3.87812	40	<30
4.29363	45	<30
4.15512	50	<30
5.26316	55	<30
3.4626	60	<30
3.04709	65	<30
6.92521	70	<30
6.23269	75	<30
7.20222	80	<30
7.75623	85	<30
7.89474	90	<30
6.37119	95	<30
10.9418	100	<30
5.36379	5	>60
6.00539	10	>60
5.64609	15	>60
5.63326	20	>60
5.6076	25	>60
5.31246	30	>60
5.35096	35	>60
5.11998	40	>60
4.87617	45	>60
5.04299	50	>60
4.64519	55	>60
4.78635	60	>60
4.94033	65	>60
4.87617	70	>60
4.9275	75	>60
4.59387	80	>60
4.74785	85	>60
4.26023	90	>60
4.64519	95	>60
3.61863	100	>60
4.57823	5	30-60
2.84787	10	30-60
3.5328	15	30-60
3.56885	20	30-60
3.71305	25	30-60
4.50613	30	30-60
4.47008	35	30-60
4.93872	40	30-60
5.55155	45	30-60
5.08291	50	30-60
5.91204	55	30-60
6.02019	60	30-60
5.6597	65	30-60
4.86662	70	30-60
4.86662	75	30-60
5.5876	80	30-60
4.97477	85	30-60
6.34463	90	30-60
5.62365	95	30-60
7.354	100	30-60
